# Supplementary material for: Reassessing ecdysteroidogenic cells from the cell membrane receptors’ perspective
Source: Sci Rep. 2016 Feb 5;6:20229. doi: 10.1038/srep20229 (PMC4742824; doi:10.1038/srep20229)
Supplement: Supplementary Table S2A [file srep20229-s3.xls]

## Sheet: V-0 Proteome analysis
No:	Unique to V-0 (U)/Common to V-0 & V-6 (C)	chromosome	start	end	gene_id	gene_name	Entry	Entry name	Protein description	Gene names	Length	EC number	Pathway	Gene ontology (GO)	Gene ontology (biological process)	Gene ontology (molecular function)	Gene ontology (cellular component)	Subcellular location [CC]	Cross-reference (EnsemblMetazoa)	Cross-reference (GeneID)	Cross-reference (KEGG)	Cross-reference (UniPathway)	Cross-reference (Pfam)	Score	Coverage	# Proteins	# Unique Peptides	# Peptides	# PSMs	# AAs	MW [kDa]	calc. pI
1	C	chr5	17105811	17109596	BMgn003608	AK387590,AK380511,NM_001044045.1,BGIBMGA003608	H9J271	H9J271_BOMMO	Elongation factor 1-alpha	EF1a	463			cytoplasm [GO:0005737]; GTPase activity [GO:0003924]; GTP binding [GO:0005525]; translation elongation factor activity [GO:0003746]	GTPase activity [GO:0003924]; translation elongation factor activity [GO:0003746]	GTPase activity [GO:0003924]; GTP binding [GO:0005525]; translation elongation factor activity [GO:0003746]	cytoplasm [GO:0005737]		BGIBMGA003608-RA;				PF00009;PF03144;PF03143;	1486.8	76.67	4	26	33	638	463	50.3565	9.14404
2	C	chr9	17631865	17634517	BMgn002381	NM_001043427.1,AK383637,BGIBMGA002381	Q8N0P2	Q8N0P2_BOMMO	Heat shock cognate protein (Heat shock protein 70) (Uncharacterized protein)	BmHSC70-4 Hsc70-4	649			ATP binding [GO:0005524]		ATP binding [GO:0005524]			BGIBMGA002381-RA;	692436;	bmor:692436;		PF00012;	2893.78	72.57	4	36	54	592	649	71.1312	5.46533
3	C	Bm_scaf219	151983	152466	BMgn013111	BGIBMGA013111	H9JU99	H9JU99_BOMMO	Cellular retinoic acid binding protein		97			lipid binding [GO:0008289]; transporter activity [GO:0005215]	transporter activity [GO:0005215]	lipid binding [GO:0008289]; transporter activity [GO:0005215]			BGIBMGA013111-RA;				PF00061;	529.9	45.36	1	8	8	173	97	10.9544	5.23682
4	C	chr27	3016622	3018977	BMgn013413	NM_001043419.1,AK383324,AK377321,AK377525,AK377325,AK388384,AK377286,AK377352,AK377337,AK377502,AK381514,AK377397,AK377319,AK377293,AK377735,AK377429,AK377526,AK377350,BGIBMGA013413	H9JV50	H9JV50_BOMMO	Tubulin alpha chain	Tua1	450			cytoplasm [GO:0005737]; GTPase activity [GO:0003924]; GTP binding [GO:0005525]; GTP catabolic process [GO:0006184]; microtubule [GO:0005874]; microtubule-based process [GO:0007017]; protein polymerization [GO:0051258]; structural constituent of cytoskeleton [GO:0005200]	GTPase activity [GO:0003924]; GTP catabolic process [GO:0006184]; microtubule-based process [GO:0007017]; protein polymerization [GO:0051258]	GTPase activity [GO:0003924]; GTP binding [GO:0005525]; structural constituent of cytoskeleton [GO:0005200]	cytoplasm [GO:0005737]; microtubule [GO:0005874]		BGIBMGA013413-RA;				PF00091;PF03953;	1734.85	77.11	3	5	28	657	450	49.9185	5.13525
5	C	chr11	4003866	4006125	BMgn001828	BGIBMGA001828	H9IX45	H9IX45_BOMMO	Uncharacterized protein LOC101746228	Bmo.3036	752			metal ion binding [GO:0046872]		metal ion binding [GO:0046872]			BGIBMGA001828-RA;	101746228;	bmor:101746228;			173.03	10.77	1	1	9	31	752	86.1475	7.09326
6	C	chr12	12389863	12390429	BMgn010604	NM_001043907.1,BGIBMGA010604	Q9XXZ4	Q9XXZ4_BOMMO	Ribosomal protein L40 (Ubiquitin) (Ubiquitin/53aa fusion protein) (Ubiquitin/ribosomal protein L40 fusion protein) (Uncharacterized protein)	UBI1 LOC692779 RpL40	129			ribosome [GO:0005840]; structural constituent of ribosome [GO:0003735]; translation [GO:0006412]	translation [GO:0006412]	structural constituent of ribosome [GO:0003735]	ribosome [GO:0005840]		BGIBMGA010604-RA;	692779;	bmor:692779;		PF01020;PF00240;	389.14	61.24	3	3	9	297	129	14.7869	9.68604
7	C	chr11	14984098	14984941	BMgn014094	NM_001043694.1,BGIBMGA014094	H9JX29	H9JX29_BOMMO	Ribosomal protein L14	RpL14	165			ribosome [GO:0005840]; structural constituent of ribosome [GO:0003735]; translation [GO:0006412]	translation [GO:0006412]	structural constituent of ribosome [GO:0003735]	ribosome [GO:0005840]		BGIBMGA014094-RA;				PF01929;	536.14	48.48	1	9	12	125	165	18.6125	11.2681
8	C	chr15	7586843	7587693	BMgn007710	AK383494,NM_001043794.1,BGIBMGA007710	Q5UAN9	Q5UAN9_BOMMO	Ribosomal protein S5 (Uncharacterized protein)	RpS5	219			RNA binding [GO:0003723]; small ribosomal subunit [GO:0015935]; structural constituent of ribosome [GO:0003735]; translation [GO:0006412]	translation [GO:0006412]	RNA binding [GO:0003723]; structural constituent of ribosome [GO:0003735]	small ribosomal subunit [GO:0015935]		BGIBMGA007710-RA;	692715;	bmor:692715;		PF00177;	709.08	59.82	1	12	19	97	219	24.5228	9.30518
9	C	chr14	8111706	8112236	BMgn009208	NM_001043772.1,BGIBMGA009208	Q5UAR0	Q5UAR0_BOMMO	Ribosomal protein L28 (Uncharacterized protein)	RpL28	139			ribosome [GO:0005840]; structural constituent of ribosome [GO:0003735]; translation [GO:0006412]	translation [GO:0006412]	structural constituent of ribosome [GO:0003735]	ribosome [GO:0005840]		BGIBMGA009208-RA;	692704;	bmor:692704;		PF01778;	342.96	51.8	1	8	11	69	139	15.9641	11.6489
10	C	chr13	4706776	4708143	BMgn000867	NM_001044099.1,AK378824,AK383568,BGIBMGA000867	Q5UAP3	Q5UAP3_BOMMO	Ribosomal protein S2 (Uncharacterized protein)	RpS2 RpS2e	261			RNA binding [GO:0003723]; small ribosomal subunit [GO:0015935]; structural constituent of ribosome [GO:0003735]; translation [GO:0006412]	translation [GO:0006412]	RNA binding [GO:0003723]; structural constituent of ribosome [GO:0003735]	small ribosomal subunit [GO:0015935]		BGIBMGA000867-RA;	732854;	bmor:732854;		PF00333;PF03719;	644.05	63.6	1	13	18	172	261	28.0521	10.4478
11	C	chr4	10812804	10815998	BMgn013567	AK384733,NM_001043661.1,BGIBMGA013567	H9JVK4	H9JVK4_BOMMO	Ribosomal protein L3	RpL3	400			ribosome [GO:0005840]; structural constituent of ribosome [GO:0003735]; translation [GO:0006412]	translation [GO:0006412]	structural constituent of ribosome [GO:0003735]	ribosome [GO:0005840]		BGIBMGA013567-RA;				PF00297;	738.36	55	1	12	22	200	400	45.5472	10.1255
12	C	chr10	17452186	17454105	BMgn002811	NM_001043583.1,AK381845,BGIBMGA002811	Q5UAT0	Q5UAT0_BOMMO	Ribosomal protein L10 (Uncharacterized protein)	RpL10	219			ribosome [GO:0005840]; structural constituent of ribosome [GO:0003735]; translation [GO:0006412]	translation [GO:0006412]	structural constituent of ribosome [GO:0003735]	ribosome [GO:0005840]		BGIBMGA002811-RA;	692602;	bmor:692602;		PF00252;	632.02	71.23	1	12	19	171	219	25.4763	9.94971
13	C	chr10	2770893	2772063	BMgn006704	BGIBMGA006704	H9JB09	H9JB09_BOMMO	Vasa intronic protein	VIG	389								BGIBMGA006704-RA;	101741313;	bmor:101741313;		PF04774;	244.22	25.71	1	2	13	47	389	43.7813	9.17334
14	C	chr24	15066748	15069434	BMgn003829	NM_001043607.1,AK383307,BGIBMGA003829	H9J2U2	H9J2U2_BOMMO	ADP/ATP translocase	Ant	280			integral component of membrane [GO:0016021]; mitochondrial inner membrane [GO:0005743]; transmembrane transport [GO:0055085]; transporter activity [GO:0005215]	transmembrane transport [GO:0055085]; transporter activity [GO:0005215]	transporter activity [GO:0005215]	integral component of membrane [GO:0016021]; mitochondrial inner membrane [GO:0005743]		BGIBMGA003829-RA;				PF00153;	1185.41	66.79	1	17	24	493	280	30.9991	10.0229
15	C	chr9	13879028	13880461	BMgn002429	NM_001043836.1,AK383538,AK386855,BGIBMGA002429	H9IYU4	H9IYU4_BOMMO	Peptidyl-prolyl cis-trans isomerase (EC 5.2.1.8)	Cypa	165	5.2.1.8		peptidyl-prolyl cis-trans isomerase activity [GO:0003755]; protein folding [GO:0006457]	peptidyl-prolyl cis-trans isomerase activity [GO:0003755]; protein folding [GO:0006457]	peptidyl-prolyl cis-trans isomerase activity [GO:0003755]			BGIBMGA002429-RA;				PF00160;	682.86	83.03	1	10	12	299	165	17.961	7.89893
16	C	chr15	9127595	9130340	BMgn007743	NM_001043676.1,AK383471,BGIBMGA007743	Q5UAT2	Q5UAT2_BOMMO	Ribosomal protein L8 (Uncharacterized protein)	RpL8	257			ribosome [GO:0005840]; structural constituent of ribosome [GO:0003735]; translation [GO:0006412]	translation [GO:0006412]	structural constituent of ribosome [GO:0003735]	ribosome [GO:0005840]		BGIBMGA007743-RA;	692663;	bmor:692663;		PF00181;PF03947;	745.12	66.54	1	13	19	130	257	27.9011	10.7554
17	C	chr17	16084783	16085729	BMgn003923	AK386251,NM_001099607.1,BGIBMGA003923	Q6PUF7	Q6PUF7_BOMMO	40S ribosomal protein S24	RpS24	132			nucleotide binding [GO:0000166]; ribosome [GO:0005840]; structural constituent of ribosome [GO:0003735]; translation [GO:0006412]	translation [GO:0006412]	nucleotide binding [GO:0000166]; structural constituent of ribosome [GO:0003735]	ribosome [GO:0005840]		BGIBMGA003923-RA;	100101150;	bmor:100101150;		PF01282;	255.26	51.52	1	4	8	29	132	15.1624	10.9019
18	C	chr7	8032802	8033902	BMgn010139	NM_001043812.1,AK383762,AK377918,BGIBMGA010139	Q5UAL6	Q5UAL6_BOMMO	40S ribosomal protein S27	RpS27	84			metal ion binding [GO:0046872]; ribosome [GO:0005840]; structural constituent of ribosome [GO:0003735]; translation [GO:0006412]	translation [GO:0006412]	metal ion binding [GO:0046872]; structural constituent of ribosome [GO:0003735]	ribosome [GO:0005840]		BGIBMGA010139-RA;	692724;	bmor:692724;		PF01667;	222.28	54.76	1	4	4	62	84	9.42685	9.83252
19	C	chr15	14486756	14488166	BMgn003412	NM_001098280.1,AK385079,AK386290,BGIBMGA003412	H9J1M5	H9J1M5_BOMMO	Ribosomal protein P1	RpP1	112			ribosome [GO:0005840]; structural constituent of ribosome [GO:0003735]; translational elongation [GO:0006414]	translational elongation [GO:0006414]	structural constituent of ribosome [GO:0003735]	ribosome [GO:0005840]		BGIBMGA003412-RA;				PF00428;	536.4	91.07	1	7	7	41	112	11.4718	4.25928
20	C	chr3	3690538	3692889	BMgn007477	AK383417,AK377926,NM_001046807.1,NM_001048238.1,BGIBMGA007477	H9JD80	H9JD80_BOMMO	Receptor for activated protein kinase C RACK 1 isoform 1	Rack1	319								BGIBMGA007477-RA;				PF00400;	939.97	75.55	1	14	22	182	319	36.004	7.94287
21	C	chr6	4970745	4972461	BMgn006414	NM_001043697.1,AK383372,BGIBMGA006414	Q5UAS3	Q5UAS3_BOMMO	Ribosomal protein L15	RpL15	204			ribosome [GO:0005840]; structural constituent of ribosome [GO:0003735]; translation [GO:0006412]	translation [GO:0006412]	structural constituent of ribosome [GO:0003735]	ribosome [GO:0005840]		BGIBMGA006414-RA;	692670;	bmor:692670;		PF00827;	420.13	48.04	1	7	12	47	204	24.0232	11.8394
22	C	chr4	13061963	13066028	BMgn003186	AK383662,NM_001043911.1,BGIBMGA003186	Q1HPW2	Q1HPW2_BOMMO	Eukaryotic translation initiation factor 4A (Uncharacterized protein)	Eif-4a	420			ATP binding [GO:0005524]; helicase activity [GO:0004386]; translation initiation factor activity [GO:0003743]	helicase activity [GO:0004386]; translation initiation factor activity [GO:0003743]	ATP binding [GO:0005524]; helicase activity [GO:0004386]; translation initiation factor activity [GO:0003743]			BGIBMGA003186-RA;				PF00270;PF00271;	902.17	54.52	1	13	22	174	420	47.51	5.2749
23	C	chr15	13998107	14000483	BMgn003397	NM_001043798.1,BGIBMGA003397	Q5UAN6	Q5UAN6_BOMMO	40S ribosomal protein S8	RpS8	208			ribosome [GO:0005840]; structural constituent of ribosome [GO:0003735]; translation [GO:0006412]	translation [GO:0006412]	structural constituent of ribosome [GO:0003735]	ribosome [GO:0005840]		BGIBMGA003397-RA;	692717;	bmor:692717;		PF01201;	744.21	63.94	1	10	15	172	208	23.7769	10.7554
24	C	chr3	1240028	1241330	BMgn007363	AK386339,NM_001044055.1,BGIBMGA007363	Q5UAL7	Q5UAL7_BOMMO	Ribosomal protein S26 (Uncharacterized protein)	RpS26	115			ribosome [GO:0005840]; structural constituent of ribosome [GO:0003735]; translation [GO:0006412]	translation [GO:0006412]	structural constituent of ribosome [GO:0003735]	ribosome [GO:0005840]		BGIBMGA007363-RA;	693066;	bmor:693066;		PF01283;	203.91	30.43	1	3	4	54	115	13.2462	11.2974
25	C	chr1	18325248	18348773	BMgn012240	AK381555,AK378022,BGIBMGA012240	H9JRT0	H9JRT0_BOMMO	Basement membrane-specific heparan sulfate proteoglycan core protein-like	Bmo.3596	3887								BGIBMGA012240-RA;				PF00008;PF07679;PF00052;PF00053;PF02210;PF00057;	10282	62.52	1	156	177	3733	3887	425.45	4.97021
26	C	chr9	14969954	14971324	BMgn002405	NM_001043649.1,AK383803,BGIBMGA002405	Q5UAM9	RS14_BOMMO	40S ribosomal protein S14	RpS14	151			ribosome [GO:0005840]; structural constituent of ribosome [GO:0003735]; translation [GO:0006412]	translation [GO:0006412]	structural constituent of ribosome [GO:0003735]	ribosome [GO:0005840]		BGIBMGA002405-RA;	692654;	bmor:692654;		PF00411;	356.6	41.72	1	5	7	76	151	16.1506	10.4624
27	C	chr5	11246496	11251158	BMgn003469	NM_001098353.1,BGIBMGA003469	H9J1T2	H9J1T2_BOMMO	Poly A binding protein	Pabp	464			nucleotide binding [GO:0000166]; RNA binding [GO:0003723]		nucleotide binding [GO:0000166]; RNA binding [GO:0003723]			BGIBMGA003469-RA;				PF00076;	894.79	48.28	1	15	23	145	464	52.497	9.49561
28	C	chr15	14491196	14493497	BMgn003337	AK383626,NM_001043682.1,BGIBMGA003337	H9J1F0	H9J1F0_BOMMO	Ribosomal protein L10A	RpL10A	253			large ribosomal subunit [GO:0015934]; RNA binding [GO:0003723]; structural constituent of ribosome [GO:0003735]; translation [GO:0006412]	translation [GO:0006412]	RNA binding [GO:0003723]; structural constituent of ribosome [GO:0003735]	large ribosomal subunit [GO:0015934]		BGIBMGA003337-RA;				PF00687;	759.12	59.29	1	10	17	141	253	28.5852	9.75928
29	C	chr11	9399516	9401193	BMgn011620	NM_001043752.1,AK384920,AK383773,BGIBMGA011620	Q5UAS1	RL18_BOMMO	60S ribosomal protein L18	RpL18	183			ribosome [GO:0005840]; structural constituent of ribosome [GO:0003735]; translation [GO:0006412]	translation [GO:0006412]	structural constituent of ribosome [GO:0003735]	ribosome [GO:0005840]	Cytoplasm {ECO:0000250}.	BGIBMGA011620-RA;	692694;	bmor:692694;		PF00828;	425.61	51.91	1	9	10	95	183	20.8517	11.7515
30	C	chr19	10750053	10752035	BMgn003978	AK383388,NM_001043685.1,BGIBMGA003978	Q5UAS7	Q5UAS7_BOMMO	Ribosomal protein L12 (Uncharacterized protein)	RpL12	164			ribosome [GO:0005840]; structural constituent of ribosome [GO:0003735]; translation [GO:0006412]	translation [GO:0006412]	structural constituent of ribosome [GO:0003735]	ribosome [GO:0005840]		BGIBMGA003978-RA;	692666;	bmor:692666;		PF00298;PF03946;	444.42	62.2	1	6	9	113	164	17.5545	9.53955
31	C	chr15	12016803	12018135	BMgn007536	BGIBMGA007536	H9JDD9	H9JDD9_BOMMO	Ankyrin repeat domain-containing protein 13C-like		443								BGIBMGA007536-RA;	101739582;	bmor:101739582;		PF12796;PF11904;	426.31	37.25	1	8	16	37	443	50.6544	6.96143
32	C	chr12	7920433	7922949	BMgn010571	AK386353,NM_001043679.1,BGIBMGA010571	Q5UAT1	Q5UAT1_BOMMO	Ribosomal protein L9 (Uncharacterized protein)	RpL9	190			ribosome [GO:0005840]; rRNA binding [GO:0019843]; structural constituent of ribosome [GO:0003735]; translation [GO:0006412]	translation [GO:0006412]	rRNA binding [GO:0019843]; structural constituent of ribosome [GO:0003735]	ribosome [GO:0005840]		BGIBMGA010571-RA;	692664;	bmor:692664;		PF00347;	607.92	70	1	9	15	123	190	21.3637	9.93506
33	C	chr11	7209896	7210658	BMgn011948	NM_001044215.1,AK386386,BGIBMGA011948	Q6PS50	RS28_BOMMO	40S ribosomal protein S28	RpS28	65			ribosome [GO:0005840]; structural constituent of ribosome [GO:0003735]; translation [GO:0006412]	translation [GO:0006412]	structural constituent of ribosome [GO:0003735]	ribosome [GO:0005840]		BGIBMGA011948-RA;	733144;	bmor:733144;		PF01200;	298.47	86.15	1	4	7	68	65	7.31402	10.3745
34	C	chr3	12322384	12323511	BMgn008921	AK383620,NM_001044091.1,BGIBMGA008921	H9JHC4	H9JHC4_BOMMO	Elongation factor 1-beta	Ef1beta	222			eukaryotic translation elongation factor 1 complex [GO:0005853]; translation elongation factor activity [GO:0003746]	translation elongation factor activity [GO:0003746]	translation elongation factor activity [GO:0003746]	eukaryotic translation elongation factor 1 complex [GO:0005853]		BGIBMGA008921-RA;				PF10587;PF00736;	593.27	62.16	2	8	11	67	222	24.5433	4.64014
35	C	chr23	21055009	21060438	BMgn011416	NM_001043790.1,AK384820,AK381511,AK383387,BGIBMGA011416	Q64FN2	RS3A_BOMMO	40S ribosomal protein s3a		263			cytosolic small ribosomal subunit [GO:0022627]; structural constituent of ribosome [GO:0003735]; translation [GO:0006412]	translation [GO:0006412]	structural constituent of ribosome [GO:0003735]	cytosolic small ribosomal subunit [GO:0022627]	Cytoplasm {ECO:0000255|HAMAP-Rule:MF_03122}.	BGIBMGA011416-RA;	692713;	bmor:692713;		PF01015;	1075.66	73.38	1	17	27	282	263	29.7357	9.64209
36	C	chr3	8882862	8885740	BMgn008865	NM_001043691.1,AK383429,AK378902,BGIBMGA008865	Q5UAS5	Q5UAS5_BOMMO	Ribosomal protein L13A (Uncharacterized protein)	RpL13A	204			large ribosomal subunit [GO:0015934]; structural constituent of ribosome [GO:0003735]; translation [GO:0006412]	translation [GO:0006412]	structural constituent of ribosome [GO:0003735]	large ribosomal subunit [GO:0015934]		BGIBMGA008865-RA;	692668;	bmor:692668;		PF00572;	576.18	58.33	1	11	16	124	204	23.3429	10.9458
37	C	chr13	9474492	9476210	BMgn000959	NM_001098281.1,AK384783,AK383783,BGIBMGA000959	H9IUM9	H9IUM9_BOMMO	Ribosomal protein L31	RpL31	124			ribosome [GO:0005840]; structural constituent of ribosome [GO:0003735]; translation [GO:0006412]	translation [GO:0006412]	structural constituent of ribosome [GO:0003735]	ribosome [GO:0005840]		BGIBMGA000959-RA;				PF01198;	333.33	55.65	1	6	8	70	124	14.2778	10.6675
38	C	chr21	6948562	6952279	BMgn001501	AK383344,AK378783,NM_001044101.1,BGIBMGA001501	H9IW70	H9IW70_BOMMO	40S ribosomal protein S6	RpS6	253			ribosome [GO:0005840]; structural constituent of ribosome [GO:0003735]; translation [GO:0006412]	translation [GO:0006412]	structural constituent of ribosome [GO:0003735]	ribosome [GO:0005840]		BGIBMGA001501-RA;				PF01092;	491.25	52.57	1	6	17	103	253	29.0281	10.8872
39	C	chr20	4998501	5002210	BMgn004375	NM_001043670.1,AK383922,BGIBMGA004375	Q5UAT4	Q5UAT4_BOMMO	Ribosomal protein L7 (Uncharacterized protein)	RpL7	269			ribosome [GO:0005840]			ribosome [GO:0005840]		BGIBMGA004375-RA;	692661;	bmor:692661;		PF00327;PF08079;	937.87	73.23	1	15	31	192	269	31.4145	10.6821
40	C	chr23	16594975	16597152	BMgn011273	NM_001098356.1,BGIBMGA011273	H9JP19	H9JP19_BOMMO	Ubiquitin and ribosomal protein s27a		200			ribosome [GO:0005840]; structural constituent of ribosome [GO:0003735]; translation [GO:0006412]	translation [GO:0006412]	structural constituent of ribosome [GO:0003735]	ribosome [GO:0005840]		BGIBMGA011273-RA;				PF01599;PF00240;	469.44	56.5	2	5	14	172	200	22.6421	9.99365
41	C	chr28	9943	11074	BMgn013945	NM_001126252.1,BGIBMGA013945	H9JWN1	H9JWN1_BOMMO	Actin, muscle-type A1	A1	376			ATP binding [GO:0005524]		ATP binding [GO:0005524]			BGIBMGA013945-RA;				PF00022;	1737.47	73.4	2	8	26	859	376	41.7498	5.38916
42	C	chr15	8808295	8809769	BMgn007795	NM_001043774.1,AK383338,AK388350,AK380761,BGIBMGA007795	Q5UAQ8	Q5UAQ8_BOMMO	Ribosomal protein L30 (Uncharacterized protein)	RpL30	113			ribosome [GO:0005840]; structural constituent of ribosome [GO:0003735]; translation [GO:0006412]	translation [GO:0006412]	structural constituent of ribosome [GO:0003735]	ribosome [GO:0005840]		BGIBMGA007795-RA;	692705;	bmor:692705;		PF01248;	337.92	49.56	1	6	7	58	113	12.3386	9.62744
43	C	chr1	10855403	10857772	BMgn000526	AK383623,NM_001043432.1,BGIBMGA000526	H9ITE6	H9ITE6_BOMMO	Y-box protein	Ybp	259			DNA binding [GO:0003677]; regulation of transcription, DNA-templated [GO:0006355]	regulation of transcription, DNA-templated [GO:0006355]	DNA binding [GO:0003677]			BGIBMGA000526-RA;				PF00313;	426.98	57.92	1	6	12	42	259	27.6719	10.6968
44	C	chr5	3574667	3577689	BMgn002572	NM_001043756.4,BGIBMGA002572	H9IZ87	H9IZ87_BOMMO	Ribosomal protein L19	RpL19	235			ribosome [GO:0005840]; structural constituent of ribosome [GO:0003735]; translation [GO:0006412]	translation [GO:0006412]	structural constituent of ribosome [GO:0003735]	ribosome [GO:0005840]		BGIBMGA002572-RA;				PF01280;	621.05	50.21	1	8	20	95	235	27.6785	11.1362
45	C	chr23	2275368	2277515	BMgn010970	NM_001043768.1,AK383490,BGIBMGA010970	Q5UAR3	Q5UAR3_BOMMO	Ribosomal protein L26 (Uncharacterized protein)	RpL26	148			large ribosomal subunit [GO:0015934]; structural constituent of ribosome [GO:0003735]; translation [GO:0006412]	translation [GO:0006412]	structural constituent of ribosome [GO:0003735]	large ribosomal subunit [GO:0015934]		BGIBMGA010970-RA;	692702;	bmor:692702;		PF00467;	589.18	64.86	1	11	16	103	148	17.0913	10.77
46	C	chr4	12625085	12627567	BMgn003197	NM_001043804.2,AK386472,BGIBMGA003197	H9J110	H9J110_BOMMO	Ribosomal protein S18	RpS18	137			ribosome [GO:0005840]; RNA binding [GO:0003723]; structural constituent of ribosome [GO:0003735]; translation [GO:0006412]	translation [GO:0006412]	RNA binding [GO:0003723]; structural constituent of ribosome [GO:0003735]	ribosome [GO:0005840]		BGIBMGA003197-RA;				PF00416;	694.49	75.18	1	13	18	148	137	15.9525	10.3599
47	C	chr15	2912132	2916753	BMgn007661	AK385161,AK383339,NM_001043673.1,BGIBMGA007661	Q5UAT3	Q5UAT3_BOMMO	Ribosomal protein L7A (Uncharacterized protein)	RpL7A	268			ribosome [GO:0005840]; ribosome biogenesis [GO:0042254]	ribosome biogenesis [GO:0042254]		ribosome [GO:0005840]		BGIBMGA007661-RA;	692662;	bmor:692662;		PF01248;	730.75	51.49	1	12	20	127	268	30.2741	10.521
48	C	chr13	6925110	6927174	BMgn001243	AK385208,AK386289,AK384541,NM_001044059.1,BGIBMGA001243	H9IVG3	H9IVG3_BOMMO	Ribosomal protein S10	RpS10	176			structural constituent of the ribosome					BGIBMGA001243-RA;				PF03501;	516.64	70.45	1	9	16	117	176	20.2587	9.5835
49	C	chr19	1216413	1219019	BMgn012626	AK383351,NM_001043800.1,BGIBMGA012626	Q5UAN5	Q5UAN5_BOMMO	Ribosomal protein S9 (Uncharacterized protein)	RpS9	194			rRNA binding [GO:0019843]; small ribosomal subunit [GO:0015935]; structural constituent of ribosome [GO:0003735]; translation [GO:0006412]	translation [GO:0006412]	rRNA binding [GO:0019843]; structural constituent of ribosome [GO:0003735]	small ribosomal subunit [GO:0015935]		BGIBMGA012626-RA;	692718;	bmor:692718;		PF00163;PF01479;	756.91	67.53	1	14	21	159	194	22.5626	10.7554
50	C	chr23	16069210	16071665	BMgn011282	AK386278,AK378610,NM_001098284.1,BGIBMGA011282	Q5UAN0	Q5UAN0_BOMMO	Ribosomal protein S13 (Uncharacterized protein)	RpS13	151			ribosome [GO:0005840]; structural constituent of ribosome [GO:0003735]; translation [GO:0006412]	translation [GO:0006412]	structural constituent of ribosome [GO:0003735]	ribosome [GO:0005840]		BGIBMGA011282-RA;	778455;	bmor:778455;		PF08069;PF00312;	511.84	66.89	1	8	14	120	151	17.2095	10.3892
51	C	chr21	6328717	6330781	BMgn001483	NM_001043802.1,AK377981,AK383523,AK387392,BGIBMGA001483	H9IW52	H9IW52_BOMMO	Ribosomal protein S17	RpS17	139			ribosome [GO:0005840]; structural constituent of ribosome [GO:0003735]; translation [GO:0006412]	translation [GO:0006412]	structural constituent of ribosome [GO:0003735]	ribosome [GO:0005840]		BGIBMGA001483-RA;				PF00833;	437.59	74.1	1	7	11	120	139	16.1265	9.56885
52	C	chr27	8746003	8746705	BMgn004540	NM_001043519.1,BGIBMGA004540	Q5R1P7	Q5R1P7_BOMMO	Heat shock protein hsp 19.9 (Uncharacterized protein)	Hsp19.9	177								BGIBMGA004540-RA;	692533;	bmor:692533;		PF00011;	102.45	25.99	2	1	4	8	177	19.8782	7.04932
53	C	chr15	16146286	16150050	BMgn003309	NM_001043658.1,AK383382,AK388363,BGIBMGA003309	Q5UAU1	Q5UAU1_BOMMO	Ribosomal protein P0 (Uncharacterized protein)	RpP0	316			ribosome [GO:0005840]; ribosome biogenesis [GO:0042254]; structural constituent of ribosome [GO:0003735]; translational elongation [GO:0006414]	ribosome biogenesis [GO:0042254]; translational elongation [GO:0006414]	structural constituent of ribosome [GO:0003735]	ribosome [GO:0005840]		BGIBMGA003309-RA;	692657;	bmor:692657;		PF00428;PF00466;	919.49	61.08	1	14	17	165	316	34.168	5.94775
54	C	chr16	1241265	1245926	BMgn013076	AK386818,AK386323,NM_001043667.1,BGIBMGA013076	H9JU64	H9JU64_BOMMO	Ribosomal protein L6	RpL6	260			ribosome [GO:0005840]; structural constituent of ribosome [GO:0003735]; translation [GO:0006412]	translation [GO:0006412]	structural constituent of ribosome [GO:0003735]	ribosome [GO:0005840]		BGIBMGA013076-RA;				PF01159;	665.8	60.38	1	13	23	149	260	28.9823	10.8872
55	C	chr12	1255533	1256505	BMgn010487	BGIBMGA010487	Q5UAQ1	Q5UAQ1_BOMMO	Ribosomal protein L36A (Uncharacterized protein)	RpL36A	104			ribosome [GO:0005840]; structural constituent of ribosome [GO:0003735]; translation [GO:0006412]	translation [GO:0006412]	structural constituent of ribosome [GO:0003735]	ribosome [GO:0005840]		BGIBMGA010487-RA;	778454;	bmor:778454;		PF00935;	160.04	50	1	4	6	27	104	12.2867	10.521
56	C	chr15	1859286	1862653	BMgn007645	AK384248,NM_001043808.1,BGIBMGA007645	H9JDP8	H9JDP8_BOMMO	Ribosomal protein S23	RpS23	160			small ribosomal subunit [GO:0015935]; structural constituent of ribosome [GO:0003735]; translation [GO:0006412]	translation [GO:0006412]	structural constituent of ribosome [GO:0003735]	small ribosomal subunit [GO:0015935]		BGIBMGA007645-RA;				PF00164;	381.45	57.5	1	7	10	57	160	17.9667	10.3745
57	C	chr10	8679738	8685325	BMgn006835	NM_001043764.1,AK383243,BGIBMGA006835	H9JBE0	H9JBE0_BOMMO	Ribosomal protein L23A	RpL23A	350			nucleotide binding [GO:0000166]; ribosome [GO:0005840]; structural constituent of ribosome [GO:0003735]; translation [GO:0006412]	translation [GO:0006412]	nucleotide binding [GO:0000166]; structural constituent of ribosome [GO:0003735]	ribosome [GO:0005840]		BGIBMGA006835-RA;				PF00276;PF03939;	979.5	48.57	1	17	23	223	350	35.7173	10.9019
58	C	chr3	11069003	11070646	BMgn008903	NM_001043784.1,AK385031,BGIBMGA008903	Q5UAP9	Q5UAP9_BOMMO	Ribosomal protein L37A (Uncharacterized protein)	RpL37A	90			ribosome [GO:0005840]; structural constituent of ribosome [GO:0003735]; translation [GO:0006412]	translation [GO:0006412]	structural constituent of ribosome [GO:0003735]	ribosome [GO:0005840]		BGIBMGA008903-RA;	692710;	bmor:692710;		PF01780;	252.02	56.67	1	6	6	39	90	10.0252	10.5796
59	C	chr17	1672487	1673711	BMgn005550	NM_001098286.1,AK383524,BGIBMGA005550	Q2F687	Q2F687_BOMMO	Histone H3	LOC778457	136			DNA binding [GO:0003677]; nucleosome [GO:0000786]; nucleus [GO:0005634]		DNA binding [GO:0003677]	nucleosome [GO:0000786]; nucleus [GO:0005634]		BGIBMGA005550-RA;	778457;	bmor:778457;		PF00125;	517.74	83.09	1	2	14	276	136	15.3185	11.2681
60	C	chr10	9615940	9619175	BMgn006867	NM_001044105.1,AK386327,AK378807,BGIBMGA006867	Q5UAM7	Q5UAM7_BOMMO	Ribosomal protein S15A (Uncharacterized protein)	RpS15A	129			ribosome [GO:0005840]; structural constituent of ribosome [GO:0003735]; translation [GO:0006412]	translation [GO:0006412]	structural constituent of ribosome [GO:0003735]	ribosome [GO:0005840]		BGIBMGA006867-RA;	732857;	bmor:732857;		PF00410;	545.9	82.17	1	10	14	161	129	14.6829	9.99365
61	C	chr20	5815806	5819521	BMgn004356	NM_001043796.1,AK386283,BGIBMGA004356	H9J4B7	H9J4B7_BOMMO	Ribosomal protein S7	RpS7	194			ribosome [GO:0005840]; structural constituent of ribosome [GO:0003735]; translation [GO:0006412]	translation [GO:0006412]	structural constituent of ribosome [GO:0003735]	ribosome [GO:0005840]		BGIBMGA004356-RA;				PF01251;	544.58	72.16	1	10	17	109	194	22.0483	9.99365
62	C	chr5	11240945	11244639	BMgn003726	AK381913,AK385100,NM_001043688.1,BGIBMGA003726	Q5UAS6	Q5UAS6_BOMMO	60S ribosomal protein L13	RpL13	220			ribosome [GO:0005840]; structural constituent of ribosome [GO:0003735]; translation [GO:0006412]	translation [GO:0006412]	structural constituent of ribosome [GO:0003735]	ribosome [GO:0005840]		BGIBMGA003726-RA;	692667;	bmor:692667;		PF01294;	816	64.55	1	14	19	182	220	25.124	11.3706
63	C	chr13	14180647	14183415	BMgn001043	AK386310,NM_001044057.1,BGIBMGA001043	H9IUW3	H9IUW3_BOMMO	Ribosomal protein L27A	RpL27A	138			ribosome [GO:0005840]; structural constituent of ribosome [GO:0003735]; translation [GO:0006412]	translation [GO:0006412]	structural constituent of ribosome [GO:0003735]	ribosome [GO:0005840]		BGIBMGA001043-RA;				PF00828;	481.21	64.49	1	8	13	61	138	15.4223	10.1987
64	C	Bm_scaf184	12354	16083	BMgn007311	AK377201,AK388362,AK388366,NM_001112673.1,BGIBMGA007311	H9JCR4	H9JCR4_BOMMO	40S ribosomal protein SA	RpSA	306			cytosolic small ribosomal subunit [GO:0022627]; ribosomal small subunit assembly [GO:0000028]; structural constituent of ribosome [GO:0003735]; translation [GO:0006412]	ribosomal small subunit assembly [GO:0000028]; translation [GO:0006412]	structural constituent of ribosome [GO:0003735]	cytosolic small ribosomal subunit [GO:0022627]	Cytoplasm {ECO:0000256|HAMAP-Rule:MF_03015}.	BGIBMGA007311-RA;				PF00318;	327.45	24.51	2	5	7	85	306	33.3739	4.98291
65	C	chr22	8726863	8728604	BMgn000395	AK384780,NM_001043782.1,BGIBMGA000395	H9IT16	H9IT16_BOMMO	Ribosomal protein L37	RpL37	51			ribosome [GO:0005840]; structural constituent of ribosome [GO:0003735]; translation [GO:0006412]	translation [GO:0006412]	structural constituent of ribosome [GO:0003735]	ribosome [GO:0005840]		BGIBMGA000395-RA;					79.32	37.25	1	1	4	15	51	5.99133	12.0151
66	C	chr18	12665770	12671134	BMgn008302	NM_001043387.1,BGIBMGA008302	Q9BPS3	Q9BPS3_BOMMO	Elongation factor 1 gamma (Uncharacterized protein)	ef-1g Ef-1g	423			translation elongation factor activity [GO:0003746]	translation elongation factor activity [GO:0003746]	translation elongation factor activity [GO:0003746]			BGIBMGA008302-RA;	692391;	bmor:692391;		PF00647;PF00043;PF02798;	1527.63	53.19	1	27	29	238	423	48.3574	6.1001
67	C	chr4	8308811	8311910	BMgn005928	AK383540,NM_001043776.1,BGIBMGA005928	H9J8T6	H9J8T6_BOMMO	Ribosomal protein L35	RpL35	126			ribosome [GO:0005840]; structural constituent of ribosome [GO:0003735]; translation [GO:0006412]	translation [GO:0006412]	structural constituent of ribosome [GO:0003735]	ribosome [GO:0005840]		BGIBMGA005928-RA;				PF00831;	206.83	38.89	1	2	9	43	126	14.8067	10.77
68	C	chr14	14112541	14116050	BMgn009319	AK383741,NM_001043788.1,BGIBMGA009319	Q5UAP2	Q5UAP2_BOMMO	Ribosomal protein S3 (Uncharacterized protein)	RpS3	243			RNA binding [GO:0003723]; small ribosomal subunit [GO:0015935]; structural constituent of ribosome [GO:0003735]; translation [GO:0006412]	translation [GO:0006412]	RNA binding [GO:0003723]; structural constituent of ribosome [GO:0003735]	small ribosomal subunit [GO:0015935]		BGIBMGA009319-RA;	692712;	bmor:692712;		PF07650;PF00189;	1215.94	83.95	1	21	26	253	243	26.7543	9.59814
69	C	chr16	12099988	12103050	BMgn013157	NM_001043748.1,AK383883,AK386384,BGIBMGA013157	H9JUE4	H9JUE4_BOMMO	Ribosomal protein P2	RpLP2	112			ribosome [GO:0005840]; structural constituent of ribosome [GO:0003735]; translational elongation [GO:0006414]	translational elongation [GO:0006414]	structural constituent of ribosome [GO:0003735]	ribosome [GO:0005840]		BGIBMGA013157-RA;				PF00428;	699.12	68.75	1	11	11	151	112	11.5449	4.7417
70	C	chr1	18460007	18471476	BMgn012239	BGIBMGA012239	H9JRS9	H9JRS9_BOMMO	Uncharacterized protein LOC101745012		355								BGIBMGA012239-RA;				PF00057;PF01390;	632.32	32.11	1	9	10	198	355	40.5009	4.42432
71	C	chr1	4988641	4992171	BMgn001991	AK383887,NM_001043780.1,BGIBMGA001991	Q5UAQ2	Q5UAQ2_BOMMO	Ribosomal protein L36 (Uncharacterized protein)	RpL36	119			ribosome [GO:0005840]; structural constituent of ribosome [GO:0003735]; translation [GO:0006412]	translation [GO:0006412]	structural constituent of ribosome [GO:0003735]	ribosome [GO:0005840]		BGIBMGA001991-RA;	692708;	bmor:692708;		PF01158;	371.75	55.46	1	6	12	111	119	13.7268	11.7075
72	C	chr3	1555867	1558393	BMgn007412	NM_001099606.1,AK383541,AK385150,BGIBMGA007412	H9JD15	H9JD15_BOMMO	Ribosomal protein L34	RpL34	131			ribosome [GO:0005840]; structural constituent of ribosome [GO:0003735]; translation [GO:0006412]	translation [GO:0006412]	structural constituent of ribosome [GO:0003735]	ribosome [GO:0005840]		BGIBMGA007412-RA;				PF01199;	144.05	31.3	1	3	5	38	131	15.3157	11.5464
73	C	chr3	9672969	9676564	BMgn008881	BGIBMGA008881	H9JH84	H9JH84_BOMMO	Ribosomal protein L11	RpL11	195			ribosome [GO:0005840]; structural constituent of ribosome [GO:0003735]; translation [GO:0006412]	translation [GO:0006412]	structural constituent of ribosome [GO:0003735]	ribosome [GO:0005840]		BGIBMGA008881-RA;				PF00281;PF00673;	379.86	52.31	1	6	13	70	195	22.282	10.1694
74	C	chr21	6718156	6721856	BMgn001471	NM_001043744.1,BGIBMGA001471	Q66SV9	Q66SV9_BOMMO	Ribosomal protein S15 (Uncharacterized protein)	S15 RpS15	147			RNA binding [GO:0003723]; small ribosomal subunit [GO:0015935]; structural constituent of ribosome [GO:0003735]; translation [GO:0006412]	translation [GO:0006412]	RNA binding [GO:0003723]; structural constituent of ribosome [GO:0003735]	small ribosomal subunit [GO:0015935]		BGIBMGA001471-RA;	692690;	bmor:692690;		PF00203;	326.86	75.51	1	4	9	63	147	17.0253	10.3599
75	C	chr11	13556405	13559632	BMgn011754	BGIBMGA011754	H9JQE8	H9JQE8_BOMMO	Probable ATP-dependent RNA helicase DDX17-like isoform X1	Bmo.8054	818			ATP binding [GO:0005524]; helicase activity [GO:0004386]; nucleic acid binding [GO:0003676]	helicase activity [GO:0004386]	ATP binding [GO:0005524]; helicase activity [GO:0004386]; nucleic acid binding [GO:0003676]			BGIBMGA011754-RA;				PF00270;PF00271;	453.26	20.54	2	3	17	71	818	91.7384	9.36377
76	C	chr23	10627519	10631737	BMgn011467	NM_001043754.1,AK386337,BGIBMGA011467	H9JPL2	H9JPL2_BOMMO	60S ribosomal protein l18a	RpL18A	177			ribosome [GO:0005840]; structural constituent of ribosome [GO:0003735]; translation [GO:0006412]	translation [GO:0006412]	structural constituent of ribosome [GO:0003735]	ribosome [GO:0005840]		BGIBMGA011467-RA;				PF01775;	624.17	66.1	1	15	17	136	177	20.9984	10.4771
77	C	chr13	16214478	16217242	BMgn001106	NM_001043758.1,AK386396,AK386830,BGIBMGA001106	Q5UAR8	Q5UAR8_BOMMO	Ribosomal protein L21 (Uncharacterized protein)	RpL21	159			ribosome [GO:0005840]; structural constituent of ribosome [GO:0003735]; translation [GO:0006412]	translation [GO:0006412]	structural constituent of ribosome [GO:0003735]	ribosome [GO:0005840]		BGIBMGA001106-RA;	692697;	bmor:692697;		PF01157;	320.74	50.94	1	5	8	69	159	17.974	10.9604
78	C	chr5	3318163	3319065	BMgn002565	BGIBMGA002565	H9IZ80	H9IZ80_BOMMO	Uncharacterized protein LOC101746215 isoform X1	Bmo.97	248								BGIBMGA002565-RA;	101746215;	bmor:101746215;			113.04	14.11	1	2	2	3	248	26.9811	5.08447
79	C	chr17	14152954	14155752	BMgn006986	AK382608,NM_001043760.1,BGIBMGA006986	Q5UAR7	Q5UAR7_BOMMO	Ribosomal protein L22 (Uncharacterized protein)	RpL22	147			ribosome [GO:0005840]; structural constituent of ribosome [GO:0003735]; translation [GO:0006412]	translation [GO:0006412]	structural constituent of ribosome [GO:0003735]	ribosome [GO:0005840]		BGIBMGA006986-RA;	692698;	bmor:692698;		PF01776;	396.02	46.26	1	6	8	115	147	16.8021	9.81787
80	C	chr11	2851941	2862691	BMgn001800	AK388364,AK386431,NM_001043664.1,BGIBMGA001800	H9IX17	H9IX17_BOMMO	Ribosomal protein L4	RpL4	434			ribosome [GO:0005840]; structural constituent of ribosome [GO:0003735]; translation [GO:0006412]	translation [GO:0006412]	structural constituent of ribosome [GO:0003735]	ribosome [GO:0005840]		BGIBMGA001800-RA;				PF14374;PF00573;	1022.93	61.98	1	17	32	213	434	48.7495	11.5757
81	C	chr25	6470482	6471776	BMgn004911	NM_001043814.1,AK386366,BGIBMGA004911	Q5UAL3	RS29_BOMMO	40S ribosomal protein S29	RpS29	56			metal ion binding [GO:0046872]; ribosome [GO:0005840]; structural constituent of ribosome [GO:0003735]; translation [GO:0006412]	translation [GO:0006412]	metal ion binding [GO:0046872]; structural constituent of ribosome [GO:0003735]	ribosome [GO:0005840]		BGIBMGA004911-RA;	692725;	bmor:692725;		PF00253;	129.14	60.71	1	3	4	23	56	6.64023	9.90576
82	C	chr20	13287089	13290395	BMgn009130	NM_001098339.1,AK384818,BGIBMGA009130	Q5UAM2	Q5UAM2_BOMMO	Ribosomal protein S20 (Uncharacterized protein)	RpS20	123			small ribosomal subunit [GO:0015935]; structural constituent of ribosome [GO:0003735]; translation [GO:0006412]	translation [GO:0006412]	structural constituent of ribosome [GO:0003735]	small ribosomal subunit [GO:0015935]		BGIBMGA009130-RA;	778514;	bmor:778514;		PF00338;	215.88	39.02	1	3	6	55	123	13.7235	10.1255
83	C	chr5	1291769	1293059	BMgn013536	NM_001043525.1,BGIBMGA013536	H6VTP5	H6VTP5_BOMMO	Dnaj-5 (Uncharacterized protein)	DnaJ-5	351			protein folding [GO:0006457]	protein folding [GO:0006457]				BGIBMGA013536-RA;				PF01556;PF00226;	205.59	18.23	1	3	10	12	351	39.059	9.24658
84	C	chr12	5150694	5153581	BMgn010541	AK383834,BGIBMGA010541	H9JLY9	H9JLY9_BOMMO	Ubiquitin-conjugating enzyme E2-17 kda-like isoform X1		127			ligase activity [GO:0016874]	ligase activity [GO:0016874]	ligase activity [GO:0016874]			BGIBMGA010541-RA;				PF00179;	128.53	27.56	1	2	3	27	127	14.1404	7.79639
85	C	chr3	3445226	3449494	BMgn007466	AK384346,AK386526,NM_001046944.1,BGIBMGA007466	H9JD69	H9JD69_BOMMO	Eukaryotic translation initiation factor 4E-binding protein 2	LOC732945	115			negative regulation of translational initiation [GO:0045947]	negative regulation of translational initiation [GO:0045947]				BGIBMGA007466-RA;				PF05456;	117.3	37.39	1	2	3	13	115	12.3602	8.92432
86	C	chr5	6893228	6898114	BMgn002618	BGIBMGA002618	H9IZD3	H9IZD3_BOMMO	Hypothetical protein KGM_11850		731								BGIBMGA002618-RA;				PF12799;PF13855;	231.14	18.88	1	1	12	30	731	82.4718	4.77979
87	C	chr21	4097035	4101376	BMgn012414	NM_001043700.1,AK384926,BGIBMGA012414	Q5UAS2	RL17_BOMMO	60S ribosomal protein L17	RpL17	187			large ribosomal subunit [GO:0015934]; structural constituent of ribosome [GO:0003735]; translation [GO:0006412]	translation [GO:0006412]	structural constituent of ribosome [GO:0003735]	large ribosomal subunit [GO:0015934]		BGIBMGA012414-RA;	692671;	bmor:692671;		PF00237;	619.5	65.24	1	9	15	123	187	21.5843	10.3452
88	C	chr28	8035587	8039374	BMgn013792	AK386397,NM_001113237.1,NM_001043646.1,BGIBMGA013792	H9JW78	H9JW78_BOMMO	Ribosomal protein S11 isoform 2	RpS11	195			ribosome [GO:0005840]; structural constituent of ribosome [GO:0003735]; translation [GO:0006412]	translation [GO:0006412]	structural constituent of ribosome [GO:0003735]	ribosome [GO:0005840]		BGIBMGA013792-RA;				PF00366;	563.83	63.59	1	11	17	125	195	22.7424	10.8286
89	C	chr23	12462065	12465951	BMgn011446	NM_001043816.1,AK385882,BGIBMGA011446	H9JPJ1	H9JPJ1_BOMMO	Ribosomal protein S30	RpS30	130			ribosome [GO:0005840]; structural constituent of ribosome [GO:0003735]; translation [GO:0006412]	translation [GO:0006412]	structural constituent of ribosome [GO:0003735]	ribosome [GO:0005840]		BGIBMGA011446-RA;				PF04758;PF00240;	143.47	20.77	1	2	5	20	130	14.2797	10.3159
90	C	chr14	10041919	10046170	BMgn009411	NM_001044043.1,AK383780,BGIBMGA009411	H9JIR0	H9JIR0_BOMMO	Ribosomal protein S16	RpS16	151			ribosome [GO:0005840]; structural constituent of ribosome [GO:0003735]; translation [GO:0006412]	translation [GO:0006412]	structural constituent of ribosome [GO:0003735]	ribosome [GO:0005840]		BGIBMGA009411-RA;				PF00380;	540.81	56.95	1	10	13	141	151	17.1794	10.0376
91	C	chr2	5306176	5309533	BMgn009751	NM_001043762.1,AK383808,BGIBMGA009751	Q5UAR6	Q5UAR6_BOMMO	Ribosomal protein L23 (Uncharacterized protein)	RpL23	140			ribosome [GO:0005840]; structural constituent of ribosome [GO:0003735]; translation [GO:0006412]	translation [GO:0006412]	structural constituent of ribosome [GO:0003735]	ribosome [GO:0005840]		BGIBMGA009751-RA;	692699;	bmor:692699;		PF00238;	598.25	80	1	8	10	102	140	14.8261	10.6968
92	C	chr9	9500529	9511013	BMgn012515	NM_001047044.1,AK377917,AK384443,AK386328,BGIBMGA012515	H9JSK4	H9JSK4_BOMMO	S-adenosylmethionine synthase (EC 2.5.1.6)	LOC733097	411	2.5.1.6	PATHWAY: Amino-acid biosynthesis; S-adenosyl-L-methionine biosynthesis; S-adenosyl-L-methionine from L-methionine: step 1/1. {ECO:0000256|RuleBase:RU000541}.	ATP binding [GO:0005524]; metal ion binding [GO:0046872]; methionine adenosyltransferase activity [GO:0004478]; one-carbon metabolic process [GO:0006730]; S-adenosylmethionine biosynthetic process [GO:0006556]	methionine adenosyltransferase activity [GO:0004478]; one-carbon metabolic process [GO:0006730]; S-adenosylmethionine biosynthetic process [GO:0006556]	ATP binding [GO:0005524]; metal ion binding [GO:0046872]; methionine adenosyltransferase activity [GO:0004478]			BGIBMGA012515-RA;				PF02773;PF02772;PF00438;	191.94	18.98	1	3	7	18	411	45.4098	6.53662
93	C	chr20	5011027	5015167	BMgn004374	AK383354,NM_001044103.1,BGIBMGA004374	Q5UAN1	Q5UAN1_BOMMO	40S ribosomal protein S12	RpS12	139			ribosome [GO:0005840]; structural constituent of ribosome [GO:0003735]; translation [GO:0006412]	translation [GO:0006412]	structural constituent of ribosome [GO:0003735]	ribosome [GO:0005840]		BGIBMGA004374-RA;	732856;	bmor:732856;		PF01248;	452.39	59.71	1	7	9	49	139	15.0248	6.17627
94	C	chr8	13019958	13022166	BMgn005289	NM_001099617.1,AK386318,BGIBMGA005289	Q1HQ86	Q1HQ86_BOMMO	Mobility group protein 1B (Uncharacterized protein)	LOC100101161	119								BGIBMGA005289-RA;	100101161;	bmor:100101161;		PF00505;	550.12	62.18	1	8	12	115	119	13.3887	8.66064
95	C	chr19	3070860	3072458	BMgn001966	AK384608,AK383814,BGIBMGA001966	H9IXI3	H9IXI3_BOMMO	Aldehyde dehydrogenase isoform 2		750			GTP binding [GO:0005525]; intracellular [GO:0005622]; membrane [GO:0016020]; oxidoreductase activity, acting on the aldehyde or oxo group of donors, NAD or NADP as acceptor [GO:0016620]; small GTPase mediated signal transduction [GO:0007264]	oxidoreductase activity, acting on the aldehyde or oxo group of donors, NAD or NADP as acceptor [GO:0016620]; small GTPase mediated signal transduction [GO:0007264]	GTP binding [GO:0005525]; oxidoreductase activity, acting on the aldehyde or oxo group of donors, NAD or NADP as acceptor [GO:0016620]	intracellular [GO:0005622]; membrane [GO:0016020]		BGIBMGA001966-RA;				PF00171;PF00071;	949.45	30.53	1	16	26	123	750	84.3896	8.01611
96	C	chr23	8189390	8190100	BMgn011096	AK383439,BGIBMGA011096	H9JNJ2	H9JNJ2_BOMMO	Guanine nucleotide-binding protein subunit gamma	Bmo.3797	70			G-protein coupled receptor signaling pathway [GO:0007186]; heterotrimeric G-protein complex [GO:0005834]; signal transducer activity [GO:0004871]	G-protein coupled receptor signaling pathway [GO:0007186]; signal transducer activity [GO:0004871]	signal transducer activity [GO:0004871]	heterotrimeric G-protein complex [GO:0005834]	Cell membrane {ECO:0000256|RuleBase:RU004973}; Lipid-anchor {ECO:0000256|RuleBase:RU004973}; Cytoplasmic side {ECO:0000256|RuleBase:RU004973}.	BGIBMGA011096-RA;	101740811;	bmor:101740811;		PF00631;	206	30	1	3	4	24	70	7.98616	8.54346
97	C	chr12	16146820	16148579	BMgn005205	NM_001044205.1,AK383521,BGIBMGA005205	H9J6R3	H9J6R3_BOMMO	Repressor splicing factor 1	Rsf1	153			nucleic acid binding [GO:0003676]; nucleotide binding [GO:0000166]		nucleic acid binding [GO:0003676]; nucleotide binding [GO:0000166]			BGIBMGA005205-RA;				PF00076;	396.03	56.86	1	7	10	84	153	15.9817	9.78857
98	C	chr19	3049996	3054743	BMgn001853	NM_001046768.1,AK383929,BGIBMGA001853	Q2F5T3	Q2F5T3_BOMMO	ATP synthase subunit alpha	LOC692926	553			ATP binding [GO:0005524]; ATP hydrolysis coupled proton transport [GO:0015991]; ATP synthesis coupled proton transport [GO:0015986]; proton-transporting ATPase activity, rotational mechanism [GO:0046961]; proton-transporting ATP synthase activity, rotational mechanism [GO:0046933]; proton-transporting ATP synthase complex, catalytic core F(1) [GO:0045261]	ATP hydrolysis coupled proton transport [GO:0015991]; ATP synthesis coupled proton transport [GO:0015986]; proton-transporting ATPase activity, rotational mechanism [GO:0046961]; proton-transporting ATP synthase activity, rotational mechanism [GO:0046933]	ATP binding [GO:0005524]; proton-transporting ATPase activity, rotational mechanism [GO:0046961]; proton-transporting ATP synthase activity, rotational mechanism [GO:0046933]	proton-transporting ATP synthase complex, catalytic core F(1) [GO:0045261]		BGIBMGA001853-RA;	692926;	bmor:692926;		PF00006;PF00306;PF02874;	2171.37	62.93	1	32	40	525	553	59.6207	9.17334
99	C	chr15	13551439	13560019	BMgn003361	AK386617,BGIBMGA003361	H9J1H4	H9J1H4_BOMMO	Importin-5-like		1007								BGIBMGA003361-RA;					1208.78	28.9	1	20	23	99	1007	112.737	4.79248
100	C	chr8	11588827	11591261	BMgn005323	NM_001044131.1,AK383206,AK380978,BGIBMGA005323	Q1HE02	Q1HE02_BOMMO	ALY	LOC733049	254			nucleic acid binding [GO:0003676]; nucleotide binding [GO:0000166]		nucleic acid binding [GO:0003676]; nucleotide binding [GO:0000166]			BGIBMGA005323-RA;	733049;	bmor:733049;		PF13865;PF00076;	718.93	78.74	1	11	19	132	254	27.2541	10.6382
101	C	chr10	5034433	5036203	BMgn006751	NM_001046809.1,AK384837,AK386315,AK381333,BGIBMGA006751	Q2F5M1	Q2F5M1_BOMMO	GTP-binding nuclear protein Ran (Uncharacterized protein)	LOC692970	213			GTPase activity [GO:0003924]; GTP binding [GO:0005525]; GTP catabolic process [GO:0006184]; intracellular protein transport [GO:0006886]; nucleocytoplasmic transport [GO:0006913]; nucleus [GO:0005634]; small GTPase mediated signal transduction [GO:0007264]	GTPase activity [GO:0003924]; GTP catabolic process [GO:0006184]; intracellular protein transport [GO:0006886]; nucleocytoplasmic transport [GO:0006913]; small GTPase mediated signal transduction [GO:0007264]	GTPase activity [GO:0003924]; GTP binding [GO:0005525]	nucleus [GO:0005634]		BGIBMGA006751-RA;	692970;	bmor:692970;		PF00071;	502.83	61.5	1	8	12	85	213	24.3214	7.41553
102	C	chr19	7196643	7207744	BMgn004061	BGIBMGA004061	H9J3H4	H9J3H4_BOMMO	Putative thyroid hormone receptor-associated protein complex subunit	Bmo.3084	1724								BGIBMGA004061-RA;					1127.02	36.72	1	16	47	141	1724	200.789	8.60205
103	C	chr24	13271953	13278171	BMgn008780	NM_001044119.1,BGIBMGA008780	H9JGY3	H9JGY3_BOMMO	Ferritin (EC 1.16.3.1)	LOC732949	229	1.16.3.1		cellular iron ion homeostasis [GO:0006879]; ferric iron binding [GO:0008199]; ferroxidase activity [GO:0004322]; iron ion transport [GO:0006826]	cellular iron ion homeostasis [GO:0006879]; ferroxidase activity [GO:0004322]; iron ion transport [GO:0006826]	ferric iron binding [GO:0008199]; ferroxidase activity [GO:0004322]			BGIBMGA008780-RA;				PF00210;	231.61	22.27	1	5	7	23	229	26.0453	7.23975
104	C	chr13	7349432	7350944	BMgn000918	NM_001047053.1,AK383214,BGIBMGA000918	Q1HQ42	Q1HQ42_BOMMO	S-phase kinase-associated protein (Uncharacterized protein)	LOC733106	162			kinase activity [GO:0016301]; ubiquitin-dependent protein catabolic process [GO:0006511]	kinase activity [GO:0016301]; ubiquitin-dependent protein catabolic process [GO:0006511]	kinase activity [GO:0016301]			BGIBMGA000918-RA;	733106;	bmor:733106;		PF01466;PF03931;	711.84	73.46	1	10	16	96	162	18.5242	4.52588
105	C	chr16	901871	903149	BMgn012772	BGIBMGA012772	H9JTB0	H9JTB0_BOMMO	ATP-dependent RNA helicase WM6-like		425			ATP binding [GO:0005524]; helicase activity [GO:0004386]; nucleic acid binding [GO:0003676]	helicase activity [GO:0004386]	ATP binding [GO:0005524]; helicase activity [GO:0004386]; nucleic acid binding [GO:0003676]			BGIBMGA012772-RA;	101741115;	bmor:101741115;		PF00270;PF00271;	837.98	50.12	1	15	21	183	425	48.6747	5.93506
106	C	chr15	19197910	19199534	BMgn002164	AK386295,BGIBMGA002164	H9IY31	H9IY31_BOMMO	Ribosomal protein L35A		93			ribosome [GO:0005840]; structural constituent of ribosome [GO:0003735]; translation [GO:0006412]	translation [GO:0006412]	structural constituent of ribosome [GO:0003735]	ribosome [GO:0005840]		BGIBMGA002164-RA;				PF01247;	287.28	61.29	1	6	8	80	93	10.4527	10.8872
107	C	Bm_scaf279	37677	39728	BMgn011168	NM_001099801.1,AK383924,AK381017,AK385057,BGIBMGA011168	H9JNR4	H9JNR4_BOMMO	Adenosylhomocysteinase (EC 3.3.1.1)	LOC100101173	394	3.3.1.1	PATHWAY: Amino-acid biosynthesis; L-homocysteine biosynthesis; L-homocysteine from S-adenosyl-L-homocysteine: step 1/1. {ECO:0000256|RuleBase:RU000548}.	adenosylhomocysteinase activity [GO:0004013]; one-carbon metabolic process [GO:0006730]	adenosylhomocysteinase activity [GO:0004013]; one-carbon metabolic process [GO:0006730]	adenosylhomocysteinase activity [GO:0004013]			BGIBMGA011168-RA;				PF05221;PF00670;	584.51	30.2	1	10	13	75	394	43.464	6.20166
108	C	chr6	733181	738822	BMgn013464	NM_001043858.1,AK377775,AK383946,AK386442,BGIBMGA013464	H9JVA1	H9JVA1_BOMMO	Squid protein homologue	Sqd	287			nucleic acid binding [GO:0003676]; nucleotide binding [GO:0000166]		nucleic acid binding [GO:0003676]; nucleotide binding [GO:0000166]			BGIBMGA013464-RA;				PF00076;	737.07	41.81	1	10	11	180	287	30.8958	7.45947
109	C	chr2	9846813	9848948	BMgn001363	NM_001043742.1,AK386346,BGIBMGA001363	H9IVT2	H9IVT2_BOMMO	40S ribosomal protein S21	RpS21	81			ribosome [GO:0005840]; structural constituent of ribosome [GO:0003735]; translation [GO:0006412]	translation [GO:0006412]	structural constituent of ribosome [GO:0003735]	ribosome [GO:0005840]		BGIBMGA001363-RA;				PF01249;	243.29	54.32	2	4	5	45	81	8.8054	7.79639
110	C	chr12	1861707	1871861	BMgn010472	BGIBMGA010472	H9JLS0	H9JLS0_BOMMO	Nesprin-1-like	Bmo.4518	1254			integral component of membrane [GO:0016021]			integral component of membrane [GO:0016021]		BGIBMGA010472-RA;				PF00435;	847.62	24.56	1	9	39	110	1254	142.756	6.16357
111	C	chr9	14493232	14498249	BMgn002493	AK386519,AK378212,BGIBMGA002493	H9IZ08	H9IZ08_BOMMO	Proliferation-associated protein 2G4-like		379								BGIBMGA002493-RA;	101746307;	bmor:101746307;		PF00557;	835.97	48.55	1	17	19	106	379	42.1108	7.44482
112	C	chr16	5865855	5870330	BMgn012975	AK384305,BGIBMGA012975	H9JTW3	H9JTW3_BOMMO	Uncharacterized protein LOC101736189		468								BGIBMGA012975-RA;					137.66	10.26	1	2	6	15	468	54.9781	7.1665
113	C	chr4	3750783	3754237	BMgn006141	NM_001043383.1,AK378275,AK385987,BGIBMGA006141	Q9GV27	EIF3H_BOMMO	Eukaryotic translation initiation factor 3 subunit H (eif3h)		337			eukaryotic 43S preinitiation complex [GO:0016282]; eukaryotic 48S preinitiation complex [GO:0033290]; eukaryotic translation initiation factor 3 complex [GO:0005852]; formation of translation preinitiation complex [GO:0001731]; translation initiation factor activity [GO:0003743]	formation of translation preinitiation complex [GO:0001731]; translation initiation factor activity [GO:0003743]	translation initiation factor activity [GO:0003743]	eukaryotic 43S preinitiation complex [GO:0016282]; eukaryotic 48S preinitiation complex [GO:0033290]; eukaryotic translation initiation factor 3 complex [GO:0005852]	Cytoplasm {ECO:0000255|HAMAP-Rule:MF_03007}.	BGIBMGA006141-RA;	692388;	bmor:692388;		PF01398;	485.13	32.05	1	7	12	41	337	38.5854	5.98584
114	C	chr22	4684662	4689393	BMgn000475	AK379116,AK384880,AK386321,NM_001043610.1,BGIBMGA000475	H9IT95	H9IT95_BOMMO	Calreticulin	Crt	398			calcium ion binding [GO:0005509]; endoplasmic reticulum [GO:0005783]; protein folding [GO:0006457]	protein folding [GO:0006457]	calcium ion binding [GO:0005509]	endoplasmic reticulum [GO:0005783]		BGIBMGA000475-RA;				PF00262;	650.25	36.93	2	11	15	54	398	45.7561	4.65283
115	C	chr5	20649835	20651084	BMgn005793	AK385878,AK384914,NM_001113272.1,BGIBMGA005793	H9J8F1	H9J8F1_BOMMO	Cytochrome c oxidase subunit Va	LOC100134927	151			cytochrome-c oxidase activity [GO:0004129]; mitochondrial inner membrane [GO:0005743]	cytochrome-c oxidase activity [GO:0004129]	cytochrome-c oxidase activity [GO:0004129]	mitochondrial inner membrane [GO:0005743]		BGIBMGA005793-RA;				PF02284;	555.01	47.68	1	12	12	53	151	16.9816	5.94775
116	C	chr13	14066516	14068396	BMgn001119	AK384250,AK387271,AK385179,BGIBMGA001119	H9IV39	H9IV39_BOMMO	Rab GDP dissociation inhibitor alpha-like		443			protein transport [GO:0015031]; Rab GDP-dissociation inhibitor activity [GO:0005093]	protein transport [GO:0015031]; Rab GDP-dissociation inhibitor activity [GO:0005093]	Rab GDP-dissociation inhibitor activity [GO:0005093]			BGIBMGA001119-RA;	101738804;	bmor:101738804;		PF00996;	715.28	44.47	1	11	14	67	443	49.9373	5.41455
117	C	chr4	7334687	7336561	BMgn006196	AK385913,NM_001163908.1,BGIBMGA006196	H9J9K3	H9J9K3_BOMMO	Dnaj (Hsp40) homolog 1	DnaJ-1	313			protein folding [GO:0006457]	protein folding [GO:0006457]				BGIBMGA006196-RA;				PF01556;PF00684;	165.47	38.66	1	1	10	15	313	34.9173	6.82959
118	C	chr10	8630789	8631625	BMgn006840	NM_001099613.1,AK381940,AK381522,BGIBMGA006840	Q2F5R9	Q2F5R9_BOMMO	Eukaryotic translation initiation factor 1A (Uncharacterized protein)	LOC100101157	145			translation initiation factor activity [GO:0003743]	translation initiation factor activity [GO:0003743]	translation initiation factor activity [GO:0003743]			BGIBMGA006840-RA;	100101157;	bmor:100101157;		PF01176;	139.04	28.97	1	2	4	14	145	16.6044	5.35107
119	C	chr3	4325604	4327945	BMgn007490	NM_001043921.1,AK380670,AK383386,BGIBMGA007490	Q1EPM0	Q1EPM0_BOMMO	Glyceraldehyde-3-phosphate dehydrogenase (EC 1.2.1.12)	BmGAPDH LOC692786	332	1.2.1.12	PATHWAY: Carbohydrate degradation; glycolysis; pyruvate from D-glyceraldehyde 3-phosphate: step 1/5. {ECO:0000256|RuleBase:RU361160}.	glucose metabolic process [GO:0006006]; glyceraldehyde-3-phosphate dehydrogenase (NAD+) (phosphorylating) activity [GO:0004365]; glycolytic process [GO:0006096]; NAD binding [GO:0051287]; NADP binding [GO:0050661]	glucose metabolic process [GO:0006006]; glyceraldehyde-3-phosphate dehydrogenase (NAD+) (phosphorylating) activity [GO:0004365]; glycolytic process [GO:0006096]	glyceraldehyde-3-phosphate dehydrogenase (NAD+) (phosphorylating) activity [GO:0004365]; NAD binding [GO:0051287]; NADP binding [GO:0050661]			BGIBMGA007490-RA;				PF02800;PF00044;	1175.22	79.52	1	19	22	257	332	35.4064	7.92822
120	C	chr26	7036776	7039987	BMgn002309	NM_001046796.1,NM_001173366.1,AK384779,AK381524,AK386285,BGIBMGA002309	Q2F5N9	Q2F5N9_BOMMO	Nucleoplasmin isoform 2 (Uncharacterized protein)	LOC692956	187			nucleic acid binding [GO:0003676]		nucleic acid binding [GO:0003676]			BGIBMGA002309-RA;	692956;	bmor:692956;			155.98	26.74	1	1	5	39	187	20.8304	4.93213
121	C	chr12	4814639	4816663	BMgn010423	AK385704,NM_001046792.1,BGIBMGA010423	H9JLM2	H9JLM2_BOMMO	Malate dehydrogenase (EC 1.1.1.37)	LOC692952	331	1.1.1.37		cellular carbohydrate metabolic process [GO:0044262]; L-malate dehydrogenase activity [GO:0030060]; malate metabolic process [GO:0006108]; tricarboxylic acid cycle [GO:0006099]	cellular carbohydrate metabolic process [GO:0044262]; L-malate dehydrogenase activity [GO:0030060]; malate metabolic process [GO:0006108]; tricarboxylic acid cycle [GO:0006099]	L-malate dehydrogenase activity [GO:0030060]			BGIBMGA010423-RA;				PF02866;PF00056;	1235.77	70.69	1	21	26	139	331	35.4134	6.80029
122	C	chr13	8828026	8835506	BMgn000944	NM_001043520.1,AK384172,AK381223,AK383381,BGIBMGA000944	Q5R1P5	Q5R1P5_BOMMO	Heat shock protein hsp21.4 (Uncharacterized protein)	Hsp21.4	187								BGIBMGA000944-RA;	692534;	bmor:692534;		PF00011;	577.73	65.78	1	11	12	79	187	21.3908	6.15088
123	C	chr20	3238660	3242392	BMgn004406	NM_001043895.1,AK379472,AK383356,BGIBMGA004406	Q4PJ12	Q4PJ12_BOMMO	Ribosome-associated membrane protein 4 (Uncharacterized protein)	LOC692773	64			endoplasmic reticulum [GO:0005783]			endoplasmic reticulum [GO:0005783]		BGIBMGA004406-RA;	692773;	bmor:692773;		PF06624;	81.76	32.81	1	1	4	7	64	7.22891	9.99365
124	C	chr11	16309319	16323760	BMgn012021	BGIBMGA012021	H9JR61	H9JR61_BOMMO	Zinc finger homeobox protein 3-like		2756			nucleus [GO:0005634]; regulation of transcription, DNA-templated [GO:0006355]; sequence-specific DNA binding [GO:0043565]; zinc ion binding [GO:0008270]	regulation of transcription, DNA-templated [GO:0006355]	sequence-specific DNA binding [GO:0043565]; zinc ion binding [GO:0008270]	nucleus [GO:0005634]	Nucleus {ECO:0000256|RuleBase:RU000682}.	BGIBMGA012021-RA;	101747010;	bmor:101747010;		PF00046;PF00096;	540.84	12.3	1	4	27	125	2756	306.147	7.12256
125	C	chr23	13091580	13093135	BMgn011581	NM_001043945.1,AK383464,BGIBMGA011581	Q2VEW6	Q2VEW6_BOMMO	Small ubiquitin-related modifier (SUMO)	Smt3 sumo	91			nucleus [GO:0005634]			nucleus [GO:0005634]	Nucleus {ECO:0000256|RuleBase:RU361190}.	BGIBMGA011581-RA;	692976;	bmor:692976;		PF11976;	310.18	43.96	1	6	6	52	91	10.3022	5.45264
126	C	chr12	12393593	12394436	BMgn010684	AK385854,BGIBMGA010684	H9JMD1	H9JMD1_BOMMO	Uncharacterized protein LOC101744608	Bmo.3861	130			cytochrome-c oxidase activity [GO:0004129]; mitochondrial respiratory chain [GO:0005746]	cytochrome-c oxidase activity [GO:0004129]	cytochrome-c oxidase activity [GO:0004129]	mitochondrial respiratory chain [GO:0005746]		BGIBMGA010684-RA;	101744608;	bmor:101744608;		PF02238;	351.88	60.77	1	7	8	52	130	14.3667	9.45166
127	C	chr10	13882291	13885736	BMgn006966	AK383699,BGIBMGA006966	H9JBS1	H9JBS1_BOMMO	Probable nuclear transport factor 2-like isoform X1	Bmo.1073	130			intracellular [GO:0005622]; transport [GO:0006810]	transport [GO:0006810]		intracellular [GO:0005622]		BGIBMGA006966-RA;	101745365;	bmor:101745365;		PF02136;	169.07	18.46	1	2	2	18	130	14.7835	5.42725
128	C	chr12	11880646	11885419	BMgn010673	AK383517,BGIBMGA010673	H9JMC0	H9JMC0_BOMMO	Putative ATP-dependent RNA helicase me31b-like		372			ATP binding [GO:0005524]; helicase activity [GO:0004386]; nucleic acid binding [GO:0003676]	helicase activity [GO:0004386]	ATP binding [GO:0005524]; helicase activity [GO:0004386]; nucleic acid binding [GO:0003676]			BGIBMGA010673-RA;				PF00270;PF00271;	376.27	41.4	1	8	12	46	372	42.3901	8.04541
129	C	chr18	3195180	3196960	BMgn008426	AK387832,BGIBMGA008426	H9JFX9	H9JFX9_BOMMO	26S proteasome non-atpase regulatory subunit 1-like		394			enzyme regulator activity					BGIBMGA008426-RA;					561.1	50	1	8	17	76	394	43.4402	5.52881
130	C	chr1	15540046	15557378	BMgn012309	AK377907,AK378284,BGIBMGA012309	H9JRZ9	H9JRZ9_BOMMO	D-3-phosphoglycerate dehydrogenase-like		432			NAD binding [GO:0051287]; oxidoreductase activity, acting on the CH-OH group of donors, NAD or NADP as acceptor [GO:0016616]	oxidoreductase activity, acting on the CH-OH group of donors, NAD or NADP as acceptor [GO:0016616]	NAD binding [GO:0051287]; oxidoreductase activity, acting on the CH-OH group of donors, NAD or NADP as acceptor [GO:0016616]			BGIBMGA012309-RA;				PF00389;PF02826;	1140.38	49.07	1	15	15	388	432	46.5518	8.88037
131	C	chr2	4270354	4276247	BMgn009698	NM_001046900.1,AK383828,AK384657,AK384571,BGIBMGA009698	H9JJJ7	H9JJJ7_BOMMO	Nascent polypeptide associated complex protein alpha subunit	LOC732899	245								BGIBMGA009698-RA;				PF01849;	561.21	53.88	1	8	11	47	245	26.0822	4.88135
132	U	chr23	13580250	13581892	BMgn011589	BGIBMGA011589	H9JPY4	H9JPY4_BOMMO	Neurofilament heavy polypeptide-like isoform X2		116								BGIBMGA011589-RA;	101740613;	bmor:101740613;			125.75	29.31	1	2	3	10	116	12.1618	4.43701
133	C	chr6	5653113	5658874	BMgn006405	AK386430,AK388148,BGIBMGA006405	H9JA60	H9JA60_BOMMO	Heterogeneous nuclear ribonucleoprotein 87F-like		361			nucleic acid binding [GO:0003676]; nucleotide binding [GO:0000166]		nucleic acid binding [GO:0003676]; nucleotide binding [GO:0000166]			BGIBMGA006405-RA;				PF00076;	943.42	55.12	1	15	24	166	361	38.6066	8.85107
134	U	chr11	999118	1000293	BMgn001748	AK384127,BGIBMGA001748	H9IWW5	H9IWW5_BOMMO	FAM203 family protein CG6073-like	Bmo.2262	361								BGIBMGA001748-RA;	101745020;	bmor:101745020;		PF04063;PF04064;	103.42	11.08	1	1	5	12	361	41.9103	5.08447
135	U	chr7	10686307	10689577	BMgn010102	AK386550,NM_001046845.1,BGIBMGA010102	Q2F627	Q2F627_BOMMO	Light-induced protein-like brain protein 44 (Uncharacterized protein)	LOC693092	120			mitochondrial inner membrane [GO:0005743]; mitochondrial pyruvate transport [GO:0006850]	mitochondrial pyruvate transport [GO:0006850]		mitochondrial inner membrane [GO:0005743]		BGIBMGA010102-RA;	693092;	bmor:693092;		PF03650;	50.61	17.5	1	1	2	6	120	13.5654	10.0522
136	C	chr14	5506331	5516926	BMgn009249	NM_001173367.1,NM_001046736.1,AK377634,AK379887,BGIBMGA009249	H9JI99	H9JI99_BOMMO	Nucleosome assembly protein isoform 1	LOC692892	353			nucleosome assembly [GO:0006334]; nucleus [GO:0005634]	nucleosome assembly [GO:0006334]		nucleus [GO:0005634]		BGIBMGA009249-RA;				PF00956;	416.52	38.53	1	8	13	77	353	40.7158	4.79248
137	C	chr23	2718885	2720706	BMgn010998	AK384762,AK386261,BGIBMGA010998	H9JN95	H9JN95_BOMMO	Guanine nucleotide-binding protein subunit beta-like protein 1-like		322								BGIBMGA010998-RA;	101741482;	bmor:101741482;		PF00400;	143.9	19.88	1	2	7	17	322	36.1787	6.78564
138	C	chr5	13457240	13461250	BMgn003688	AK383576,BGIBMGA003688	H9J2F1	H9J2F1_BOMMO	Poly(U)-specific endoribonuclease homolog	Bmo.3840	349			hydrolase activity, acting on ester bonds [GO:0016788]	hydrolase activity, acting on ester bonds [GO:0016788]	hydrolase activity, acting on ester bonds [GO:0016788]			BGIBMGA003688-RA;	101740108;	bmor:101740108;		PF09412;	47.15	5.16	1	1	2	3	349	39.6011	6.04932
139	U	chr23	16073154	16073581	BMgn011323	BGIBMGA011323	H9JP69	H9JP69_BOMMO	Uncharacterized protein LOC101746156	Bmo.6992	116			mitochondrion [GO:0005739]; NADH dehydrogenase (ubiquinone) activity [GO:0008137]	NADH dehydrogenase (ubiquinone) activity [GO:0008137]	NADH dehydrogenase (ubiquinone) activity [GO:0008137]	mitochondrion [GO:0005739]		BGIBMGA011323-RA;				PF07225;	171.83	27.59	1	2	3	5	116	13.7962	10.272
140	U	chr21	17398334	17402639	BMgn007204	BGIBMGA007204	H9JCF9	H9JCF9_BOMMO	Monocarboxylate transporter 14-like, partial		773			integral component of membrane [GO:0016021]; transmembrane transport [GO:0055085]	transmembrane transport [GO:0055085]		integral component of membrane [GO:0016021]		BGIBMGA007204-RA;				PF07690;	112.08	8.28	1	1	8	52	773	86.6608	5.70654
141	C	chr3	3227258	3234864	BMgn007469	NM_001044073.1,AK383572,BGIBMGA007469	Q4F863	Q4F863_BOMMO	Eukaryotic translation initiation factor 5A (eif-5A)	eIF5A LOC693075	160			positive regulation of translational elongation [GO:0045901]; positive regulation of translational termination [GO:0045905]; ribosome binding [GO:0043022]; translational frameshifting [GO:0006452]; translation elongation factor activity [GO:0003746]; translation initiation factor activity [GO:0003743]	positive regulation of translational elongation [GO:0045901]; positive regulation of translational termination [GO:0045905]; translational frameshifting [GO:0006452]; translation elongation factor activity [GO:0003746]; translation initiation factor activity [GO:0003743]	ribosome binding [GO:0043022]; translation elongation factor activity [GO:0003746]; translation initiation factor activity [GO:0003743]			BGIBMGA007469-RA;	693075;	bmor:693075;		PF01287;	661.6	72.5	1	11	15	89	160	17.5135	5.40186
142	C	chr4	14797482	14798883	BMgn003028	AK386238,NM_001046739.1,BGIBMGA003028	Q2F5X2	Q2F5X2_BOMMO	Proteasome subunit alpha type (EC 3.4.25.1)	LOC692896	249	3.4.25.1		cytoplasm [GO:0005737]; nucleus [GO:0005634]; proteasome core complex, alpha-subunit complex [GO:0019773]; threonine-type endopeptidase activity [GO:0004298]; ubiquitin-dependent protein catabolic process [GO:0006511]	threonine-type endopeptidase activity [GO:0004298]; ubiquitin-dependent protein catabolic process [GO:0006511]	threonine-type endopeptidase activity [GO:0004298]	cytoplasm [GO:0005737]; nucleus [GO:0005634]; proteasome core complex, alpha-subunit complex [GO:0019773]	Cytoplasm {ECO:0000256|RuleBase:RU000551}. Nucleus {ECO:0000256|RuleBase:RU000551}.	BGIBMGA003028-RA;	692896;	bmor:692896;		PF00227;PF10584;	638.01	55.82	1	10	12	73	249	27.8545	8.20654
143	C	chr20	2468747	2517508	BMgn004421	NM_001123340.1,AK388407,AK388367,BGIBMGA004421	H9J4I1	H9J4I1_BOMMO	Tubulointerstitial nephritis antigen precursor	Tinag	238			cysteine-type peptidase activity [GO:0008234]	cysteine-type peptidase activity [GO:0008234]	cysteine-type peptidase activity [GO:0008234]			BGIBMGA004421-RA;				PF00112;	790.66	80.67	1	11	17	240	238	27.1431	5.8335
144	C	chr5	11259449	11260995	BMgn003725	AK384675,BGIBMGA003725	H9J2I8	H9J2I8_BOMMO	Glycylpeptide N-tetradecanoyltransferase (EC 2.3.1.97)	Bmo.3740	470	2.3.1.97		glycylpeptide N-tetradecanoyltransferase activity [GO:0004379]; N-terminal protein myristoylation [GO:0006499]	glycylpeptide N-tetradecanoyltransferase activity [GO:0004379]; N-terminal protein myristoylation [GO:0006499]	glycylpeptide N-tetradecanoyltransferase activity [GO:0004379]			BGIBMGA003725-RA;	101735807;	bmor:101735807;		PF01233;PF02799;	72.74	7.87	1	1	4	4	470	54.0126	8.08936
145	C	chr22	10226531	10231791	BMgn000367	NM_001044121.1,AK385545,BGIBMGA000367	I1E4Y7	I1E4Y7_BOMMO	Eukaryotic translation initiation factor 3 subunit G (eif3g) (Eukaryotic translation initiation factor 3 RNA-binding subunit) (Eukaryotic translation initiation factor 3 subunit 4)	eIF3g	274			eukaryotic 43S preinitiation complex [GO:0016282]; eukaryotic 48S preinitiation complex [GO:0033290]; eukaryotic translation initiation factor 3 complex [GO:0005852]; formation of translation preinitiation complex [GO:0001731]; nucleotide binding [GO:0000166]; regulation of translational initiation [GO:0006446]; translation initiation factor activity [GO:0003743]	formation of translation preinitiation complex [GO:0001731]; regulation of translational initiation [GO:0006446]; translation initiation factor activity [GO:0003743]	nucleotide binding [GO:0000166]; translation initiation factor activity [GO:0003743]	eukaryotic 43S preinitiation complex [GO:0016282]; eukaryotic 48S preinitiation complex [GO:0033290]; eukaryotic translation initiation factor 3 complex [GO:0005852]	Cytoplasm {ECO:0000256|HAMAP-Rule:MF_03006, ECO:0000256|PIRNR:PIRNR037949}.	BGIBMGA000367-RA;				PF12353;PF00076;	129.25	19.34	2	1	7	14	274	30.2925	8.33838
146	C	chr11	12046735	12048379	BMgn011803	AK385061,AK386228,BGIBMGA011803	H9JQJ7	H9JQJ7_BOMMO	Ubiquitin-conjugating enzyme E2 variant 2-like		144			acid-amino acid ligase activity					BGIBMGA011803-RA;	101743376;	bmor:101743376;		PF00179;	389.99	63.89	1	7	10	61	144	16.4142	7.29834
147	U	chr9	3486419	3487023	BMgn008084	NM_001190815.1,AK382029,AK385812,BGIBMGA008084	H9JEY7	H9JEY7_BOMMO	Cytochrome b-c1 complex subunit 10	Uqcr11	57			electron carrier activity [GO:0009055]; ubiquinol-cytochrome-c reductase activity [GO:0008121]	ubiquinol-cytochrome-c reductase activity [GO:0008121]	electron carrier activity [GO:0009055]; ubiquinol-cytochrome-c reductase activity [GO:0008121]			BGIBMGA008084-RA;	100484985;	bmor:100484985;		PF08997;	63.04	35.09	1	1	2	11	57	6.31431	9.12939
148	C	chr25	6459395	6463976	BMgn004992	AK388575,AK384850,AK386503,AK377975,BGIBMGA004992	H9J651	H9J651_BOMMO	Adipocyte plasma membrane-associated protein-like	Bmo.12748	685			biosynthetic process [GO:0009058]; strictosidine synthase activity [GO:0016844]	biosynthetic process [GO:0009058]; strictosidine synthase activity [GO:0016844]	strictosidine synthase activity [GO:0016844]			BGIBMGA004992-RA;				PF03088;	502.33	25.26	1	7	16	45	685	75.8385	9.33447
149	C	chr10	9332076	9332857	BMgn006859	AK382253,BGIBMGA006859	H9JBG4	H9JBG4_BOMMO	NADH dehydrogenase [ubiquinone] 1 beta subcomplex subunit 11, mitochondrial-like	Bmo.1007	143								BGIBMGA006859-RA;	101739775;	bmor:101739775;		PF10183;	75.8	14.69	1	2	2	19	143	16.4542	7.00537
150	C	chr20	2708212	2708653	BMgn004413	BGIBMGA004413	H9J4H3	H9J4H3_BOMMO	Hypothetical protein KGM_14760		146			cytoskeleton [GO:0005856]			cytoskeleton [GO:0005856]		BGIBMGA004413-RA;					53.62	13.7	1	1	2	6	146	15.9434	4.70361
151	C	chr20	10643392	10644757	BMgn014177	AK382453,BGIBMGA014177	H9JXB2	H9JXB2_BOMMO	26S protease regulatory subunit 8-like		403			ATP binding [GO:0005524]; cytoplasm [GO:0005737]; hydrolase activity [GO:0016787]; protein catabolic process [GO:0030163]	hydrolase activity [GO:0016787]; protein catabolic process [GO:0030163]	ATP binding [GO:0005524]; hydrolase activity [GO:0016787]	cytoplasm [GO:0005737]		BGIBMGA014177-RA;	101747034;	bmor:101747034;		PF00004;	1114.86	66	2	15	28	139	403	45.422	8.41162
152	U	chr15	1811365	1812823	BMgn007642	BGIBMGA007642	H9JDP5	H9JDP5_BOMMO	BTB/POZ domain-containing protein At1g21780-like		361								BGIBMGA007642-RA;	101745828;	bmor:101745828;		PF00651;	136.89	22.44	1	1	7	18	361	41.8551	5.35107
153	C	chr4	14132596	14134021	BMgn003009	NM_001047071.1,AK381458,AK379483,AK382043,BGIBMGA003009	Q1HPQ9	Q1HPQ9_BOMMO	Proteasome subunit beta type (EC 3.4.25.1)	LOC733124	283	3.4.25.1		cytoplasm [GO:0005737]; nucleus [GO:0005634]; proteasome core complex [GO:0005839]; proteolysis involved in cellular protein catabolic process [GO:0051603]; threonine-type endopeptidase activity [GO:0004298]	proteolysis involved in cellular protein catabolic process [GO:0051603]; threonine-type endopeptidase activity [GO:0004298]	threonine-type endopeptidase activity [GO:0004298]	cytoplasm [GO:0005737]; nucleus [GO:0005634]; proteasome core complex [GO:0005839]	Cytoplasm {ECO:0000256|RuleBase:RU000694, ECO:0000256|SAAS:SAAS00039306}. Nucleus {ECO:0000256|RuleBase:RU000694, ECO:0000256|SAAS:SAAS00039306}.	BGIBMGA003009-RA;	733124;	bmor:733124;		PF12465;PF00227;	383.58	34.63	1	6	10	48	283	30.5485	8.06006
154	C	chr7	7883725	7884467	BMgn010227	AK382992,BGIBMGA010227	H9JL26	H9JL26_BOMMO	Scaffold attachment factor B2-like		206			nucleic acid binding					BGIBMGA010227-RA;				PF02037;	112.71	22.33	1	1	6	18	206	23.7235	4.71631
155	C	chr19	15208881	15209757	BMgn000201	AK384251,NM_001099622.1,BGIBMGA000201	Q1HQ18	Q1HQ18_BOMMO	Proteasome beta subunit (Uncharacterized protein)	LOC100101166	232			proteasome core complex [GO:0005839]; proteolysis involved in cellular protein catabolic process [GO:0051603]; threonine-type endopeptidase activity [GO:0004298]	proteolysis involved in cellular protein catabolic process [GO:0051603]; threonine-type endopeptidase activity [GO:0004298]	threonine-type endopeptidase activity [GO:0004298]	proteasome core complex [GO:0005839]		BGIBMGA000201-RA;	100101166;	bmor:100101166;		PF00227;	320.56	28.02	1	5	5	37	232	25.7399	6.39209
156	C	chr19	9483703	9484425	BMgn004013	AK386347,BGIBMGA004013	H9J3C6	H9J3C6_BOMMO	28S ribosomal protein S17, mitochondrial-like	Bmo.5176	158			structural constituent of the ribosome					BGIBMGA004013-RA;					201.17	52.53	1	2	10	30	158	18.4426	9.34912
157	C	chr8	17552471	17553733	BMgn009845	AK386322,NM_001047012.1,NM_001110314.1,BGIBMGA009845	H9JJZ4	H9JJZ4_BOMMO	Acyl carrier protein		191			fatty acid biosynthetic process [GO:0006633]	fatty acid biosynthetic process [GO:0006633]				BGIBMGA009845-RA;				PF00550;	285.88	38.22	1	3	8	53	191	21.4992	7.44482
158	C	chr13	9384330	9397387	BMgn001190	AK385659,BGIBMGA001190	H9IVB0	H9IVB0_BOMMO	Uncharacterized protein LOC101739504		633								BGIBMGA001190-RA;					159.85	6.95	1	2	5	22	633	68.929	5.98584
159	C	chr1	10771567	10776783	BMgn000528	AK381793,BGIBMGA000528	H9ITE8	H9ITE8_BOMMO	Eukaryotic translation initiation factor 4 gamma 3-like		1417			RNA binding [GO:0003723]		RNA binding [GO:0003723]			BGIBMGA000528-RA;				PF02847;PF02854;	376.39	13.76	1	1	25	106	1417	159.128	6.771
160	C	chr8	7862817	7863062	BMgn005413	BGIBMGA005413	H9J7C1	H9J7C1_BOMMO	Transcription elongation factor SPT4-like isoform X1	Bmo.12515	53								BGIBMGA005413-RA;				PF06093;	75.24	41.51	1	1	3	5	53	6.14015	10.4917
161	C	chr17	2447674	2451406	BMgn005635	AK386492,AK378469,NM_001046687.1,BGIBMGA005635	H9J7Z3	H9J7Z3_BOMMO	Sr protein		188			nucleic acid binding [GO:0003676]; nucleotide binding [GO:0000166]		nucleic acid binding [GO:0003676]; nucleotide binding [GO:0000166]			BGIBMGA005635-RA;				PF00076;	421.53	47.34	1	6	12	56	188	21.3349	9.14404
162	U	chr13	10107913	10118001	BMgn001182	AK382211,AK385796,BGIBMGA001182	H9IVA2	H9IVA2_BOMMO	Uncharacterized protein LOC101737730 isoform X2	Bmo.5411	1316								BGIBMGA001182-RA;				PF07004;	272.04	11.85	1	1	17	72	1316	144.437	8.88037
163	C	chr8	8172378	8173980	BMgn005425	AK381922,AK384718,NM_001046942.1,BGIBMGA005425	H9J7D3	H9J7D3_BOMMO	Ubiquitin-conjugating enzyme E2	LOC732943	159			ligase activity [GO:0016874]; SUMO transferase activity [GO:0019789]	ligase activity [GO:0016874]; SUMO transferase activity [GO:0019789]	ligase activity [GO:0016874]; SUMO transferase activity [GO:0019789]			BGIBMGA005425-RA;				PF00179;	221.82	38.36	1	5	8	29	159	18.0402	8.41162
164	C	chr1	8533562	8553629	BMgn000648	NM_001043382.1,AK378773,AK383757,BGIBMGA000648	H9ITR8	H9ITR8_BOMMO	Imaginal disk growth factor	Idgf	393			carbohydrate metabolic process [GO:0005975]; chitinase activity [GO:0004568]; chitin catabolic process [GO:0006032]	carbohydrate metabolic process [GO:0005975]; chitinase activity [GO:0004568]; chitin catabolic process [GO:0006032]	chitinase activity [GO:0004568]			BGIBMGA000648-RA;				PF00704;	225.33	19.85	2	3	9	21	393	43.6794	6.94678
165	C	chr4	19670289	19676945	BMgn003758	NM_001046875.1,AK383503,BGIBMGA003758	H9J2M1	H9J2M1_BOMMO	Importin subunit alpha	LOC732872	516			cytoplasm [GO:0005737]; nucleus [GO:0005634]; protein import into nucleus [GO:0006606]; protein transporter activity [GO:0008565]	protein import into nucleus [GO:0006606]; protein transporter activity [GO:0008565]	protein transporter activity [GO:0008565]	cytoplasm [GO:0005737]; nucleus [GO:0005634]		BGIBMGA003758-RA;				PF00514;PF01749;	304.19	23.06	1	4	14	51	516	56.4471	4.97021
166	C	chr20	7445619	7448303	BMgn004331	NM_001046917.1,AK386493,BGIBMGA004331	Q1HQ55	Q1HQ55_BOMMO	Peptidyl-prolyl cis-trans isomerase	Fkbp12	108			peptidyl-prolyl cis-trans isomerase activity [GO:0003755]; protein folding [GO:0006457]	peptidyl-prolyl cis-trans isomerase activity [GO:0003755]; protein folding [GO:0006457]	peptidyl-prolyl cis-trans isomerase activity [GO:0003755]			BGIBMGA004331-RA;	732917;	bmor:732917;		PF00254;	169.52	39.81	1	3	4	30	108	11.812	8.1333
167	C	chr5	8304660	8325554	BMgn002644	AK383704,AK380430,NM_001046699.1,BGIBMGA002644	H9IZF9	H9IZF9_BOMMO	14-3-3 protein zeta		313								BGIBMGA002644-RA;				PF00244;	1144.4	61.34	2	13	21	272	313	35.4778	5.33838
168	C	chr21	17426860	17430734	BMgn007205	AK385902,BGIBMGA007205,BGIBMGA007206	H9JCG0	H9JCG0_BOMMO	Tubulin-specific chaperone A-like isoform X1	Bmo.2787	113			microtubule [GO:0005874]; tubulin complex assembly [GO:0007021]	tubulin complex assembly [GO:0007021]		microtubule [GO:0005874]		BGIBMGA007205-RA;	101740402;	bmor:101740402;		PF02970;	155	43.36	1	3	4	27	113	13.349	5.65576
169	C	chr15	925675	926378	BMgn007964	BGIBMGA007964	H9JEL7	H9JEL7_BOMMO	Nucleolin-like isoform X1		156			nucleic acid binding [GO:0003676]; nucleotide binding [GO:0000166]		nucleic acid binding [GO:0003676]; nucleotide binding [GO:0000166]			BGIBMGA007964-RA;				PF00076;	237.73	39.1	1	4	6	74	156	17.1365	4.57666
170	C	chr27	7838895	7847230	BMgn005738	AK377384,AK385556,BGIBMGA005738	H9J896	H9J896_BOMMO	Uncharacterized protein PF11_0207-like	Bmo.11836	1721								BGIBMGA005738-RA;				PF00791;	695.62	24.99	1	1	45	96	1721	190.219	5.70654
171	C	chr19	8252230	8253699	BMgn004091	NM_001046882.1,AK386365,AK378311,BGIBMGA004091	H9J3K4	H9J3K4_BOMMO	Ribonuclease kappa-like		159			endoribonuclease activity [GO:0004521]; rRNA transcription [GO:0009303]	endoribonuclease activity [GO:0004521]; rRNA transcription [GO:0009303]	endoribonuclease activity [GO:0004521]			BGIBMGA004091-RA;					68.69	14.47	1	1	2	5	159	18.2925	5.63037
172	C	chr18	3192968	3194743	BMgn008425	BGIBMGA008425	H9JFX8	H9JFX8_BOMMO	26S proteasome non-atpase regulatory subunit 1-like		314			enzyme regulator activity					BGIBMGA008425-RA;					284.83	25.8	1	5	10	73	314	35.5872	5.24951
173	C	chr4	13069037	13074387	BMgn002981	NM_001043643.1,AK383894,BGIBMGA002981	Q68HB4	PROF_BOMMO	Profilin		126			cytoplasm [GO:0005737]; cytoskeleton [GO:0005856]			cytoplasm [GO:0005737]; cytoskeleton [GO:0005856]	Cytoplasm, cytoskeleton {ECO:0000250}.	BGIBMGA002981-RA;	692652;	bmor:692652;		PF00235;	484.15	80.95	1	7	8	77	126	13.7039	6.29053
174	C	chr13	13273664	13280715	BMgn001132	AK378615,AK384145,AK381161,BGIBMGA001132	H9IV52	H9IV52_BOMMO	HMGB protein		297								BGIBMGA001132-RA;				PF00505;PF09011;	153.57	14.48	1	2	5	23	297	34.2761	9.20264
175	C	chr16	319877	321715	BMgn012762	AK383739,BGIBMGA012762	H9JTA0	H9JTA0_BOMMO	Dynein light chain 2, cytoplasmic-like isoform X2	Bmo.886	89			microtubule associated complex [GO:0005875]; microtubule-based process [GO:0007017]	microtubule-based process [GO:0007017]		microtubule associated complex [GO:0005875]		BGIBMGA012762-RA;	101742895;	bmor:101742895;		PF01221;	303.19	60.67	1	5	6	30	89	10.3511	7.32764
176	C	chr12	11814149	11815827	BMgn010671	NM_001047069.1,AK386380,BGIBMGA010671	H9JMB8	H9JMB8_BOMMO	Eukaryotic translation initiation factor 3 subunit K (eif3k) (eif-3 p25)	LOC733122	214			eukaryotic 43S preinitiation complex [GO:0016282]; eukaryotic 48S preinitiation complex [GO:0033290]; eukaryotic translation initiation factor 3 complex [GO:0005852]; formation of translation preinitiation complex [GO:0001731]; regulation of translational initiation [GO:0006446]; ribosome binding [GO:0043022]; translation initiation factor activity [GO:0003743]	formation of translation preinitiation complex [GO:0001731]; regulation of translational initiation [GO:0006446]; translation initiation factor activity [GO:0003743]	ribosome binding [GO:0043022]; translation initiation factor activity [GO:0003743]	eukaryotic 43S preinitiation complex [GO:0016282]; eukaryotic 48S preinitiation complex [GO:0033290]; eukaryotic translation initiation factor 3 complex [GO:0005852]	Cytoplasm {ECO:0000256|HAMAP-Rule:MF_03010}.	BGIBMGA010671-RA;					422.82	55.14	1	1	10	37	214	24.7026	6.04932
177	C	chr5	2061992	2062746	BMgn013511	AK386525,NM_001046933.1,BGIBMGA013511	Q1HQ25	Q1HQ25_BOMMO	H+ transporting ATP synthase subunit g (Uncharacterized protein)	LOC732934	99			ATP synthesis coupled proton transport [GO:0015986]; hydrogen ion transmembrane transporter activity [GO:0015078]; mitochondrial proton-transporting ATP synthase complex, coupling factor F(o) [GO:0000276]	ATP synthesis coupled proton transport [GO:0015986]; hydrogen ion transmembrane transporter activity [GO:0015078]	hydrogen ion transmembrane transporter activity [GO:0015078]	mitochondrial proton-transporting ATP synthase complex, coupling factor F(o) [GO:0000276]		BGIBMGA013511-RA;	732934;	bmor:732934;		PF04718;	241.38	53.54	1	5	6	64	99	10.918	9.92041
178	C	chr5	3425744	3426968	BMgn002722	BGIBMGA002722	H9IZN7	H9IZN7_BOMMO	Solute carrier organic anion transporter family member 3A1-like		317			membrane [GO:0016020]; transporter activity [GO:0005215]	transporter activity [GO:0005215]	transporter activity [GO:0005215]	membrane [GO:0016020]		BGIBMGA002722-RA;				PF03137;	91.53	7.57	1	1	2	24	317	33.7423	8.06006
179	C	chr4	12074287	12075772	BMgn002953	BGIBMGA002953	H9J0B7	H9J0B7_BOMMO	Probable 26S proteasome non-atpase regulatory subunit 3-like	Bmo.6131	494			enzyme regulator activity [GO:0030234]; proteasome complex [GO:0000502]; regulation of protein catabolic process [GO:0042176]	enzyme regulator activity [GO:0030234]; regulation of protein catabolic process [GO:0042176]	enzyme regulator activity [GO:0030234]	proteasome complex [GO:0000502]		BGIBMGA002953-RA;	101746211;	bmor:101746211;		PF01399;PF08375;	1059.92	56.68	1	15	31	109	494	56.2836	8.41162
180	C	chr13	9165277	9165881	BMgn001195	AK386340,BGIBMGA001195	H9IVB5	H9IVB5_BOMMO	Probable 28S ribosomal protein S6, mitochondrial-like	Bmo.7388	150			ribosome [GO:0005840]; rRNA binding [GO:0019843]; structural constituent of ribosome [GO:0003735]; translation [GO:0006412]	translation [GO:0006412]	rRNA binding [GO:0019843]; structural constituent of ribosome [GO:0003735]	ribosome [GO:0005840]		BGIBMGA001195-RA;	101740286;	bmor:101740286;		PF01250;	121.55	34	1	2	5	14	150	17.7933	9.30518
181	C	chr15	1589143	1592671	BMgn007950	AK383661,NM_001043372.1,BGIBMGA007950	F8UN44	F8UN44_BOMMO	Heat shock protein 70-3 (Uncharacterized protein)	HSP70	655			ATP binding [GO:0005524]		ATP binding [GO:0005524]			BGIBMGA007950-RA;				PF00012;	1865.26	53.74	2	24	36	286	655	72.7014	5.26221
182	C	chr4	12655110	12658410	BMgn003196	NM_001046964.1,AK387857,AK381128,AK385445,BGIBMGA003196	H9J109	H9J109_BOMMO	H+ transporting atpase V0 subunit D	LOC732966	348			ATP hydrolysis coupled proton transport [GO:0015991]; hydrogen ion transmembrane transporter activity [GO:0015078]; proton-transporting V-type ATPase, V0 domain [GO:0033179]	ATP hydrolysis coupled proton transport [GO:0015991]; hydrogen ion transmembrane transporter activity [GO:0015078]	hydrogen ion transmembrane transporter activity [GO:0015078]	proton-transporting V-type ATPase, V0 domain [GO:0033179]		BGIBMGA003196-RA;				PF01992;	185.4	24.14	1	3	7	21	348	39.5438	4.99561
183	C	chr10	8993530	8996568	BMgn006850	NM_001043560.1,AK381419,AK384851,BGIBMGA006850	Q95P82	Q95P82_BOMMO	Serine/threonine-protein phosphatase (EC 3.1.3.16)	cna Cna	495	3.1.3.16		phosphoprotein phosphatase activity [GO:0004721]	phosphoprotein phosphatase activity [GO:0004721]	phosphoprotein phosphatase activity [GO:0004721]			BGIBMGA006850-RA;	692577;	bmor:692577;		PF00149;	485.85	28.48	1	7	17	41	495	55.9318	6.43018
184	C	Bm_scaf129	461946	463895	BMgn012665	AK383278,AK380934,BGIBMGA012665	H9JT03	H9JT03_BOMMO	F-actin-capping protein subunit alpha-like		288			barbed-end actin filament capping [GO:0051016]; F-actin capping protein complex [GO:0008290]	barbed-end actin filament capping [GO:0051016]		F-actin capping protein complex [GO:0008290]		BGIBMGA012665-RA;	101738938;	bmor:101738938;		PF01267;	695.12	55.9	1	10	13	42	288	32.4373	5.70654
185	C	chr18	11132182	11132876	BMgn008321	BGIBMGA008321	H9JFM4	H9JFM4_BOMMO	Spectrin beta chain-like		63								BGIBMGA008321-RA;					93.51	39.68	1	1	1	5	63	7.24357	7.18115
186	C	chr5	11382427	11386918	BMgn003475	AK377529,AK386401,NM_001043388.1,BGIBMGA003475	Q9BPS1	Q9BPS1_BOMMO	Elongation factor 1 delta (Uncharacterized protein)	ef-1d Ef-1d	262			eukaryotic translation elongation factor 1 complex [GO:0005853]; translation elongation factor activity [GO:0003746]	translation elongation factor activity [GO:0003746]	translation elongation factor activity [GO:0003746]	eukaryotic translation elongation factor 1 complex [GO:0005853]		BGIBMGA003475-RA;	692393;	bmor:692393;		PF10587;PF00736;	368.02	41.98	1	6	11	62	262	28.8677	4.70361
187	C	chr8	18249920	18256902	BMgn009911	BGIBMGA009911	H9JK60	H9JK60_BOMMO	Ubiquitin-like modifier-activating enzyme 1-like	Bmo.10950	1043			acid-amino acid ligase activity [GO:0016881]; ATP binding [GO:0005524]; cellular protein modification process [GO:0006464]; small protein activating enzyme activity [GO:0008641]	acid-amino acid ligase activity [GO:0016881]; cellular protein modification process [GO:0006464]; small protein activating enzyme activity [GO:0008641]	acid-amino acid ligase activity [GO:0016881]; ATP binding [GO:0005524]; small protein activating enzyme activity [GO:0008641]			BGIBMGA009911-RA;	101739389;	bmor:101739389;		PF00899;PF09358;PF10585;PF02134;	2465.42	62.32	1	39	51	271	1043	116.242	5.66846
188	C	chr22	2751117	2755148	BMgn012674	AK383715,AK386841,NM_001046914.1,BGIBMGA012674	H9JT12	H9JT12_BOMMO	mRNA cap-binding protein eif4e	LOC732913	206			cytoplasm [GO:0005737]; translation initiation factor activity [GO:0003743]	translation initiation factor activity [GO:0003743]	translation initiation factor activity [GO:0003743]	cytoplasm [GO:0005737]		BGIBMGA012674-RA;				PF01652;	141.68	34.47	1	2	7	12	206	24.0783	6.96143
189	U	chr17	12053626	12071304	BMgn007087	NM_001098330.1,AK388322,AK384750,AK383769,BGIBMGA007087	H9JC42	H9JC42_BOMMO	Putative secreted protein member of chemokine-like factor super family 40% homology to A0A023EFJ8	LOC778505	74								BGIBMGA007087-RA;					85.19	48.65	1	1	3	13	74	8.01738	9.5249
190	C	chr3	7363875	7377620	BMgn008847	AK383579,AK384971,BGIBMGA008847	H9JH50	H9JH50_BOMMO	Uncharacterized protein LOC101743420		161								BGIBMGA008847-RA;					483.77	52.8	1	7	7	136	161	17.8597	8.26514
191	C	Bm_scaf182	35033	37956	BMgn009189	AK382812,AK383956,BGIBMGA009189	H9JI41	H9JI41_BOMMO	Prefoldin subunit 2-like		143			prefoldin complex [GO:0016272]; protein folding [GO:0006457]	protein folding [GO:0006457]		prefoldin complex [GO:0016272]		BGIBMGA009189-RA;	101744616;	bmor:101744616;		PF01920;	131.54	25.17	1	3	4	10	143	16.2745	6.02393
192	C	chr11	11374612	11377919	BMgn011819	NM_001046666.1,AK385158,AK385522,BGIBMGA011819	H9JQL3	H9JQL3_BOMMO	Glutathione S-transferase omega 1	GSTo1	254			cytoplasm [GO:0005737]; glutathione transferase activity [GO:0004364]	glutathione transferase activity [GO:0004364]	glutathione transferase activity [GO:0004364]	cytoplasm [GO:0005737]		BGIBMGA011819-RA;				PF13417;	484.83	54.72	1	9	11	61	254	29.0508	6.56592
193	C	chr13	10734706	10737838	BMgn001166	AK386708,BGIBMGA001166	H9IV86	H9IV86_BOMMO	Transient receptor potential cation channel protein painless-like		943			integral component of membrane [GO:0016021]; ion channel activity [GO:0005216]	ion channel activity [GO:0005216]	ion channel activity [GO:0005216]	integral component of membrane [GO:0016021]		BGIBMGA001166-RA;	101736668;	bmor:101736668;		PF12796;PF00520;	214.08	15.06	1	2	13	33	943	107.922	6.11279
194	C	chr28	1031931	1036763	BMgn013965	AK378328,AK378351,AK383347,NM_001046963.1,BGIBMGA013965	Q1HPX4	Q1HPX4_BOMMO	ATP synthase subunit gamma	LOC732965	296			ATP synthesis coupled proton transport [GO:0015986]; proton-transporting ATPase activity, rotational mechanism [GO:0046961]; proton-transporting ATP synthase activity, rotational mechanism [GO:0046933]; proton-transporting ATP synthase complex, catalytic core F(1) [GO:0045261]	ATP synthesis coupled proton transport [GO:0015986]; proton-transporting ATPase activity, rotational mechanism [GO:0046961]; proton-transporting ATP synthase activity, rotational mechanism [GO:0046933]	proton-transporting ATPase activity, rotational mechanism [GO:0046961]; proton-transporting ATP synthase activity, rotational mechanism [GO:0046933]	proton-transporting ATP synthase complex, catalytic core F(1) [GO:0045261]		BGIBMGA013965-RA;	732965;	bmor:732965;		PF00231;	918.12	78.04	1	15	26	164	296	32.3289	9.29053
195	C	chr26	3650306	3651638	BMgn010723	NM_001083627.1,AK383395,BGIBMGA010723	H9JMH0	H9JMH0_BOMMO	Small nuclear ribonucleoprotein sm d2	LOC100036587	109			RNA splicing [GO:0008380]; small nuclear ribonucleoprotein complex [GO:0030532]	RNA splicing [GO:0008380]		small nuclear ribonucleoprotein complex [GO:0030532]		BGIBMGA010723-RA;				PF01423;	267.77	42.2	1	5	5	66	109	12.2536	9.75928
196	C	chr4	5189298	5191016	BMgn005994	NM_001047078.1,AK385909,AK378110,BGIBMGA005994	Q1HPL3	Q1HPL3_BOMMO	Proteasome 26S non-atpase subunit 7 (Uncharacterized protein)	LOC733131	330			proteasome complex [GO:0000502]			proteasome complex [GO:0000502]		BGIBMGA005994-RA;	733131;	bmor:733131;		PF01398;PF13012;	671.24	58.18	1	11	16	71	330	37.4715	6.354
197	C	chr20	2700335	2707839	BMgn004414	BGIBMGA004414	H9J4H4	H9J4H4_BOMMO	Uncharacterized protein	Bmo.1847	1829			cytoskeleton [GO:0005856]			cytoskeleton [GO:0005856]		BGIBMGA004414-RA;				PF00681;	1626.77	33.13	2	27	63	174	1829	203.623	6.01123
198	C	chr22	21173962	21175400	BMgn010905	AK386298,AK378411,AK378357,BGIBMGA010905	H9JN02	H9JN02_BOMMO	NAD(P)H-hydrate epimerase (EC 5.1.99.6) (NAD(P)HX epimerase)	Bmo.2881	239	5.1.99.6		metal ion binding [GO:0046872]; NADHX epimerase activity [GO:0052856]; nucleotide binding [GO:0000166]	NADHX epimerase activity [GO:0052856]	metal ion binding [GO:0046872]; NADHX epimerase activity [GO:0052856]; nucleotide binding [GO:0000166]			BGIBMGA010905-RA;				PF03853;	180.25	24.27	1	4	5	18	239	26.4637	6.53662
199	C	chr13	7371989	7373147	BMgn001232	NM_001046810.1,AK385681,AK378295,BGIBMGA001232	H9IVF2	H9IVF2_BOMMO	Ring box protein	LOC692971	126			zinc ion binding [GO:0008270]		zinc ion binding [GO:0008270]			BGIBMGA001232-RA;				PF12678;	47.3	6.35	1	1	1	6	126	14.7301	6.50732
200	C	chr8	1437587	1443842	BMgn014226	AK388427,BGIBMGA014226,BGIBMGA014227	H9JXG1	H9JXG1_BOMMO	Uncharacterized protein		1082			motor activity [GO:0003774]; myosin complex [GO:0016459]	motor activity [GO:0003774]	motor activity [GO:0003774]	myosin complex [GO:0016459]		BGIBMGA014227-RA;				PF01576;	6960.8	83.27	2	106	143	1306	1082	123.879	5.43994
201	C	chr7	13791108	13792848	BMgn008699	AK382700,BGIBMGA008699	H9JGQ2	H9JGQ2_BOMMO	UPF0160 protein C27H6.8-like		250								BGIBMGA008699-RA;				PF03690;	266.53	24	1	5	5	25	250	29.2539	6.80029
202	C	chr23	6116037	6118313	BMgn011029	AK383345,NM_001099826.1,BGIBMGA011029	H9JNC6	H9JNC6_BOMMO	Acetoacetyl-coa thiolase	Aact	405			transferase activity, transferring acyl groups other than amino-acyl groups [GO:0016747]	transferase activity, transferring acyl groups other than amino-acyl groups [GO:0016747]	transferase activity, transferring acyl groups other than amino-acyl groups [GO:0016747]			BGIBMGA011029-RA;				PF02803;PF00108;	1264.2	72.35	1	20	24	179	405	42.659	8.11865
203	C	chr17	2169526	2170714	BMgn005648	AK383772,BGIBMGA005648	H9J806	H9J806_BOMMO	Putative ATP synthase subunit f, mitochondrial-like		99								BGIBMGA005648-RA;				PF10206;	339.19	66.67	1	6	7	62	99	11.4407	9.89111
204	C	chr8	15377475	15398398	BMgn009933	BGIBMGA009933	H9JK82	H9JK82_BOMMO	Perilipin-4-like isoform X2		781								BGIBMGA009933-RA;					1072.62	42.51	1	14	37	141	781	79.3595	5.87158
205	C	chr23	359042	362996	BMgn001307	NM_001043619.1,AK383481,BGIBMGA001307	P82205	SODC_BOMMO	Superoxide dismutase [Cu-Zn] (EC 1.15.1.1)		154	1.15.1.1		cytoplasm [GO:0005737]; metal ion binding [GO:0046872]; superoxide dismutase activity [GO:0004784]	superoxide dismutase activity [GO:0004784]	metal ion binding [GO:0046872]; superoxide dismutase activity [GO:0004784]	cytoplasm [GO:0005737]	Cytoplasm {ECO:0000250}.	BGIBMGA001307-RA;	692639;	bmor:692639;		PF00080;	612.55	75.97	1	8	9	69	154	15.8319	6.23975
206	C	chr3	9832707	9836613	BMgn008887	NM_001046781.1,AK378935,AK385976,BGIBMGA008887	H9JH90	H9JH90_BOMMO	Uncharacterized protein	LOC692940	97			cell redox homeostasis [GO:0045454]; electron carrier activity [GO:0009055]; protein disulfide oxidoreductase activity [GO:0015035]	cell redox homeostasis [GO:0045454]; protein disulfide oxidoreductase activity [GO:0015035]	electron carrier activity [GO:0009055]; protein disulfide oxidoreductase activity [GO:0015035]			BGIBMGA008887-RA;				PF00462;	355.31	79.38	1	6	7	39	97	10.6805	5.43994
207	C	chr17	2379784	2383259	BMgn005641	AK385250,BGIBMGA005641	H9J7Z9	H9J7Z9_BOMMO	Dual specificity mitogen-activated protein kinase kinase 6-like isoform X3		334			ATP binding [GO:0005524]; protein serine/threonine kinase activity [GO:0004674]; regulation of signal transduction [GO:0009966]	protein serine/threonine kinase activity [GO:0004674]; regulation of signal transduction [GO:0009966]	ATP binding [GO:0005524]; protein serine/threonine kinase activity [GO:0004674]			BGIBMGA005641-RA;	101744017;	bmor:101744017;		PF00069;	257.09	25.45	1	3	8	13	334	37.8561	6.93213
208	C	chr1	10877563	10879032	BMgn000701	NM_001043447.1,BGIBMGA000701	H9ITX1	H9ITX1_BOMMO	Catalase (EC 1.11.1.6)	Cat	507	1.11.1.6		catalase activity [GO:0004096]; heme binding [GO:0020037]; hydrogen peroxide catabolic process [GO:0042744]; metal ion binding [GO:0046872]; response to oxidative stress [GO:0006979]	catalase activity [GO:0004096]; hydrogen peroxide catabolic process [GO:0042744]; response to oxidative stress [GO:0006979]	catalase activity [GO:0004096]; heme binding [GO:0020037]; metal ion binding [GO:0046872]			BGIBMGA000701-RA;				PF00199;PF06628;	322.87	29.39	1	3	13	27	507	56.8846	8.08936
209	C	chr22	4037044	4041431	BMgn012690	AK383892,BGIBMGA012690	H9JT28	H9JT28_BOMMO	Pre-rrna-processing protein TSR1 homolog	Bmo.3731	783			nucleus [GO:0005634]; ribosome biogenesis [GO:0042254]	ribosome biogenesis [GO:0042254]		nucleus [GO:0005634]		BGIBMGA012690-RA;	101740635;	bmor:101740635;		PF08142;PF04950;	319.82	19.54	1	2	19	63	783	89.4284	7.34229
210	C	chr24	8223298	8229869	BMgn000074	AK384334,BGIBMGA000074	H9IS48	H9IS48_BOMMO	Rrna 2'-O-methyltransferase fibrillarin-like		315			methyltransferase activity [GO:0008168]; RNA binding [GO:0003723]; rRNA processing [GO:0006364]; tRNA processing [GO:0008033]	methyltransferase activity [GO:0008168]; rRNA processing [GO:0006364]; tRNA processing [GO:0008033]	methyltransferase activity [GO:0008168]; RNA binding [GO:0003723]			BGIBMGA000074-RA;	101742289;	bmor:101742289;		PF01269;	802.35	70.16	1	12	22	162	315	32.9413	10.1987
211	C	chr6	7871797	7876596	BMgn006497	AK384605,BGIBMGA006497	H9JAF2	H9JAF2_BOMMO	Renin receptor-like isoform X2		337			integral component of membrane [GO:0016021]; receptor activity [GO:0004872]		receptor activity [GO:0004872]	integral component of membrane [GO:0016021]		BGIBMGA006497-RA;	101742360;	bmor:101742360;		PF07850;	113.98	23.15	1	1	6	16	337	37.1932	5.10986
212	C	chr12	1890267	1986318	BMgn010471	BGIBMGA010471	H9JLR9	H9JLR9_BOMMO	Uncharacterized protein	Bmo.217	13509			cytoskeletal anchoring at nuclear membrane [GO:0090286]; SUN-KASH complex [GO:0034993]	cytoskeletal anchoring at nuclear membrane [GO:0090286]		SUN-KASH complex [GO:0034993]		BGIBMGA010471-RA;				PF00307;PF00435;	7833.58	23.38	1	80	338	960	13509	1538.9	5.08447
213	C	chr11	12716937	12719011	BMgn011696	AK386602,AK384720,BGIBMGA011696	H9JQ90	H9JQ90_BOMMO	VID27-like protein-like	Bmo.3249	219								BGIBMGA011696-RA;	101738996;	bmor:101738996;			358.78	36.07	1	7	9	53	219	24.6558	4.76709
214	C	chr27	12582178	12584732	BMgn004612	NM_001043411.1,BGIBMGA004612	Q9BLC5	HSP83_BOMMO	Heat shock protein 83 (bmhsp90)	Hsp83 Hsp90	716			ATP binding [GO:0005524]; cytoplasm [GO:0005737]; protein folding [GO:0006457]; response to stress [GO:0006950]	protein folding [GO:0006457]; response to stress [GO:0006950]	ATP binding [GO:0005524]	cytoplasm [GO:0005737]	Cytoplasm {ECO:0000250}.	BGIBMGA004612-RA;	692420;	bmor:692420;		PF02518;PF00183;	2674.93	66.06	1	39	55	591	716	82.3706	5.07178
215	C	chr17	13656930	13664453	BMgn007114	AK383516,NM_001044137.1,BGIBMGA007114	H9JC69	H9JC69_BOMMO	Eukaryotic translation initiation factor 3 subunit B (eif3b) (Eukaryotic translation initiation factor 3 subunit 9)	eIF3-S9	695			eukaryotic 43S preinitiation complex [GO:0016282]; eukaryotic 48S preinitiation complex [GO:0033290]; eukaryotic translation initiation factor 3 complex [GO:0005852]; formation of translation preinitiation complex [GO:0001731]; nucleotide binding [GO:0000166]; regulation of translational initiation [GO:0006446]; translation initiation factor activity [GO:0003743]	formation of translation preinitiation complex [GO:0001731]; regulation of translational initiation [GO:0006446]; translation initiation factor activity [GO:0003743]	nucleotide binding [GO:0000166]; translation initiation factor activity [GO:0003743]	eukaryotic 43S preinitiation complex [GO:0016282]; eukaryotic 48S preinitiation complex [GO:0033290]; eukaryotic translation initiation factor 3 complex [GO:0005852]	Cytoplasm {ECO:0000256|HAMAP-Rule:MF_03001, ECO:0000256|PIRNR:PIRNR036424, ECO:0000256|SAAS:SAAS00045160}.	BGIBMGA007114-RA;				PF08662;	895	41.29	2	17	26	118	695	80.4764	5.35107
216	C	chr19	4136951	4140294	BMgn001943	AK382612,BGIBMGA001943	H9IXG0	H9IXG0_BOMMO	Atpase ASNA1 homolog (EC 3.6.-.-) (Arsenical pump-driving atpase homolog) (Arsenite-stimulated atpase)		335	3.6.-.-		ATPase activity [GO:0016887]; ATP binding [GO:0005524]; endoplasmic reticulum [GO:0005783]; metal ion binding [GO:0046872]; protein insertion into ER membrane [GO:0045048]; transport [GO:0006810]	ATPase activity [GO:0016887]; protein insertion into ER membrane [GO:0045048]; transport [GO:0006810]	ATPase activity [GO:0016887]; ATP binding [GO:0005524]; metal ion binding [GO:0046872]	endoplasmic reticulum [GO:0005783]	Cytoplasm {ECO:0000256|HAMAP-Rule:MF_03112}. Endoplasmic reticulum {ECO:0000256|HAMAP-Rule:MF_03112}.	BGIBMGA001943-RA;	101735717;	bmor:101735717;		PF02374;	278.13	25.67	1	5	8	17	335	37.298	5.21143
217	U	chr15	4765665	4766815	BMgn007892	AK386006,BGIBMGA007892	H9JEE5	H9JEE5_BOMMO	39S ribosomal protein L30, mitochondrial-like	Bmo.470	178								BGIBMGA007892-RA;	101739135;	bmor:101739135;			136.83	24.72	1	1	6	47	178	20.8671	9.65674
218	C	chr4	2327437	2331580	BMgn006022	AK383921,BGIBMGA006022	H9J930	H9J930_BOMMO	La protein homolog isoform X1		387			nucleotide binding [GO:0000166]; nucleus [GO:0005634]; ribonucleoprotein complex [GO:0030529]; RNA binding [GO:0003723]; RNA processing [GO:0006396]	RNA processing [GO:0006396]	nucleotide binding [GO:0000166]; RNA binding [GO:0003723]	nucleus [GO:0005634]; ribonucleoprotein complex [GO:0030529]		BGIBMGA006022-RA;				PF05383;PF08777;	986.65	62.27	1	14	27	154	387	45.1061	6.23975
219	C	chr26	9399433	9406488	BMgn002340	AK384890,BGIBMGA002340	H9IYK6	H9IYK6_BOMMO	Serine/threonine-protein phosphatase 2A 65 kda regulatory subunit A alpha isoform-like		590								BGIBMGA002340-RA;	101741848;	bmor:101741848;		PF02985;	1027.01	46.44	2	16	23	89	590	65.338	5.09717
220	C	chr5	14942696	14956430	BMgn003652	BGIBMGA003652	H9J2B5	H9J2B5_BOMMO	Lamin-C-like	Bmo.3379	620			lamin filament [GO:0005638]; nuclear inner membrane [GO:0005637]; structural molecule activity [GO:0005198]		structural molecule activity [GO:0005198]	lamin filament [GO:0005638]; nuclear inner membrane [GO:0005637]		BGIBMGA003652-RA;	101743323;	bmor:101743323;		PF00038;PF00932;	3653.94	75.16	1	57	75	969	620	70.8031	6.97607
221	C	chr15	1828550	1829751	BMgn007941	BGIBMGA007941	H9JEJ4	H9JEJ4_BOMMO	BTB/POZ and MATH domain-containing protein 2-like isoform X1		252								BGIBMGA007941-RA;				PF00651;	156.45	24.6	1	2	8	21	252	29.0503	5.32568
222	C	chr24	13257576	13271296	BMgn008768	AK386476,NM_001044115.3,BGIBMGA008768	H9JGX1	H9JGX1_BOMMO	Ferritin (EC 1.16.3.1)	LOC732916	173	1.16.3.1		cellular iron ion homeostasis [GO:0006879]; ferric iron binding [GO:0008199]; ferroxidase activity [GO:0004322]; iron ion transport [GO:0006826]	cellular iron ion homeostasis [GO:0006879]; ferroxidase activity [GO:0004322]; iron ion transport [GO:0006826]	ferric iron binding [GO:0008199]; ferroxidase activity [GO:0004322]			BGIBMGA008768-RA;				PF00210;	397.8	49.71	1	7	8	28	173	19.5137	5.60498
223	C	chr19	12941447	12952946	BMgn004191	AK386958,AK383614,NM_001043652.1,BGIBMGA004191	Q3L234	Q3L234_BOMMO	Zinc finger protein	LOC692655	143			nucleic acid binding [GO:0003676]; zinc ion binding [GO:0008270]		nucleic acid binding [GO:0003676]; zinc ion binding [GO:0008270]			BGIBMGA004191-RA;	692655;	bmor:692655;		PF00098;	296.82	48.95	1	4	6	61	143	15.91	8.22119
224	C	chr25	11492906	11499612	BMgn005115	NM_001043545.1,AK379050,AK387027,AK385862,BGIBMGA005115	O16143	O16143_BOMMO	Rab1 protein (Small GTP-binding protein) (Uncharacterized protein)	rabB Rabb	202			GTP binding [GO:0005525]; protein transport [GO:0015031]; small GTPase mediated signal transduction [GO:0007264]	protein transport [GO:0015031]; small GTPase mediated signal transduction [GO:0007264]	GTP binding [GO:0005525]			BGIBMGA005115-RA;	692559;	bmor:692559;		PF00071;	829.16	82.18	5	10	14	108	202	22.3502	5.66846
225	C	chr25	4436728	4438180	BMgn004847	AK385787,BGIBMGA004847	H9J5Q7	H9J5Q7_BOMMO	Protein SEC13 homolog [	Bmo.6847	313								BGIBMGA004847-RA;	101741617;	bmor:101741617;		PF00400;	538.12	33.87	1	9	11	41	313	34.6921	4.99561
226	C	chr10	9326081	9328741	BMgn006828	AK382419,BGIBMGA006828	H9JBD3	H9JBD3_BOMMO	Trna-splicing ligase rtcb homolog (EC 6.5.1.3)		506	6.5.1.3		ATP binding [GO:0005524]; metal ion binding [GO:0046872]; RNA ligase (ATP) activity [GO:0003972]; tRNA splicing, via endonucleolytic cleavage and ligation [GO:0006388]; tRNA-splicing ligase complex [GO:0072669]	RNA ligase (ATP) activity [GO:0003972]; tRNA splicing, via endonucleolytic cleavage and ligation [GO:0006388]	ATP binding [GO:0005524]; metal ion binding [GO:0046872]; RNA ligase (ATP) activity [GO:0003972]	tRNA-splicing ligase complex [GO:0072669]		BGIBMGA006828-RA;	101739631;	bmor:101739631;		PF01139;	661.2	36.36	1	8	19	46	506	55.6963	8.14795
227	C	chr21	6332180	6338852	BMgn001490	AK378201,AK388471,NM_001043891.1,BGIBMGA001490	Q4JI71	Q4JI71_BOMMO	FK506-binding protein (EC 5.2.1.8) (Peptidyl-prolyl cis-trans isomerase)	FKBP45 Fkbp45	402	5.2.1.8		peptidyl-prolyl cis-trans isomerase activity [GO:0003755]; protein folding [GO:0006457]	peptidyl-prolyl cis-trans isomerase activity [GO:0003755]; protein folding [GO:0006457]	peptidyl-prolyl cis-trans isomerase activity [GO:0003755]			BGIBMGA001490-RA;	692771;	bmor:692771;		PF00254;	1352.57	59.95	1	20	27	363	402	44.6499	4.85596
228	C	chr3	12372365	12380518	BMgn008955	AK383616,AK387840,BGIBMGA008955	H9JHF8	H9JHF8_BOMMO	Voltage-dependent anion-selective channel-like isoform X4		282			mitochondrial outer membrane [GO:0005741]; voltage-gated anion channel activity [GO:0008308]	voltage-gated anion channel activity [GO:0008308]	voltage-gated anion channel activity [GO:0008308]	mitochondrial outer membrane [GO:0005741]		BGIBMGA008955-RA;	101739703;	bmor:101739703;		PF01459;	1272.16	74.82	1	20	22	250	282	30.0583	7.51807
229	C	chr19	7097400	7100789	BMgn004059	AK383466,NM_001047014.1,BGIBMGA004059	H9J3H2	H9J3H2_BOMMO	Peptidyl-prolyl cis-trans isomerase (EC 5.2.1.8)	Ppib	200	5.2.1.8		peptidyl-prolyl cis-trans isomerase activity [GO:0003755]; protein folding [GO:0006457]	peptidyl-prolyl cis-trans isomerase activity [GO:0003755]; protein folding [GO:0006457]	peptidyl-prolyl cis-trans isomerase activity [GO:0003755]			BGIBMGA004059-RA;				PF00160;	491.81	65.5	1	9	13	59	200	21.8792	8.26514
230	C	chr26	890811	893648	BMgn010790	AK382187,BGIBMGA010790	H9JMN7	H9JMN7_BOMMO	Succinate dehydrogenase [ubiquinone] iron-sulfur subunit, mitochondrial (EC 1.3.5.1)		282	1.3.5.1	PATHWAY: Carbohydrate metabolism; tricarboxylic acid cycle; fumarate from succinate (eukaryal route): step 1/1. {ECO:0000256|RuleBase:RU361237}.	2 iron, 2 sulfur cluster binding [GO:0051537]; 3 iron, 4 sulfur cluster binding [GO:0051538]; 4 iron, 4 sulfur cluster binding [GO:0051539]; electron carrier activity [GO:0009055]; metal ion binding [GO:0046872]; mitochondrial inner membrane [GO:0005743]; succinate dehydrogenase (ubiquinone) activity [GO:0008177]; tricarboxylic acid cycle [GO:0006099]	succinate dehydrogenase (ubiquinone) activity [GO:0008177]; tricarboxylic acid cycle [GO:0006099]	2 iron, 2 sulfur cluster binding [GO:0051537]; 3 iron, 4 sulfur cluster binding [GO:0051538]; 4 iron, 4 sulfur cluster binding [GO:0051539]; electron carrier activity [GO:0009055]; metal ion binding [GO:0046872]; succinate dehydrogenase (ubiquinone) activity [GO:0008177]	mitochondrial inner membrane [GO:0005743]	Mitochondrion inner membrane {ECO:0000256|RuleBase:RU361237}; Peripheral membrane protein {ECO:0000256|RuleBase:RU361237}; Matrix side {ECO:0000256|RuleBase:RU361237}.	BGIBMGA010790-RA;	101746165;	bmor:101746165;		PF13085;	350.2	34.4	1	6	12	27	282	31.9671	8.26514
231	C	chr24	919600	925319	BMgn008146	BGIBMGA008146	H9JF49	H9JF49_BOMMO	Insulin-related peptide binding protein precursor		256								BGIBMGA008146-RA;				PF07679;	442.83	39.45	1	6	8	51	256	28.0964	5.65576
232	C	chr11	15886276	15891323	BMgn012133	AK385817,BGIBMGA012133	H9JRH3	H9JRH3_BOMMO	Uncharacterized protein LOC101741741		332								BGIBMGA012133-RA;					158.89	14.46	1	2	3	15	332	36.569	5.33838
233	U	chr17	1694665	1697568	BMgn005552	BGIBMGA005552	H9J7R0	H9J7R0_BOMMO	U3 small nucleolar RNA-associated protein 14 homolog A-like	Bmo.2238	801			rRNA processing [GO:0006364]; small-subunit processome [GO:0032040]	rRNA processing [GO:0006364]		small-subunit processome [GO:0032040]		BGIBMGA005552-RA;	101746130;	bmor:101746130;		PF04615;	294.18	18.73	1	1	19	67	801	92.2862	8.85107
234	U	chr25	8529878	8533385	BMgn005006	AK385320,BGIBMGA005006	H9J665	H9J665_BOMMO	Uncharacterized protein LOC101738916	Bmo.5264	142								BGIBMGA005006-RA;	101738916;	bmor:101738916;		PF14969;	84	23.24	1	1	3	4	142	16.327	4.43701
235	C	chr26	1584777	1585302	BMgn010751	BGIBMGA010751	H9JMJ8	H9JMJ8_BOMMO	Transcription factor BTF3 homolog 4-like		174								BGIBMGA010751-RA;	101747148;	bmor:101747148;		PF01849;	382.35	71.26	1	6	14	52	174	19.0411	9.12939
236	C	chr6	10499619	10499841	BMgn006536	BGIBMGA006536	H9JAJ1	H9JAJ1_BOMMO	Hypothetical protein KGM_01767		73								BGIBMGA006536-RA;					83.81	49.32	1	1	4	7	73	8.15995	4.91943
237	C	Bm_scaf273	4548	10103	BMgn014087	NM_001046921.1,BGIBMGA014087	H9JX22	H9JX22_BOMMO	Peroxiredoxin	LOC732921	158			oxidoreductase activity [GO:0016491]	oxidoreductase activity [GO:0016491]	oxidoreductase activity [GO:0016491]			BGIBMGA014087-RA;				PF08534;	815.72	91.77	1	14	15	104	158	16.6876	8.14795
238	C	chr16	13986653	13988790	BMgn013226	AK377386,BGIBMGA013226	H9JUL3	H9JUL3_BOMMO	Egalitarian	Bmo.10656	794			3'-5' exonuclease activity [GO:0008408]; nucleic acid binding [GO:0003676]	3'-5' exonuclease activity [GO:0008408]	3'-5' exonuclease activity [GO:0008408]; nucleic acid binding [GO:0003676]			BGIBMGA013226-RA;				PF01612;	147.08	11.59	1	1	9	34	794	89.6481	6.50732
239	C	chr9	14972007	14978298	BMgn002504	AK385283,BGIBMGA002504	H9IZ19	H9IZ19_BOMMO	GTP-binding protein SAR1b-like isoform X1	Bmo.3373	193			endoplasmic reticulum [GO:0005783]; Golgi apparatus [GO:0005794]; GTP binding [GO:0005525]; intracellular protein transport [GO:0006886]; vesicle-mediated transport [GO:0016192]	intracellular protein transport [GO:0006886]; vesicle-mediated transport [GO:0016192]	GTP binding [GO:0005525]	endoplasmic reticulum [GO:0005783]; Golgi apparatus [GO:0005794]		BGIBMGA002504-RA;	101735890;	bmor:101735890;		PF00025;	333.59	49.22	1	6	7	25	193	21.8183	7.02002
240	C	chr25	4334157	4337763	BMgn004822	AK386335,NM_001112746.1,BGIBMGA004822	Q0PZE7	Q0PZE7_BOMMO	EIF4AIII protein (Uncharacterized protein)	eIF4AIII	405			ATP binding [GO:0005524]; helicase activity [GO:0004386]; nucleic acid binding [GO:0003676]	helicase activity [GO:0004386]	ATP binding [GO:0005524]; helicase activity [GO:0004386]; nucleic acid binding [GO:0003676]			BGIBMGA004822-RA;	692360;	bmor:692360;		PF00270;PF00271;	627.69	41.73	1	9	20	91	405	46.2829	5.84619
241	C	chr8	11766454	11784777	BMgn005496	NM_001112753.1,AK386521,AK386928,AK384275,AK386824,AK386373,BGIBMGA005496	H9J7K4	H9J7K4_BOMMO	Trans-sialidase		662			heme binding [GO:0020037]; integral component of membrane [GO:0016021]; iron ion binding [GO:0005506]; monooxygenase activity [GO:0004497]; oxidoreductase activity, acting on paired donors, with incorporation or reduction of molecular oxygen [GO:0016705]; protein insertion into membrane [GO:0051205]	monooxygenase activity [GO:0004497]; oxidoreductase activity, acting on paired donors, with incorporation or reduction of molecular oxygen [GO:0016705]; protein insertion into membrane [GO:0051205]	heme binding [GO:0020037]; iron ion binding [GO:0005506]; monooxygenase activity [GO:0004497]; oxidoreductase activity, acting on paired donors, with incorporation or reduction of molecular oxygen [GO:0016705]	integral component of membrane [GO:0016021]	Membrane {ECO:0000256|RuleBase:RU003945}; Multi-pass membrane protein {ECO:0000256|RuleBase:RU003945}.	BGIBMGA005496-RA;				PF02096;PF00067;	1776.92	42.9	1	27	36	713	662	75.9081	9.0415
242	C	Bm_scaf583	6425	8084	BMgn014605	AK383701,BGIBMGA014605	H9JYI5	H9JYI5_BOMMO	Ubiquitin-conjugating enzyme h	Bmo.7250	218								BGIBMGA014605-RA;				PF10036;	494.94	59.17	1	7	14	38	218	24.706	8.79248
243	C	chr1	10437263	10438575	BMgn000694	AK386481,BGIBMGA000694	H9ITW4	H9ITW4_BOMMO	Prefoldin subunit 1-like		138			prefoldin complex [GO:0016272]; protein folding [GO:0006457]	protein folding [GO:0006457]		prefoldin complex [GO:0016272]		BGIBMGA000694-RA;	101741311;	bmor:101741311;		PF01920;	176.91	57.97	1	2	9	12	138	15.9833	8.67529
244	U	chr19	8878759	8880169	BMgn004019	BGIBMGA004019	H9J3D2	H9J3D2_BOMMO	X-ray repair cross-complementing protein 5-like		469			ATP-dependent DNA helicase activity [GO:0004003]; damaged DNA binding [GO:0003684]; double-strand break repair via nonhomologous end joining [GO:0006303]; Ku70:Ku80 complex [GO:0043564]; telomere maintenance [GO:0000723]; telomeric DNA binding [GO:0042162]	ATP-dependent DNA helicase activity [GO:0004003]; double-strand break repair via nonhomologous end joining [GO:0006303]; telomere maintenance [GO:0000723]	ATP-dependent DNA helicase activity [GO:0004003]; damaged DNA binding [GO:0003684]; telomeric DNA binding [GO:0042162]	Ku70:Ku80 complex [GO:0043564]		BGIBMGA004019-RA;	101736121;	bmor:101736121;		PF02735;	138.96	13.22	1	1	6	22	469	53.1923	5.56689
245	C	chr7	8482194	8488135	BMgn010246	NM_001046986.1,AK383352,AK388410,BGIBMGA010246,BGIBMGA010247	H9JL46	H9JL46_BOMMO	Vacuolar ATP synthase subunit E	LOC732990	152			ATP hydrolysis coupled proton transport [GO:0015991]; proton-transporting ATPase activity, rotational mechanism [GO:0046961]; proton-transporting two-sector ATPase complex, catalytic domain [GO:0033178]	ATP hydrolysis coupled proton transport [GO:0015991]; proton-transporting ATPase activity, rotational mechanism [GO:0046961]	proton-transporting ATPase activity, rotational mechanism [GO:0046961]	proton-transporting two-sector ATPase complex, catalytic domain [GO:0033178]		BGIBMGA010247-RA;				PF01991;	383.23	55.26	1	6	11	56	152	17.3666	9.65674
246	C	chr7	8615816	8626114	BMgn010130	AK385980,NM_001112667.1,NM_001112666.1,NM_001043376.1,BGIBMGA010130	H9JKS9	H9JKS9_BOMMO	Annexin	AnnIX	324			calcium-dependent phospholipid binding [GO:0005544]; calcium ion binding [GO:0005509]		calcium-dependent phospholipid binding [GO:0005544]; calcium ion binding [GO:0005509]			BGIBMGA010130-RA;				PF00191;	1426.89	81.79	1	27	32	269	324	35.8932	5.10986
247	C	chr21	9304279	9308667	BMgn001528	BGIBMGA001528	H9IW97	H9IW97_BOMMO	Flocculation protein FLO11-like		665								BGIBMGA001528-RA;				PF00017;	122.97	11.13	1	1	8	34	665	72.7695	8.73389
248	C	Bm_scaf223	52073	56564	BMgn014059	AK385802,BGIBMGA014059	H9JWZ4	H9JWZ4_BOMMO	NADH dehydrogenase [ubiquinone] 1 alpha subcomplex subunit 10, mitochondrial-like	Bmo.3391	398			ATP binding [GO:0005524]; nucleoside kinase activity [GO:0019206]	nucleoside kinase activity [GO:0019206]	ATP binding [GO:0005524]; nucleoside kinase activity [GO:0019206]			BGIBMGA014059-RA;	101745480;	bmor:101745480;		PF01712;	606.98	35.93	1	11	15	58	398	45.8994	6.55127
249	C	chr15	1857823	1858449	BMgn007940	AK385174,BGIBMGA007940	H9JEJ3	H9JEJ3_BOMMO	DNA-directed RNA polymerase subunit	Bmo.8904	127			DNA binding [GO:0003677]; DNA-directed RNA polymerase activity [GO:0003899]; nucleus [GO:0005634]; transcription, DNA-templated [GO:0006351]; zinc ion binding [GO:0008270]	DNA-directed RNA polymerase activity [GO:0003899]; transcription, DNA-templated [GO:0006351]	DNA binding [GO:0003677]; DNA-directed RNA polymerase activity [GO:0003899]; zinc ion binding [GO:0008270]	nucleus [GO:0005634]	Nucleus {ECO:0000256|PIRNR:PIRNR005586}.	BGIBMGA007940-RA;	101745139;	bmor:101745139;		PF02150;PF01096;	153.66	36.22	1	2	6	12	127	14.832	7.29834
250	C	chr12	19947886	19948913	BMgn005860	BGIBMGA005860	H9J8L8	H9J8L8_BOMMO	Reticulon-1-like		248								BGIBMGA005860-RA;					48.01	10.08	1	1	2	3	248	26.6841	4.84326
251	C	chr7	5706286	5707342	BMgn010193	AK382034,BGIBMGA010193	H9JKZ2	H9JKZ2_BOMMO	Tropinone reductase 2-like		253			oxidoreductase activity [GO:0016491]	oxidoreductase activity [GO:0016491]	oxidoreductase activity [GO:0016491]			BGIBMGA010193-RA;	101736202;	bmor:101736202;			188.05	43.48	1	1	9	20	253	27.1003	8.1333
252	C	chr15	4102952	4106561	BMgn007904	AK378895,AK385065,NM_001046883.1,BGIBMGA007904	Q1HQB0	Q1HQB0_BOMMO	Thioredoxin	LOC732882	287			cell redox homeostasis [GO:0045454]; glycerol ether metabolic process [GO:0006662]; protein disulfide oxidoreductase activity [GO:0015035]	cell redox homeostasis [GO:0045454]; glycerol ether metabolic process [GO:0006662]; protein disulfide oxidoreductase activity [GO:0015035]	protein disulfide oxidoreductase activity [GO:0015035]			BGIBMGA007904-RA;	732882;	bmor:732882;		PF06201;PF00085;	481.28	48.08	1	8	10	35	287	31.8579	5.2876
253	C	chr7	6530341	6531306	BMgn010199	AK378929,BGIBMGA010199	H9JKZ8	H9JKZ8_BOMMO	Peptidyl-prolyl cis-trans isomerase	Bmo.5400	142			peptidyl-prolyl cis-trans isomerase activity [GO:0003755]; protein folding [GO:0006457]	peptidyl-prolyl cis-trans isomerase activity [GO:0003755]; protein folding [GO:0006457]	peptidyl-prolyl cis-trans isomerase activity [GO:0003755]			BGIBMGA010199-RA;				PF00254;	150.04	33.1	1	4	5	25	142	15.7604	8.5874
254	C	chr4	17911	21546	BMgn006085	BGIBMGA006085	H9J993	H9J993_BOMMO	Nucleolar protein 58-like isoform X1		532								BGIBMGA006085-RA;	101742458;	bmor:101742458;		PF01798;PF08156;PF08060;	988.82	51.5	1	15	27	112	532	59.8944	8.19189
255	C	chr20	13302819	13306799	BMgn009156	AK383467,NM_001046693.1,BGIBMGA009156	H9JI08	H9JI08_BOMMO	Transketolase	Bmo.2636	229			catalytic activity [GO:0003824]	catalytic activity [GO:0003824]	catalytic activity [GO:0003824]			BGIBMGA009156-RA;				PF02779;PF02780;	407.36	55.02	1	7	8	72	229	24.541	6.53662
256	C	chr11	129246	133557	BMgn001708	AK386696,BGIBMGA001708	H9IWS5	H9IWS5_BOMMO	Myb-like protein X-like isoform X1	Bmo.11820	328								BGIBMGA001708-RA;	101739385;	bmor:101739385;			1133.99	69.21	1	20	27	152	328	37.3494	6.3667
257	C	chr19	5454182	5455900	BMgn001921	AK385466,AK386332,BGIBMGA001921	H9IXD8	H9IXD8_BOMMO	Actin-related protein 3-like		418			Arp2/3 complex-mediated actin nucleation [GO:0034314]; Arp2/3 protein complex [GO:0005885]; ATP binding [GO:0005524]	Arp2/3 complex-mediated actin nucleation [GO:0034314]	ATP binding [GO:0005524]	Arp2/3 protein complex [GO:0005885]		BGIBMGA001921-RA;	101744535;	bmor:101744535;		PF00022;	159.56	11.96	1	4	4	8	418	47.0086	6.12549
258	C	chr10	4039895	4049454	BMgn006613	AK381914,BGIBMGA006613	H9JAR8	H9JAR8_BOMMO	Uncharacterized protein LOC101737962	Bmo.2791	1517								BGIBMGA006613-RA;					160.63	5.47	1	2	7	36	1517	163.203	4.39893
259	C	chr8	7912175	7919012	BMgn005416	NM_001114986.1,AK379262,AK379264,BGIBMGA005416	H9J7C4	H9J7C4_BOMMO	Methoprene-tolerant protein 1	MET1	455			cytoplasm [GO:0005737]; DNA binding [GO:0003677]; nucleus [GO:0005634]; sequence-specific DNA binding transcription factor activity [GO:0003700]; signal transducer activity [GO:0004871]; transcription, DNA-templated [GO:0006351]; transcription factor complex [GO:0005667]	sequence-specific DNA binding transcription factor activity [GO:0003700]; signal transducer activity [GO:0004871]; transcription, DNA-templated [GO:0006351]	DNA binding [GO:0003677]; sequence-specific DNA binding transcription factor activity [GO:0003700]; signal transducer activity [GO:0004871]	cytoplasm [GO:0005737]; nucleus [GO:0005634]; transcription factor complex [GO:0005667]		BGIBMGA005416-RA;				PF00010;	93.62	10.99	1	1	5	16	455	52.376	8.42627
260	C	chr16	13745903	13747700	BMgn013232	AK382242,BGIBMGA013232	H9JUL9	H9JUL9_BOMMO	Peptidyl-trna hydrolase 2, mitochondrial-like	Bmo.4449	132			aminoacyl-tRNA hydrolase activity [GO:0004045]	aminoacyl-tRNA hydrolase activity [GO:0004045]	aminoacyl-tRNA hydrolase activity [GO:0004045]			BGIBMGA013232-RA;				PF01981;	217.56	49.24	1	3	9	13	132	14.1957	9.45166
261	C	chr24	15470542	15474778	BMgn003833	AK384614,BGIBMGA003833	H9J2U6	H9J2U6_BOMMO	H/ACA ribonucleoprotein complex subunit 4-like		510			pseudouridine synthase activity [GO:0009982]; pseudouridine synthesis [GO:0001522]; RNA binding [GO:0003723]; RNA processing [GO:0006396]	pseudouridine synthase activity [GO:0009982]; pseudouridine synthesis [GO:0001522]; RNA processing [GO:0006396]	pseudouridine synthase activity [GO:0009982]; RNA binding [GO:0003723]			BGIBMGA003833-RA;	101744752;	bmor:101744752;		PF08068;PF01472;PF01509;	728.5	48.82	1	12	21	91	510	57.185	9.23193
262	U	chr17	2388316	2390459	BMgn005564	AK385647,BGIBMGA005564	H9J7S2	H9J7S2_BOMMO	Ribosome biogenesis regulatory protein homolog	Bmo.1543	352			nucleus [GO:0005634]; ribosome biogenesis [GO:0042254]	ribosome biogenesis [GO:0042254]		nucleus [GO:0005634]		BGIBMGA005564-RA;	101743869;	bmor:101743869;		PF04939;	175.48	31.53	1	1	12	18	352	39.772	9.99365
263	C	chr27	9799857	9801244	BMgn004596	AK383289,AK383613,BGIBMGA004596	H9J506	H9J506_BOMMO	Na(+)/H(+) exchange regulatory cofactor NHE-RF1-like		168								BGIBMGA004596-RA;	101744398;	bmor:101744398;		PF00595;	94.39	29.76	1	1	5	12	168	18.2315	8.11865
264	U	chr6	17060031	17060810	BMgn002219	AK386293,NM_001046753.1,BGIBMGA002219	H9IY86	H9IY86_BOMMO	Trafficking protein particle complex 1	LOC692910	145			cis-Golgi network [GO:0005801]; ER to Golgi vesicle-mediated transport [GO:0006888]	ER to Golgi vesicle-mediated transport [GO:0006888]		cis-Golgi network [GO:0005801]		BGIBMGA002219-RA;				PF04099;	81.06	27.59	1	2	3	7	145	16.8386	8.86572
265	C	chr3	10144643	10145814	BMgn008894	BGIBMGA008894	H9JH97	H9JH97_BOMMO	ADP-ribosylation factor 2-like		163			GTP binding [GO:0005525]; intracellular [GO:0005622]; small GTPase mediated signal transduction [GO:0007264]	small GTPase mediated signal transduction [GO:0007264]	GTP binding [GO:0005525]	intracellular [GO:0005622]		BGIBMGA008894-RA;				PF00025;	384.39	60.12	1	3	8	39	163	18.4866	6.16357
266	C	chr13	16280082	16283291	BMgn001060	AK378300,AK385686,BGIBMGA001060	H9IUY0	H9IUY0_BOMMO	Clathrin light chain-like isoform X1	Bmo.880	210			clathrin coat of coated pit [GO:0030132]; clathrin coat of trans-Golgi network vesicle [GO:0030130]; intracellular protein transport [GO:0006886]; structural molecule activity [GO:0005198]; vesicle-mediated transport [GO:0016192]	intracellular protein transport [GO:0006886]; vesicle-mediated transport [GO:0016192]	structural molecule activity [GO:0005198]	clathrin coat of coated pit [GO:0030132]; clathrin coat of trans-Golgi network vesicle [GO:0030130]		BGIBMGA001060-RA;				PF01086;	341.03	40.48	1	3	13	42	210	23.6137	4.79248
267	C	chr25	6441689	6445861	BMgn004908	AK386084,BGIBMGA004908	H9J5W8	H9J5W8_BOMMO	26S protease regulatory subunit 4-like, partial	Bmo.1754	410			ATP binding [GO:0005524]; cytoplasm [GO:0005737]; hydrolase activity [GO:0016787]; protein catabolic process [GO:0030163]	hydrolase activity [GO:0016787]; protein catabolic process [GO:0030163]	ATP binding [GO:0005524]; hydrolase activity [GO:0016787]	cytoplasm [GO:0005737]		BGIBMGA004908-RA;				PF00004;	981.32	53.41	1	14	24	102	410	46.2489	5.45264
268	C	chr4	8037299	8038342	BMgn006209	NM_001044167.1,AK385064,AK386540,BGIBMGA006209	Q2F5L5	Q2F5L5_BOMMO	Transport protein Sec61 beta protein (Transport protein Sec61 beta subunit) (Uncharacterized protein)	LOC733070	97								BGIBMGA006209-RA;	733070;	bmor:733070;		PF03911;	240.39	68.04	1	3	8	40	97	10.1152	11.7954
269	C	chr12	19824769	19828033	BMgn005853	NM_001047082.1,AK386394,BGIBMGA005853	H9J8L1	H9J8L1_BOMMO	Nonmuscle myosin essential light chain	LOC733135	153			calcium ion binding [GO:0005509]		calcium ion binding [GO:0005509]			BGIBMGA005853-RA;				PF13405;PF13499;	294.51	44.44	1	5	7	25	153	17.1825	4.91943
270	C	chr22	13998930	14006988	BMgn009978	AK386546,BGIBMGA009978	H9JKC7	H9JKC7_BOMMO	Nucleolin 2-like		732								BGIBMGA009978-RA;					519	24.04	1	8	21	71	732	79.3574	8.93896
271	C	chr9	14498138	14498791	BMgn002416	AK383707,BGIBMGA002416	H9IYT1	H9IYT1_BOMMO	Uncharacterized protein LOC101746538	Bmo.6471	77								BGIBMGA002416-RA;					180.28	80.52	1	4	5	20	77	8.91742	6.52197
272	C	chr5	15317234	15318671	BMgn003544	NM_001045492.1,AK384859,AK377768,BGIBMGA003544	H9J207	H9J207_BOMMO	Cytochrome b-c1 complex subunit 7	Uccr	100			mitochondrial electron transport, ubiquinol to cytochrome c [GO:0006122]; mitochondrial respiratory chain complex III [GO:0005750]	mitochondrial electron transport, ubiquinol to cytochrome c [GO:0006122]		mitochondrial respiratory chain complex III [GO:0005750]	Mitochondrion inner membrane {ECO:0000256|PIRNR:PIRNR000022}.	BGIBMGA003544-RA;				PF02271;	491.71	80	1	8	12	57	100	12.0041	5.56689
273	C	chr1	9962999	9967122	BMgn000683	AK380508,BGIBMGA000683	H9ITV3	H9ITV3_BOMMO	Beta-parvin-like isoform X1		367			actin cytoskeleton reorganization [GO:0031532]; cell adhesion [GO:0007155]	actin cytoskeleton reorganization [GO:0031532]; cell adhesion [GO:0007155]				BGIBMGA000683-RA;	101739139;	bmor:101739139;		PF00307;	187.97	14.44	1	3	5	23	367	41.9032	6.32861
274	C	chr20	13600990	13617262	BMgn009121	BGIBMGA009121	H9JHX3	H9JHX3_BOMMO	Protein 4.1 homolog		1943			cytoskeleton [GO:0005856]; structural molecule activity [GO:0005198]		structural molecule activity [GO:0005198]	cytoskeleton [GO:0005856]		BGIBMGA009121-RA;				PF05902;	3260.22	50.85	1	59	85	434	1943	209.458	6.96143
275	C	chr17	10122020	10126893	BMgn007047	AK386580,NM_001177862.1,BGIBMGA007047	D4Q9I1	D4Q9I1_BOMMO	Short-chain dehydrogenase/reductase (Uncharacterized protein)	BmSDR1 SDR1	306			oxidoreductase activity [GO:0016491]	oxidoreductase activity [GO:0016491]	oxidoreductase activity [GO:0016491]			BGIBMGA007047-RA;	100422790;	bmor:100422790;		PF00106;	1349.37	79.74	1	26	27	290	306	34.2157	8.74854
276	C	chr19	10853800	10854965	BMgn003974	AK385800,BGIBMGA003974	H9J387	H9J387_BOMMO	Uncharacterized protein LOC101743811 isoform X1	Bmo.214	83								BGIBMGA003974-RA;				PF10200;	84.33	28.92	1	2	2	9	83	9.7429	8.74854
277	C	chr19	10323478	10324464	BMgn003991	AK386075,AK378762,BGIBMGA003991	H9J3A4	H9J3A4_BOMMO	Bis(5'-nucleosyl)-tetraphosphatase [asymmetrical]-like		140			bis(5'-nucleosyl)-tetraphosphatase activity [GO:0008796]	bis(5'-nucleosyl)-tetraphosphatase activity [GO:0008796]	bis(5'-nucleosyl)-tetraphosphatase activity [GO:0008796]			BGIBMGA003991-RA;	101741900;	bmor:101741900;		PF00293;	197.4	36.43	1	4	5	21	140	16.4122	5.5415
278	C	chr10	4307570	4313261	BMgn006603	NM_001164476.1,BGIBMGA006603	H9JAQ8	H9JAQ8_BOMMO	Calcium-transporting atpase (EC 3.6.3.8)	LOC100302733	954	3.6.3.8		ATP binding [GO:0005524]; calcium-transporting ATPase activity [GO:0005388]; integral component of membrane [GO:0016021]; metal ion binding [GO:0046872]; sarcoplasmic reticulum membrane [GO:0033017]	calcium-transporting ATPase activity [GO:0005388]	ATP binding [GO:0005524]; calcium-transporting ATPase activity [GO:0005388]; metal ion binding [GO:0046872]	integral component of membrane [GO:0016021]; sarcoplasmic reticulum membrane [GO:0033017]		BGIBMGA006603-RA;				PF00689;PF00122;PF00702;	1033.19	30.4	1	16	27	80	954	104.566	5.56689
279	U	chr15	11726042	11726441	BMgn007531	BGIBMGA007531	H9JDD4	H9JDD4_BOMMO	Protein tramtrack, alpha isoform-like isoform X2		132			metal ion binding [GO:0046872]; nucleic acid binding [GO:0003676]		metal ion binding [GO:0046872]; nucleic acid binding [GO:0003676]			BGIBMGA007531-RA;				PF00096;	62.47	18.94	1	1	3	26	132	14.8481	8.646
280	C	chr16	15005612	15016000	BMgn013201	NM_001098294.1,AK386529,AK384165,BGIBMGA013201	H9JUI8	H9JUI8_BOMMO	14-3-3 epsilon protein	Ywhae	262								BGIBMGA013201-RA;				PF00244;	1359	79.01	1	19	24	234	262	29.6686	4.76709
281	C	chr6	15446173	15453380	BMgn006263	AK383306,BGIBMGA006263	H9J9S0	H9J9S0_BOMMO	T-complex protein 1 subunit alpha		555			ATP binding [GO:0005524]; cytoplasm [GO:0005737]; protein folding [GO:0006457]	protein folding [GO:0006457]	ATP binding [GO:0005524]	cytoplasm [GO:0005737]		BGIBMGA006263-RA;	101742382;	bmor:101742382;		PF00118;	1094.95	53.87	1	16	26	125	555	59.3073	6.20166
282	C	Bm_scaf290	25627	37136	BMgn005177	AK377789,NM_001043943.2,BGIBMGA005177	H9J6N5	H9J6N5_BOMMO	Splicing factor proline- and glutamine-rich	Psf	650			nucleic acid binding [GO:0003676]; nucleotide binding [GO:0000166]		nucleic acid binding [GO:0003676]; nucleotide binding [GO:0000166]			BGIBMGA005177-RA;				PF08075;PF00076;	1372.1	62.46	1	24	41	311	650	75.3151	9.21729
283	C	chr23	16684378	16687358	BMgn011337	AK385861,BGIBMGA011337	H9JP83	H9JP83_BOMMO	Regucalcin-like isoform X1		306			calcium ion binding [GO:0005509]; enzyme regulator activity [GO:0030234]	enzyme regulator activity [GO:0030234]	calcium ion binding [GO:0005509]; enzyme regulator activity [GO:0030234]			BGIBMGA011337-RA;	101745878;	bmor:101745878;		PF08450;	348.61	31.05	1	4	11	35	306	33.7103	5.60498
284	C	chr26	9278269	9287854	BMgn002241	NM_001098358.1,AK386409,BGIBMGA002241	B3VBE3	B3VBE3_BOMMO	Vacuolar atpase B subunit	LOC100037422	494			ATP binding [GO:0005524]; ATP hydrolysis coupled proton transport [GO:0015991]; ATP metabolic process [GO:0046034]; hydrolase activity, acting on acid anhydrides, catalyzing transmembrane movement of substances [GO:0016820]; proton-transporting V-type ATPase, V1 domain [GO:0033180]	ATP hydrolysis coupled proton transport [GO:0015991]; ATP metabolic process [GO:0046034]; hydrolase activity, acting on acid anhydrides, catalyzing transmembrane movement of substances [GO:0016820]	ATP binding [GO:0005524]; hydrolase activity, acting on acid anhydrides, catalyzing transmembrane movement of substances [GO:0016820]	proton-transporting V-type ATPase, V1 domain [GO:0033180]		BGIBMGA002241-RA;				PF00006;PF00306;PF02874;	991.91	38.06	1	15	17	107	494	54.8711	5.49072
285	C	Bm_scaf313	35032	36294	BMgn001336	BGIBMGA001336	H9IVQ5	H9IVQ5_BOMMO	Probable ATP-dependent RNA helicase DDX17-like		379			ATP binding [GO:0005524]; helicase activity [GO:0004386]; nucleic acid binding [GO:0003676]	helicase activity [GO:0004386]	ATP binding [GO:0005524]; helicase activity [GO:0004386]; nucleic acid binding [GO:0003676]			BGIBMGA001336-RA;				PF00270;	376.05	29.02	2	3	13	52	379	42.5411	9.62744
286	C	chr11	3045032	3046272	BMgn001805	AK378907,BGIBMGA001805	H9IX22	H9IX22_BOMMO	28S ribosomal protein S35, mitochondrial-like	Bmo.5003	343			structural constituent of ribosome					BGIBMGA001805-RA;	101742763;	bmor:101742763;		PF10213;	121.37	19.24	1	2	6	15	343	39.7973	8.41162
287	C	chr18	13065246	13075746	BMgn008295	NM_001098359.1,AK382830,BGIBMGA008295	H9JFJ8	H9JFJ8_BOMMO	Vacuolar ATP synthase catalytic subunit A		580			ATP binding [GO:0005524]; ATP hydrolysis coupled proton transport [GO:0015991]; ATP metabolic process [GO:0046034]; hydrolase activity, acting on acid anhydrides, catalyzing transmembrane movement of substances [GO:0016820]; proton-transporting two-sector ATPase complex, catalytic domain [GO:0033178]	ATP hydrolysis coupled proton transport [GO:0015991]; ATP metabolic process [GO:0046034]; hydrolase activity, acting on acid anhydrides, catalyzing transmembrane movement of substances [GO:0016820]	ATP binding [GO:0005524]; hydrolase activity, acting on acid anhydrides, catalyzing transmembrane movement of substances [GO:0016820]	proton-transporting two-sector ATPase complex, catalytic domain [GO:0033178]		BGIBMGA008295-RA;				PF00006;PF00306;PF02874;	1599.32	55.52	1	25	29	216	580	63.9653	5.09717
288	C	chr4	6049248	6052698	BMgn006178	NM_001145326.1,BGIBMGA006178	E9JEG5	E9JEG5_BOMMO	Acinus	Acci	813			nucleic acid binding [GO:0003676]; nucleotide binding [GO:0000166]		nucleic acid binding [GO:0003676]; nucleotide binding [GO:0000166]			BGIBMGA006178-RA;					713.9	24.6	1	10	25	93	813	91.9044	5.57959
289	C	chr17	14848836	14850172	BMgn006975	NM_001047058.1,AK378264,BGIBMGA006975	Q1HPZ7	Q1HPZ7_BOMMO	60S ribosomal protein L7/l12	mRpL12	179			ribosome [GO:0005840]; structural constituent of ribosome [GO:0003735]; translation [GO:0006412]	translation [GO:0006412]	structural constituent of ribosome [GO:0003735]	ribosome [GO:0005840]		BGIBMGA006975-RA;	733111;	bmor:733111;		PF00542;	233.31	54.75	1	4	6	18	179	19.6798	8.54346
290	C	chr21	13382064	13384118	BMgn001395	AK386311,NM_001046995.2,BGIBMGA001395	H9IVW4	H9IVW4_BOMMO	Proteasome beta 3 subunit	LOC732999	192			proteasome core complex [GO:0005839]; proteolysis involved in cellular protein catabolic process [GO:0051603]; threonine-type endopeptidase activity [GO:0004298]	proteolysis involved in cellular protein catabolic process [GO:0051603]; threonine-type endopeptidase activity [GO:0004298]	threonine-type endopeptidase activity [GO:0004298]	proteasome core complex [GO:0005839]		BGIBMGA001395-RA;				PF00227;	232.18	23.96	1	3	4	17	192	21.7988	5.12256
291	C	chr19	9853894	9855316	BMgn004009	AK385814,BGIBMGA004009	H9J3C2	H9J3C2_BOMMO	NADH dehydrogenase [ubiquinone] iron-sulfur protein 4, mitochondrial-like	Bmo.8370	189			electron transport chain [GO:0022900]; oxidoreductase activity, acting on NAD(P)H [GO:0016651]	electron transport chain [GO:0022900]; oxidoreductase activity, acting on NAD(P)H [GO:0016651]	oxidoreductase activity, acting on NAD(P)H [GO:0016651]			BGIBMGA004009-RA;				PF04800;	233.56	42.33	1	5	6	16	189	21.822	9.15869
292	C	chr16	5676155	5677847	BMgn012981	AK384860,AK383448,BGIBMGA012981	H9JTW9	H9JTW9_BOMMO	Transmembrane emp24 domain-containing protein 2-like		204			integral component of membrane [GO:0016021]; transport [GO:0006810]	transport [GO:0006810]		integral component of membrane [GO:0016021]	Membrane {ECO:0000256|RuleBase:RU003827}; Single-pass type I membrane protein {ECO:0000256|RuleBase:RU003827}.	BGIBMGA012981-RA;	101737070;	bmor:101737070;		PF01105;	310.91	39.22	1	7	8	31	204	23.3007	5.41455
293	C	chr15	9051324	9052809	BMgn007739	AK382541,AK385509,BGIBMGA007739	H9JDZ2	H9JDZ2_BOMMO	Uncharacterized protein CG16817-like isoform X1		157								BGIBMGA007739-RA;	101746199;	bmor:101746199;		PF04969;	168.02	41.4	1	3	5	17	157	18.2238	4.69092
294	U	chr24	6525611	6526514	BMgn000125	BGIBMGA000125	H9IS98	H9IS98_BOMMO	Uncharacterized protein LOC101738032		300			exonuclease activity [GO:0004527]; nucleic acid binding [GO:0003676]	exonuclease activity [GO:0004527]	exonuclease activity [GO:0004527]; nucleic acid binding [GO:0003676]			BGIBMGA000125-RA;	101738032;	bmor:101738032;		PF00929;	54.33	11.67	1	1	3	9	300	34.0617	6.56592
295	C	chr16	6388881	6393554	BMgn012961	AK386475,NM_001110299.2,NM_001110298.1,NM_001046795.1,BGIBMGA012961	Q2F5P2	Q2F5P2_BOMMO	Myosin light polypeptide 9 isoform 2 (Uncharacterized protein)	LOC692955	184			calcium ion binding [GO:0005509]		calcium ion binding [GO:0005509]			BGIBMGA012961-RA;	692955;	bmor:692955;		PF13499;	443.79	61.41	1	7	9	47	184	20.9973	4.83057
296	C	chr11	9373098	9380081	BMgn011619	AK382710,BGIBMGA011619	H9JQ14	H9JQ14_BOMMO	Protein LSM14 homolog A-like isoform X1		524								BGIBMGA011619-RA;				PF09532;PF12701;	115.11	13.93	1	1	6	14	524	57.6182	8.96826
297	C	chr13	7774475	7781750	BMgn001218	BGIBMGA001218	H9IVD8	H9IVD8_BOMMO	97 kda heat shock protein-like		840			ATP binding [GO:0005524]		ATP binding [GO:0005524]			BGIBMGA001218-RA;				PF00012;	1982.59	56.67	1	33	44	250	840	94.3604	5.92236
298	C	chr9	874906	880524	BMgn008058	BGIBMGA008058	H9JEW1	H9JEW1_BOMMO	Aminopeptidase N-like		290			proteolysis [GO:0006508]	proteolysis [GO:0006508]				BGIBMGA008058-RA;				PF11838;	714.54	50.69	1	12	15	54	290	33.3088	5.66846
299	C	chr15	8335060	8337834	BMgn007723	AK383400,BGIBMGA007723	H9JDX6	H9JDX6_BOMMO	S-formylglutathione hydrolase-like isoform X1	Bmo.2856	257			formaldehyde catabolic process [GO:0046294]; S-formylglutathione hydrolase activity [GO:0018738]	formaldehyde catabolic process [GO:0046294]; S-formylglutathione hydrolase activity [GO:0018738]	S-formylglutathione hydrolase activity [GO:0018738]			BGIBMGA007723-RA;				PF00756;	706.5	66.93	1	11	15	54	257	28.4331	5.59229
300	C	chr20	254969	259060	BMgn013678	NM_001046822.1,AK386375,BGIBMGA013678	Q2F5J4	Q2F5J4_BOMMO	Vacuolar ATP synthase subunit G	LOC692985	117			hydrolase activity, acting on acid anhydrides, catalyzing transmembrane movement of substances [GO:0016820]; proton transport [GO:0015992]; vacuolar proton-transporting V-type ATPase complex [GO:0016471]	hydrolase activity, acting on acid anhydrides, catalyzing transmembrane movement of substances [GO:0016820]; proton transport [GO:0015992]	hydrolase activity, acting on acid anhydrides, catalyzing transmembrane movement of substances [GO:0016820]	vacuolar proton-transporting V-type ATPase complex [GO:0016471]		BGIBMGA013678-RA;	692985;	bmor:692985;			119.17	38.46	1	1	6	32	117	13.6763	9.40771
301	C	chr24	6296745	6302628	BMgn000107	AK386313,AK385080,BGIBMGA000107	H9IS81	H9IS81_BOMMO	Mitochondrial import receptor subunit TOM20 homolog	Bmo.815	155			mitochondrial outer membrane translocase complex [GO:0005742]; protein targeting [GO:0006605]	protein targeting [GO:0006605]		mitochondrial outer membrane translocase complex [GO:0005742]		BGIBMGA000107-RA;	101736787;	bmor:101736787;		PF02064;	250.87	27.74	1	6	7	65	155	17.457	7.38623
302	C	chr11	9358329	9362441	BMgn011618	NM_001112759.1,BGIBMGA011618	H9JQ13	H9JQ13_BOMMO	Cytochrome c1	LOC100127128	308			electron carrier activity [GO:0009055]; heme binding [GO:0020037]; iron ion binding [GO:0005506]		electron carrier activity [GO:0009055]; heme binding [GO:0020037]; iron ion binding [GO:0005506]			BGIBMGA011618-RA;				PF02167;	485.91	31.49	1	10	11	37	308	33.9379	8.19189
303	C	chr23	2980821	2983483	BMgn010959	AK385648,NM_001047073.1,BGIBMGA010959	H9JN56	H9JN56_BOMMO	Transmembrane emp24 protein transport domain containing 9 precursor	LOC733126	217			integral component of membrane [GO:0016021]; transport [GO:0006810]	transport [GO:0006810]		integral component of membrane [GO:0016021]	Membrane {ECO:0000256|RuleBase:RU003827}; Single-pass type I membrane protein {ECO:0000256|RuleBase:RU003827}.	BGIBMGA010959-RA;				PF01105;	280.44	38.25	1	6	8	22	217	25.0249	6.63916
304	C	chr3	9603700	9605857	BMgn009010	NM_001046798.1,BGIBMGA009010	H9JHL2	H9JHL2_BOMMO	26S proteasome non-atpase regulatory subunit 14		218			enzyme regulator activity					BGIBMGA009010-RA;				PF01398;PF13012;	117.19	24.77	1	1	5	10	218	24.1992	5.33838
305	C	chr11	6271906	6272784	BMgn011920	NM_001046811.1,AK384868,AK382733,BGIBMGA011920	H9JQW4	H9JQW4_BOMMO	Cleavage and polyadenylation specific factor 4	RpL7Ae	379			nucleolus [GO:0005730]; ribonucleoprotein complex [GO:0030529]; ribosome biogenesis [GO:0042254]; RNA binding [GO:0003723]; zinc ion binding [GO:0008270]	ribosome biogenesis [GO:0042254]	RNA binding [GO:0003723]; zinc ion binding [GO:0008270]	nucleolus [GO:0005730]; ribonucleoprotein complex [GO:0030529]		BGIBMGA011920-RA;				PF01248;PF00642;	246.47	23.75	1	3	8	22	379	42.6233	7.85498
306	C	chr16	10086776	10089548	BMgn013146	BGIBMGA013146	H9JUD3	H9JUD3_BOMMO	Protein unc-45 homolog B-like		923								BGIBMGA013146-RA;	101744795;	bmor:101744795;		PF11701;	311.91	20.69	1	2	19	78	923	103.523	6.3667
307	C	chr13	6999328	7004503	BMgn000903	AK383743,BGIBMGA000903	H9IUH3	H9IUH3_BOMMO	Eukaryotic translation initiation factor 3 subunit M (eif3m)		386			eukaryotic 43S preinitiation complex [GO:0016282]; eukaryotic 48S preinitiation complex [GO:0033290]; eukaryotic translation initiation factor 3 complex [GO:0005852]; formation of translation preinitiation complex [GO:0001731]; regulation of translational initiation [GO:0006446]; translation initiation factor activity [GO:0003743]	formation of translation preinitiation complex [GO:0001731]; regulation of translational initiation [GO:0006446]; translation initiation factor activity [GO:0003743]	translation initiation factor activity [GO:0003743]	eukaryotic 43S preinitiation complex [GO:0016282]; eukaryotic 48S preinitiation complex [GO:0033290]; eukaryotic translation initiation factor 3 complex [GO:0005852]	Cytoplasm {ECO:0000256|HAMAP-Rule:MF_03012}.	BGIBMGA000903-RA;	101737255;	bmor:101737255;		PF01399;	753.61	51.55	1	14	19	57	386	44.1957	5.94775
308	U	chr8	15372778	15374302	BMgn009934	AK377531,AK386390,BGIBMGA009934	H9JK83	H9JK83_BOMMO	28S ribosomal protein s18a, mitochondrial-like	Bmo.10844	192			ribosome [GO:0005840]; structural constituent of ribosome [GO:0003735]; translation [GO:0006412]	translation [GO:0006412]	structural constituent of ribosome [GO:0003735]	ribosome [GO:0005840]		BGIBMGA009934-RA;	101736005;	bmor:101736005;		PF01084;	114.04	49.48	1	1	7	18	192	21.7747	10.1255
309	C	chr12	11153693	11157132	BMgn010635	AK382783,BGIBMGA010635	H9JM82	H9JM82_BOMMO	Mitochondrial import receptor subunit TOM70-like		547								BGIBMGA010635-RA;	101739074;	bmor:101739074;		PF13181;	694.98	35.1	1	10	21	69	547	61.5775	5.75732
310	C	chr15	10548488	10552554	BMgn007594	AK387917,AK386990,BGIBMGA007594	H9JDJ7	H9JDJ7_BOMMO	ATP-dependent RNA helicase DDX3X isoform X1	Bmo.8130	524			ATP binding [GO:0005524]; helicase activity [GO:0004386]; nucleic acid binding [GO:0003676]	helicase activity [GO:0004386]	ATP binding [GO:0005524]; helicase activity [GO:0004386]; nucleic acid binding [GO:0003676]			BGIBMGA007594-RA;				PF00270;PF00271;	869.12	42.94	2	11	21	78	524	57.752	7.76709
311	C	chr8	10388943	10397447	BMgn005347	AK384810,AK383837,AK386333,AK384567,NM_001098285.1,BGIBMGA005347	Q2F6C7	Q2F6C7_BOMMO	ADP-ribosylation factor	LOC778456	182			GTP binding [GO:0005525]; intracellular [GO:0005622]; small GTPase mediated signal transduction [GO:0007264]	small GTPase mediated signal transduction [GO:0007264]	GTP binding [GO:0005525]	intracellular [GO:0005622]		BGIBMGA005347-RA;	778456;	bmor:778456;		PF00025;	585.05	70.88	1	5	13	88	182	20.7226	6.58057
312	C	chr20	4759989	4762671	BMgn004376	BGIBMGA004376	H9J4D7	H9J4D7_BOMMO	Proteasome subunit beta type (EC 3.4.25.1)	Bmo.323	283	3.4.25.1		cytoplasm [GO:0005737]; nucleus [GO:0005634]; proteasome core complex [GO:0005839]; proteolysis involved in cellular protein catabolic process [GO:0051603]; threonine-type endopeptidase activity [GO:0004298]	proteolysis involved in cellular protein catabolic process [GO:0051603]; threonine-type endopeptidase activity [GO:0004298]	threonine-type endopeptidase activity [GO:0004298]	cytoplasm [GO:0005737]; nucleus [GO:0005634]; proteasome core complex [GO:0005839]	Cytoplasm {ECO:0000256|RuleBase:RU000694, ECO:0000256|SAAS:SAAS00039306}. Nucleus {ECO:0000256|RuleBase:RU000694, ECO:0000256|SAAS:SAAS00039306}.	BGIBMGA004376-RA;	101740220;	bmor:101740220;		PF00227;	371.72	30.74	1	5	11	32	283	31.2985	6.55127
313	C	chr18	8320867	8326960	BMgn008501	AK386405,AK379987,AK378019,BGIBMGA008501	H9JG54	H9JG54_BOMMO	Serine/threonine-protein phosphatase (EC 3.1.3.16) (Fragment)		258	3.1.3.16		phosphoprotein phosphatase activity [GO:0004721]	phosphoprotein phosphatase activity [GO:0004721]	phosphoprotein phosphatase activity [GO:0004721]			BGIBMGA008501-RA;				PF00149;	228.71	25.58	1	1	7	27	258	29.5758	6.55127
314	C	chr15	1712512	1715085	BMgn007637	NM_001046828.1,BGIBMGA007637	H9JDP0	H9JDP0_BOMMO	Glycine--trna ligase	LOC692991	680			ATP binding [GO:0005524]; cytoplasm [GO:0005737]; glycine-tRNA ligase activity [GO:0004820]; glycyl-tRNA aminoacylation [GO:0006426]	glycine-tRNA ligase activity [GO:0004820]; glycyl-tRNA aminoacylation [GO:0006426]	ATP binding [GO:0005524]; glycine-tRNA ligase activity [GO:0004820]	cytoplasm [GO:0005737]		BGIBMGA007637-RA;				PF03129;PF00587;PF00458;	931.07	39.26	2	14	29	102	680	76.8564	6.3667
315	C	chr3	2366195	2366995	BMgn007334	AK383211,BGIBMGA007334	H9JCT7	H9JCT7_BOMMO	NEDD8-like	Bmo.1431	77								BGIBMGA007334-RA;	101744114;	bmor:101744114;		PF00240;	51.63	63.64	1	1	3	8	77	8.72569	6.0874
316	C	chr16	8532023	8532727	BMgn012904	AK383636,AK384650,BGIBMGA012904	H9JTP2	H9JTP2_BOMMO	Ras-related protein Rab-35-like		266			GTP binding [GO:0005525]; mitochondrial electron transport, ubiquinol to cytochrome c [GO:0006122]; mitochondrial respiratory chain complex III [GO:0005750]; protein transport [GO:0015031]; small GTPase mediated signal transduction [GO:0007264]	mitochondrial electron transport, ubiquinol to cytochrome c [GO:0006122]; protein transport [GO:0015031]; small GTPase mediated signal transduction [GO:0007264]	GTP binding [GO:0005525]	mitochondrial respiratory chain complex III [GO:0005750]		BGIBMGA012904-RA;				PF00071;PF05365;	260.52	29.32	5	1	7	39	266	30.5468	8.86572
317	C	chr20	5619086	5625422	BMgn004501	NM_001046947.1,AK384463,AK378915,BGIBMGA004501	Q1HQ04	Q1HQ04_BOMMO	Transcription elongation factor B polypeptide 1	LOC732948	134			translation elongation factor activity [GO:0003746]; ubiquitin-dependent protein catabolic process [GO:0006511]	translation elongation factor activity [GO:0003746]; ubiquitin-dependent protein catabolic process [GO:0006511]	translation elongation factor activity [GO:0003746]			BGIBMGA004501-RA;	732948;	bmor:732948;		PF03931;	324.87	54.48	1	6	6	30	134	14.568	4.7417
318	C	chr9	1389837	1392011	BMgn008011	NM_001046983.1,AK385492,AK378276,AK388264,BGIBMGA008011	Q1HPT5	Q1HPT5_BOMMO	V-type proton atpase subunit F	LOC732987	124			ATP hydrolysis coupled proton transport [GO:0015991]; proton-transporting ATPase activity, rotational mechanism [GO:0046961]; proton-transporting V-type ATPase, V1 domain [GO:0033180]	ATP hydrolysis coupled proton transport [GO:0015991]; proton-transporting ATPase activity, rotational mechanism [GO:0046961]	proton-transporting ATPase activity, rotational mechanism [GO:0046961]	proton-transporting V-type ATPase, V1 domain [GO:0033180]		BGIBMGA008011-RA;	732987;	bmor:732987;		PF01990;	70.77	32.26	1	1	4	7	124	13.8052	6.37939
319	C	chr4	14378387	14382003	BMgn003018	BGIBMGA003018	H9J0I1	H9J0I1_BOMMO	DNA-directed RNA polymerase (EC 2.7.7.6)	Bmo.7172	1152	2.7.7.6		DNA binding [GO:0003677]; DNA-directed RNA polymerase activity [GO:0003899]; ribonucleoside binding [GO:0032549]; transcription, DNA-templated [GO:0006351]	DNA-directed RNA polymerase activity [GO:0003899]; transcription, DNA-templated [GO:0006351]	DNA binding [GO:0003677]; DNA-directed RNA polymerase activity [GO:0003899]; ribonucleoside binding [GO:0032549]			BGIBMGA003018-RA;				PF04563;PF04561;PF04565;PF04566;PF04567;PF00562;PF04560;	641.18	18.84	1	8	25	56	1152	131.469	7.04932
320	C	chr23	2264663	2266550	BMgn010971	BGIBMGA010971	H9JN68	H9JN68_BOMMO	Muscle M-line assembly protein unc-89-like		424								BGIBMGA010971-RA;					223.53	25	1	2	9	24	424	45.2421	9.39307
321	C	chr5	11698255	11700183	BMgn003484	AK380846,BGIBMGA003484	H9J1U7	H9J1U7_BOMMO	DNA-directed RNA polymerase (EC 2.7.7.6)		1856	2.7.7.6		DNA binding [GO:0003677]; DNA-directed RNA polymerase activity [GO:0003899]; DNA-directed RNA polymerase II, core complex [GO:0005665]; transcription from RNA polymerase II promoter [GO:0006366]	DNA-directed RNA polymerase activity [GO:0003899]; transcription from RNA polymerase II promoter [GO:0006366]	DNA binding [GO:0003677]; DNA-directed RNA polymerase activity [GO:0003899]	DNA-directed RNA polymerase II, core complex [GO:0005665]		BGIBMGA003484-RA;				PF04997;PF00623;PF04983;PF05000;PF04998;PF04992;PF04990;	641.73	15.09	1	4	32	154	1856	205.872	7.97217
322	C	chr23	7924943	7926219	BMgn011019	NM_001046656.1,AK382359,BGIBMGA011019	H9JNB6	H9JNB6_BOMMO	Endothelial-monocyte activating polypeptide II	LOC692809	288			tRNA binding [GO:0000049]		tRNA binding [GO:0000049]			BGIBMGA011019-RA;				PF01588;	294.1	30.56	1	4	10	18	288	31.8852	8.55811
323	C	Bm_scaf264	12603	17743	BMgn014456	AK386352,BGIBMGA014456	H9JY38	H9JY38_BOMMO	Galectin		219			carbohydrate binding [GO:0030246]		carbohydrate binding [GO:0030246]			BGIBMGA014456-RA;				PF00337;	209.22	24.2	1	3	5	31	219	24.3432	6.771
324	C	chr3	8897947	8900808	BMgn009021	AK384025,BGIBMGA009021	H9JHM3	H9JHM3_BOMMO	Calcyclin-binding protein-like	Bmo.1130	234								BGIBMGA009021-RA;	101741265;	bmor:101741265;		PF04969;PF05002;PF09032;	150.38	18.8	1	2	6	14	234	27.4723	7.45947
325	C	chr19	7559978	7561337	BMgn004078	AK384203,BGIBMGA004078	H9J3J1	H9J3J1_BOMMO	28S ribosomal protein S9, mitochondrial-like		395			ribosome [GO:0005840]; structural constituent of ribosome [GO:0003735]; translation [GO:0006412]	translation [GO:0006412]	structural constituent of ribosome [GO:0003735]	ribosome [GO:0005840]		BGIBMGA004078-RA;	101745649;	bmor:101745649;		PF00380;	249.67	23.04	1	3	11	44	395	45.8666	9.36377
326	C	chr4	13324116	13324987	BMgn002987	AK386297,BGIBMGA002987	H9J0F0	H9J0F0_BOMMO	ER membrane protein complex subunit 4-like	Bmo.3077	172								BGIBMGA002987-RA;				PF06417;	77.79	23.26	1	1	5	11	172	19.0569	9.15869
327	C	chr12	10115346	10121918	BMgn010595	AK385732,BGIBMGA010595	H9JM43	H9JM43_BOMMO	Hsc70-interacting protein-like isoform X1		393								BGIBMGA010595-RA;	101742938;	bmor:101742938;		PF13181;	395.64	31.3	1	7	12	63	393	43.1561	5.08447
328	C	chr3	14407623	14410212	BMgn009052	NM_001047075.1,BGIBMGA009052	H9JHQ4	H9JHQ4_BOMMO	Glyoxylate reductase/hydroxypyruvate reductase	LOC733128	325			NAD binding [GO:0051287]; oxidoreductase activity, acting on the CH-OH group of donors, NAD or NADP as acceptor [GO:0016616]	oxidoreductase activity, acting on the CH-OH group of donors, NAD or NADP as acceptor [GO:0016616]	NAD binding [GO:0051287]; oxidoreductase activity, acting on the CH-OH group of donors, NAD or NADP as acceptor [GO:0016616]			BGIBMGA009052-RA;				PF00389;PF02826;	187.93	25.85	1	4	8	15	325	35.2023	6.32861
329	C	chr12	13246139	13246367	BMgn010337	BGIBMGA010337	H9JLD6	H9JLD6_BOMMO	RNA polymerase II transcriptional coactivator-like isoform X2	Bmo.6656	75			DNA binding [GO:0003677]; regulation of transcription, DNA-templated [GO:0006355]; transcription coactivator activity [GO:0003713]	regulation of transcription, DNA-templated [GO:0006355]; transcription coactivator activity [GO:0003713]	DNA binding [GO:0003677]; transcription coactivator activity [GO:0003713]			BGIBMGA010337-RA;	101743454;	bmor:101743454;		PF02229;	333.58	74.67	1	6	8	47	75	8.66655	8.68994
330	C	chr12	11243134	11247071	BMgn010657	AK387612,AK381561,BGIBMGA010657	H9JMA4	H9JMA4_BOMMO	Exportin-1-like		1058			intracellular protein transport [GO:0006886]	intracellular protein transport [GO:0006886]				BGIBMGA010657-RA;	101740002;	bmor:101740002;		PF08767;PF03810;PF08389;	549.74	17.39	1	10	18	76	1058	121.17	5.51611
331	C	chr11	12985920	12987364	BMgn011776	NM_001098326.1,AK385629,BGIBMGA011776	A0FDQ0	A0FDQ0_BOMMO	Programmed cell death protein 5-like protein (Uncharacterized protein)	LOC778501	130			DNA binding [GO:0003677]		DNA binding [GO:0003677]			BGIBMGA011776-RA;	778501;	bmor:778501;		PF01984;	196.29	51.54	1	2	7	21	130	14.6883	5.60498
332	C	chr18	16341840	16345014	BMgn008595	AK385092,BGIBMGA008595	H9JGE8	H9JGE8_BOMMO	26S proteasome non-atpase regulatory subunit 8-like	Bmo.3943	268			proteasome regulatory particle [GO:0005838]; proteolysis [GO:0006508]	proteolysis [GO:0006508]		proteasome regulatory particle [GO:0005838]		BGIBMGA008595-RA;	101737946;	bmor:101737946;		PF03399;	436.04	41.04	1	8	11	49	268	30.69	7.37158
333	C	chr11	17608855	17610091	BMgn012045	NM_001099806.1,AK383064,BGIBMGA012045	Q1HPQ7	Q1HPQ7_BOMMO	Small nuclear ribonucleoprotein F (snrnp-F) (Sm protein F)	LOC100101178	88			mRNA processing [GO:0006397]; RNA binding [GO:0003723]; RNA splicing [GO:0008380]; spliceosomal complex [GO:0005681]; viral nucleocapsid [GO:0019013]	mRNA processing [GO:0006397]; RNA splicing [GO:0008380]	RNA binding [GO:0003723]	spliceosomal complex [GO:0005681]; viral nucleocapsid [GO:0019013]	Nucleus {ECO:0000256|PIRNR:PIRNR006609}.	BGIBMGA012045-RA;	100101178;	bmor:100101178;		PF01423;	138.16	30.68	1	2	3	14	88	9.66778	4.66553
334	C	Bm_scaf182	71883	73494	BMgn009186	AK388492,BGIBMGA009186	H9JI38	H9JI38_BOMMO	Uncharacterized protein LOC101744756		57								BGIBMGA009186-RA;					104.5	36.84	1	1	2	8	57	6.30324	8.63135
335	C	chr13	8553618	8555649	BMgn000937	AK385298,BGIBMGA000937	H9IUK7	H9IUK7_BOMMO	Uroporphyrinogen decarboxylase-like		310			porphyrin-containing compound biosynthetic process [GO:0006779]; uroporphyrinogen decarboxylase activity [GO:0004853]	porphyrin-containing compound biosynthetic process [GO:0006779]; uroporphyrinogen decarboxylase activity [GO:0004853]	uroporphyrinogen decarboxylase activity [GO:0004853]			BGIBMGA000937-RA;				PF01208;	354	32.26	1	6	10	18	310	34.629	6.29053
336	C	chr25	863421	866861	BMgn000808	BGIBMGA000808	H9IU78	H9IU78_BOMMO	5'-3' exoribonuclease 2 homolog		322			exonuclease activity [GO:0004527]; nucleic acid binding [GO:0003676]; zinc ion binding [GO:0008270]	exonuclease activity [GO:0004527]	exonuclease activity [GO:0004527]; nucleic acid binding [GO:0003676]; zinc ion binding [GO:0008270]			BGIBMGA000808-RA;				PF03159;	145.77	16.15	1	1	8	13	322	36.8895	6.39209
337	C	chr4	7385461	7386892	BMgn006198	AK378591,BGIBMGA006198	H9J9K5	H9J9K5_BOMMO	28S ribosomal protein s18b, mitochondrial-like	Bmo.1079	189			ribosome [GO:0005840]; structural constituent of ribosome [GO:0003735]; translation [GO:0006412]	translation [GO:0006412]	structural constituent of ribosome [GO:0003735]	ribosome [GO:0005840]		BGIBMGA006198-RA;	101738004;	bmor:101738004;		PF01084;	90.73	29.1	1	2	4	19	189	21.7822	9.46631
338	C	chr10	18416767	18417366	BMgn002829	BGIBMGA002829	H9IZZ4	H9IZZ4_BOMMO	39S ribosomal protein L21, mitochondrial-like	Bmo.453	176			ribosome [GO:0005840]			ribosome [GO:0005840]		BGIBMGA002829-RA;	101736166;	bmor:101736166;		PF00829;	149.25	19.32	1	3	4	20	176	19.5226	10.4624
339	C	chr25	6428786	6432623	BMgn004993	NM_001098306.1,AK386723,BGIBMGA004993	H9J652	H9J652_BOMMO	Putative signal recognition particle 54 kda protein	Srp54	705			4-alpha-hydroxytetrahydrobiopterin dehydratase activity [GO:0008124]; 7S RNA binding [GO:0008312]; GTPase activity [GO:0003924]; GTP binding [GO:0005525]; nucleotidyltransferase activity [GO:0016779]; RNA processing [GO:0006396]; signal recognition particle [GO:0048500]; SRP-dependent cotranslational protein targeting to membrane [GO:0006614]; tetrahydrobiopterin biosynthetic process [GO:0006729]	4-alpha-hydroxytetrahydrobiopterin dehydratase activity [GO:0008124]; GTPase activity [GO:0003924]; nucleotidyltransferase activity [GO:0016779]; RNA processing [GO:0006396]; SRP-dependent cotranslational protein targeting to membrane [GO:0006614]; tetrahydrobiopterin biosynthetic process [GO:0006729]	4-alpha-hydroxytetrahydrobiopterin dehydratase activity [GO:0008124]; 7S RNA binding [GO:0008312]; GTPase activity [GO:0003924]; GTP binding [GO:0005525]; nucleotidyltransferase activity [GO:0016779]	signal recognition particle [GO:0048500]		BGIBMGA004993-RA;				PF01743;PF01329;PF00448;PF02881;PF02978;	257.07	18.72	1	2	16	39	705	78.8386	8.29443
340	C	chr5	20582248	20583552	BMgn005772	BGIBMGA005772	H9J8D0	H9J8D0_BOMMO	Neuroglian-like		287								BGIBMGA005772-RA;				PF07679;	496.1	45.64	1	7	14	74	287	32.5292	8.86572
341	C	chr7	7144723	7146744	BMgn010209	AK382848,AK387130,NM_001177325.1,BGIBMGA010209	H9JL08	H9JL08_BOMMO	Cell differentiation protein RCD1 homolog	rcd1	285								BGIBMGA010209-RA;				PF04078;	153.09	17.19	1	1	6	12	285	32.1498	7.40088
342	C	chr28	6994206	6995122	BMgn013785	BGIBMGA013785	H9JW71	H9JW71_BOMMO	Uncharacterized protein LOC101746975	Bmo.7436	191			chromatin binding [GO:0003682]		chromatin binding [GO:0003682]			BGIBMGA013785-RA;				PF13873;	191.37	32.46	1	2	11	47	191	21.7859	9.84717
343	C	chr26	4437482	4441413	BMgn010845	AK383908,AK386917,BGIBMGA010845	H9JMU2	H9JMU2_BOMMO	Protein BCCIP homolog		267								BGIBMGA010845-RA;				PF13862;	165.93	25.09	1	3	6	15	267	29.8857	4.50049
344	C	chr15	364911	367266	BMgn007977	AK386407,BGIBMGA007977	H9JEN0	H9JEN0_BOMMO	Protein FAM188A homolog isoform X1		432								BGIBMGA007977-RA;	101740373;	bmor:101740373;		PF13898;	97.56	8.33	1	1	3	14	432	48.0902	5.85889
345	C	chr10	11957523	11959886	BMgn006946	NM_001043585.1,AK378859,AK382736,BGIBMGA006946	H9JBQ1	H9JBQ1_BOMMO	Caspase-1	Caspase1	293			apoptotic process [GO:0006915]; cysteine-type endopeptidase activity [GO:0004197]	apoptotic process [GO:0006915]; cysteine-type endopeptidase activity [GO:0004197]	cysteine-type endopeptidase activity [GO:0004197]			BGIBMGA006946-RA;				PF00656;	116.3	13.99	1	1	5	17	293	33.3462	6.94678
346	C	chr4	14534596	14535497	BMgn003141	BGIBMGA003141	H9J0V4	H9J0V4_BOMMO	Probable alpha-aspartyl dipeptidase-like	Bmo.6531	242			serine-type peptidase activity [GO:0008236]	serine-type peptidase activity [GO:0008236]	serine-type peptidase activity [GO:0008236]			BGIBMGA003141-RA;	101745104;	bmor:101745104;		PF03575;	144.68	18.18	1	2	4	11	242	26.879	7.60596
347	C	chr4	5159284	5162900	BMgn006158	AK385365,NM_001046824.1,BGIBMGA006158	Q2F5J2	Q2F5J2_BOMMO	Prohibitin protein WPH (Uncharacterized protein)	LOC692987	274			membrane [GO:0016020]			membrane [GO:0016020]		BGIBMGA006158-RA;	692987;	bmor:692987;		PF01145;	1005.84	72.63	1	14	18	152	274	30.0632	6.96143
348	C	chr22	2727506	2731189	BMgn012673	NM_001046773.1,AK378343,BGIBMGA012673	H9JT11	H9JT11_BOMMO	Chromatin modifying protein 1b	LOC692931	219			vacuolar transport [GO:0007034]	vacuolar transport [GO:0007034]				BGIBMGA012673-RA;				PF03357;	176.64	23.74	1	2	8	23	219	24.5954	6.23975
349	C	chr5	8209244	8210322	BMgn002640	AK382400,AK378881,BGIBMGA002640	E5EVW1	E5EVW1_BOMMO	Ubiquitin carboxyl-terminal hydrolase (EC 3.4.19.12)	Bmo.1322	230	3.4.19.12		intracellular [GO:0005622]; ubiquitin-dependent protein catabolic process [GO:0006511]; ubiquitin-specific protease activity [GO:0004843]	ubiquitin-dependent protein catabolic process [GO:0006511]; ubiquitin-specific protease activity [GO:0004843]	ubiquitin-specific protease activity [GO:0004843]	intracellular [GO:0005622]		BGIBMGA002640-RA;	101746072;	bmor:101746072;		PF01088;	457.23	57.39	1	7	10	43	230	25.3949	5.12256
350	C	Bm_scaf171	45295	70617	BMgn014398	AK382024,BGIBMGA014398	H9JXY0	H9JXY0_BOMMO	Eukaryotic peptide chain release factor subunit 1-like isoform X1	LOC692937	416			cytoplasm [GO:0005737]; translation release factor activity, codon specific [GO:0016149]	translation release factor activity, codon specific [GO:0016149]	translation release factor activity, codon specific [GO:0016149]	cytoplasm [GO:0005737]		BGIBMGA014398-RA;				PF03463;PF03464;PF03465;	247.79	20.67	1	4	10	30	416	46.5721	6.94678
351	C	chr5	17098742	17100569	BMgn003609	AK382426,BGIBMGA003609	H9J272	H9J272_BOMMO	Adenylate kinase isoenzyme 6 homolog (AK6) (EC 2.7.4.3) (Dual activity adenylate kinase/atpase)	Bmo.2760	175	2.7.4.3		adenylate kinase activity [GO:0004017]; ATPase activity [GO:0016887]; ATP binding [GO:0005524]; nucleus [GO:0005634]	adenylate kinase activity [GO:0004017]; ATPase activity [GO:0016887]	adenylate kinase activity [GO:0004017]; ATPase activity [GO:0016887]; ATP binding [GO:0005524]	nucleus [GO:0005634]	Nucleus {ECO:0000256|HAMAP-Rule:MF_03173}.	BGIBMGA003609-RA;	101735934;	bmor:101735934;			72.87	12.57	1	1	2	4	175	20.1628	4.81787
352	C	chr13	13886069	13891294	BMgn001124	BGIBMGA001124	H9IV44	H9IV44_BOMMO	Recombination repair protein 1-like isoform X1	Bmo.8025	632			DNA binding [GO:0003677]; DNA repair [GO:0006281]; endonuclease activity [GO:0004519]; intracellular [GO:0005622]	DNA repair [GO:0006281]; endonuclease activity [GO:0004519]	DNA binding [GO:0003677]; endonuclease activity [GO:0004519]	intracellular [GO:0005622]		BGIBMGA001124-RA;	101739740;	bmor:101739740;		PF03372;	1504.94	49.68	1	23	33	155	632	71.2868	6.12549
353	C	chr6	785846	788730	BMgn013449	NM_001047064.1,AK378304,AK384109,BGIBMGA013449	H9JV86	H9JV86_BOMMO	Histone H2A	his2Av	131			DNA binding [GO:0003677]; nucleosome [GO:0000786]; nucleus [GO:0005634]		DNA binding [GO:0003677]	nucleosome [GO:0000786]; nucleus [GO:0005634]	Nucleus {ECO:0000256|RuleBase:RU000527}.; Nucleus {ECO:0000256|SAAS:SAAS00155769}. Chromosome {ECO:0000256|SAAS:SAAS00155769}.	BGIBMGA013449-RA;				PF00125;	432.42	71.76	1	4	9	302	131	13.6076	10.6968
354	C	chr15	1964323	1970916	BMgn007935	NM_001046911.1,AK383791,AK385734,BGIBMGA007935	Q1HQ66	Q1HQ66_BOMMO	Phosphoribosylaminoimidazole carboxylase (Uncharacterized protein)	LOC732910	425			'de novo' IMP biosynthetic process [GO:0006189]; ATP binding [GO:0005524]; phosphoribosylaminoimidazolesuccinocarboxamide synthase activity [GO:0004639]	'de novo' IMP biosynthetic process [GO:0006189]; phosphoribosylaminoimidazolesuccinocarboxamide synthase activity [GO:0004639]	ATP binding [GO:0005524]; phosphoribosylaminoimidazolesuccinocarboxamide synthase activity [GO:0004639]			BGIBMGA007935-RA;	732910;	bmor:732910;		PF00731;PF01259;	620.53	38.59	1	10	17	74	425	47.3146	7.98682
355	C	chr2	7110465	7111281	BMgn009776	NM_001173302.1,AK384717,AK385846,BGIBMGA009776	H9JJS5	H9JJS5_BOMMO	Cuticular protein hypothetical 4 precursor	CPH4	166								BGIBMGA009776-RA;					98.86	13.25	1	2	3	15	166	16.8295	6.39209
356	C	chr15	7580956	7584679	BMgn007824	AK385428,BGIBMGA007824	H9JE77	H9JE77_BOMMO	Succinyl-coa ligase subunit beta (EC 6.2.1.-)		421	6.2.1.-		ATP binding [GO:0005524]; ligase activity [GO:0016874]	ligase activity [GO:0016874]	ATP binding [GO:0005524]; ligase activity [GO:0016874]			BGIBMGA007824-RA;	101740061;	bmor:101740061;		PF08442;PF00549;	855.46	42.99	1	15	24	81	421	45.7641	7.76709
357	C	chr17	2165996	2167292	BMgn005559	AK383774,BGIBMGA005559	H9J7R7	H9J7R7_BOMMO	Mesencephalic astrocyte-derived neurotrophic factor homolog	Bmo.2691	173								BGIBMGA005559-RA;	101744776;	bmor:101744776;		PF10208;	189.56	34.1	1	2	8	16	173	19.9134	8.25049
358	C	chr12	9138187	9140925	BMgn010588	NM_001099621.1,AK386383,BGIBMGA010588	Q1HQ34	Q1HQ34_BOMMO	H+ transporting ATP synthase delta subunit (Uncharacterized protein)	LOC100101165	161			ATP synthesis coupled proton transport [GO:0015986]; proton-transporting ATPase activity, rotational mechanism [GO:0046961]; proton-transporting ATP synthase activity, rotational mechanism [GO:0046933]; proton-transporting ATP synthase complex, catalytic core F(1) [GO:0045261]	ATP synthesis coupled proton transport [GO:0015986]; proton-transporting ATPase activity, rotational mechanism [GO:0046961]; proton-transporting ATP synthase activity, rotational mechanism [GO:0046933]	proton-transporting ATPase activity, rotational mechanism [GO:0046961]; proton-transporting ATP synthase activity, rotational mechanism [GO:0046933]	proton-transporting ATP synthase complex, catalytic core F(1) [GO:0045261]		BGIBMGA010588-RA;	100101165;	bmor:100101165;		PF02823;	403.02	85.71	1	6	9	49	161	17.157	5.99854
359	C	chr23	7886984	7889049	BMgn011087	AK383594,BGIBMGA011087	H9JNI3	H9JNI3_BOMMO	CAAX prenyl protease 1 homolog		442			CAAX-box protein processing [GO:0071586]; membrane [GO:0016020]; metalloendopeptidase activity [GO:0004222]	CAAX-box protein processing [GO:0071586]; metalloendopeptidase activity [GO:0004222]	metalloendopeptidase activity [GO:0004222]	membrane [GO:0016020]		BGIBMGA011087-RA;	101739205;	bmor:101739205;		PF01435;	43.37	5.66	1	1	2	5	442	50.9511	6.94678
360	C	chr17	1753477	1760849	BMgn005656	AK384540,BGIBMGA005656	H9J814	H9J814_BOMMO	Enoyl-coa hydratase precursor 1		302			catalytic activity [GO:0003824]	catalytic activity [GO:0003824]	catalytic activity [GO:0003824]			BGIBMGA005656-RA;				PF00378;	1048.94	59.93	1	15	20	145	302	32.8711	9.26123
361	C	chr6	8637104	8688441	BMgn006511	NM_001161718.1,AK377852,BGIBMGA006511	H9JAG6	H9JAG6_BOMMO	Microtubule-associated protein		756			cytoplasm [GO:0005737]; microtubule [GO:0005874]			cytoplasm [GO:0005737]; microtubule [GO:0005874]	Cytoplasm, cytoskeleton {ECO:0000256|RuleBase:RU000686}.	BGIBMGA006511-RA;				PF00418;	462.19	29.63	1	2	26	89	756	79.9743	9.86182
362	C	chr22	9036563	9051293	BMgn000312	AK382428,BGIBMGA000312	H9IST5	H9IST5_BOMMO	Serine/arginine repetitive matrix protein 1-like		869			mRNA processing [GO:0006397]	mRNA processing [GO:0006397]				BGIBMGA000312-RA;				PF01480;	653.63	29.8	1	4	37	113	869	100.33	9.86182
363	C	chr16	8562436	8564832	BMgn012931	AK381984,AK386718,BGIBMGA012931	H9JTR9	H9JTR9_BOMMO	Protein windbeutel-like		254			endoplasmic reticulum lumen [GO:0005788]; protein secretion [GO:0009306]	protein secretion [GO:0009306]		endoplasmic reticulum lumen [GO:0005788]		BGIBMGA012931-RA;	101741441;	bmor:101741441;		PF07749;PF07912;	301.25	35.43	1	5	8	23	254	28.9074	8.36768
364	C	chr5	11229399	11230880	BMgn003468	AK380995,BGIBMGA003468	H9J1T1	H9J1T1_BOMMO	Uncharacterized protein LOC101735936		667								BGIBMGA003468-RA;					486.23	20.69	1	5	19	87	667	74.5727	7.6792
365	C	chr11	16583473	16589462	BMgn012128	AK385448,AK386659,BGIBMGA012128	H9JRG8	H9JRG8_BOMMO	WW domain-binding protein 2-like		287			phosphatidylinositol-3-phosphate binding [GO:0032266]		phosphatidylinositol-3-phosphate binding [GO:0032266]			BGIBMGA012128-RA;				PF02893;PF10349;	116.98	13.24	1	2	4	9	287	30.4258	8.49951
366	C	chr16	13430116	13433307	BMgn013244	NM_001044075.1,AK378700,AK382943,AK379257,BGIBMGA013244	H9JUN1	H9JUN1_BOMMO	Phosphoglyceromutase	Pglym	255			glycolytic process [GO:0006096]; phosphoglycerate mutase activity [GO:0004619]	glycolytic process [GO:0006096]; phosphoglycerate mutase activity [GO:0004619]	phosphoglycerate mutase activity [GO:0004619]			BGIBMGA013244-RA;				PF00300;	621.94	60.78	1	11	16	96	255	28.6758	6.55127
367	C	chr15	9238395	9245279	BMgn007783	AK385769,BGIBMGA007783	H9JE36	H9JE36_BOMMO	Succinyl-coa ligase subunit beta (EC 6.2.1.-)		390	6.2.1.-		ATP binding [GO:0005524]; ligase activity [GO:0016874]	ligase activity [GO:0016874]	ATP binding [GO:0005524]; ligase activity [GO:0016874]			BGIBMGA007783-RA;				PF08442;PF00549;	801.21	51.03	1	14	20	90	390	42.4743	5.74463
368	C	chr16	10074526	10081518	BMgn013116	NM_001046643.1,AK383036,BGIBMGA013116	Q2F6C3	Q2F6C3_BOMMO	Chaperonin subunit 6a zeta (Uncharacterized protein)	LOC692796	531			ATP binding [GO:0005524]; cytoplasm [GO:0005737]; protein folding [GO:0006457]	protein folding [GO:0006457]	ATP binding [GO:0005524]	cytoplasm [GO:0005737]		BGIBMGA013116-RA;	692796;	bmor:692796;		PF00118;	1053.3	45.76	1	17	29	147	531	57.7086	7.03467
369	C	chr25	14986919	14993909	BMgn004776	AK386460,AK384722,BGIBMGA004776	H9J5I6	H9J5I6_BOMMO	Protein arginine N-methyltransferase 8-like		353			methyltransferase activity [GO:0008168]; protein methylation [GO:0006479]	methyltransferase activity [GO:0008168]; protein methylation [GO:0006479]	methyltransferase activity [GO:0008168]			BGIBMGA004776-RA;					396.31	26.35	1	6	10	30	353	41.0583	5.30029
370	C	chr17	12633416	12652633	BMgn007092	NM_001046907.1,AK384739,AK386378,BGIBMGA007092	H9JC47	H9JC47_BOMMO	Transgelin (Fragment)	LOC732906	174								BGIBMGA007092-RA;				PF00402;PF00307;	754.44	94.83	1	11	15	119	174	19.4127	6.771
371	C	chr11	11252186	11255699	BMgn011824	AK385761,BGIBMGA011824	H9JQL8	H9JQL8_BOMMO	N-alpha-acetyltransferase 10-like isoform X1	Bmo.3157	180			N-acetyltransferase activity [GO:0008080]	N-acetyltransferase activity [GO:0008080]	N-acetyltransferase activity [GO:0008080]			BGIBMGA011824-RA;	101746540;	bmor:101746540;		PF00583;	91.24	27.22	1	1	3	7	180	20.554	6.85889
372	C	chr4	4714879	4716662	BMgn006154	NM_001046748.1,AK386537,BGIBMGA006154	Q2F5W2	Q2F5W2_BOMMO	Suppressor of Lec15 glycosylation mutation-like protein (Uncharacterized protein)	LOC692905	247								BGIBMGA006154-RA;	692905;	bmor:692905;		PF04193;	29.39	4.05	1	1	1	3	247	26.9264	9.26123
373	C	chr18	16336290	16338757	BMgn008596	AK382290,BGIBMGA008596	H9JGE9	H9JGE9_BOMMO	VCP-like protein		835			ATP binding [GO:0005524]		ATP binding [GO:0005524]			BGIBMGA008596-RA;				PF00004;	908.05	30.06	1	15	22	87	835	91.2631	5.47803
374	C	chr11	18737005	18738188	BMgn012093	NM_001043395.1,AK386536,BGIBMGA012093	Q9U8L9	Q9U8L9_BOMMO	Mitochondrial carrier homolog (Uncharacterized protein)	mtch Mtch	295			integral component of membrane [GO:0016021]; transport [GO:0006810]	transport [GO:0006810]		integral component of membrane [GO:0016021]		BGIBMGA012093-RA;	692401;	bmor:692401;		PF00153;	54.83	4.41	1	1	1	1	295	32.9333	8.90967
375	C	chr16	214638	217177	BMgn013100	AK384809,AK382302,BGIBMGA013100	H9JU88	H9JU88_BOMMO	Small nuclear ribonucleoprotein Sm D3-like		130								BGIBMGA013100-RA;	101744663;	bmor:101744663;		PF01423;	260.75	56.92	1	3	9	63	130	14.0383	10.5063
376	C	chr13	7685771	7687804	BMgn001223	AK386120,AK385451,BGIBMGA001223	H9IVE3	H9IVE3_BOMMO	DEAD-box helicase Dbp80-like isoform X1		465			ATP binding [GO:0005524]; helicase activity [GO:0004386]; nucleic acid binding [GO:0003676]	helicase activity [GO:0004386]	ATP binding [GO:0005524]; helicase activity [GO:0004386]; nucleic acid binding [GO:0003676]			BGIBMGA001223-RA;	101746250;	bmor:101746250;		PF00270;PF00271;	165.54	19.78	1	2	8	15	465	51.7366	6.62451
377	C	chr6	17056540	17059136	BMgn002215	NM_001098371.1,AK383441,BGIBMGA002215	H9IY82	H9IY82_BOMMO	Mitochondrial import inner membrane translocase		168			integral component of membrane [GO:0016021]			integral component of membrane [GO:0016021]		BGIBMGA002215-RA;				PF02466;	47.61	18.45	1	1	2	2	168	18.3432	8.47021
378	C	chr22	16629820	16632287	BMgn004706	AK382245,BGIBMGA004706	H9J5B6	H9J5B6_BOMMO	SH3 domain-binding glutamic acid-rich protein homolog		286								BGIBMGA004706-RA;	101738976;	bmor:101738976;		PF04908;	220.64	28.32	1	3	7	18	286	31.5742	4.25928
379	C	chr17	6636783	6639095	BMgn007267	AK386110,NM_001047013.1,BGIBMGA007267	Q1HPL8	NDUBA_BOMMO	NADH dehydrogenase [ubiquinone] 1 beta subcomplex subunit 10		159			mitochondrial inner membrane [GO:0005743]; oxidation-reduction process [GO:0055114]; respiratory chain [GO:0070469]	oxidation-reduction process [GO:0055114]		mitochondrial inner membrane [GO:0005743]; respiratory chain [GO:0070469]	Mitochondrion inner membrane {ECO:0000250}; Peripheral membrane protein {ECO:0000250}; Matrix side {ECO:0000250|UniProtKB:O96000}.	BGIBMGA007267-RA;	733018;	bmor:733018;		PF10249;	514.38	70.44	1	9	11	46	159	18.9871	6.34131
380	C	chr3	9356232	9358703	BMgn009012	AK383781,BGIBMGA009012	H9JHL4	H9JHL4_BOMMO	Cytochrome c-like isoform X1	Bmo.3526	108			electron carrier activity [GO:0009055]; heme binding [GO:0020037]; iron ion binding [GO:0005506]; mitochondrion [GO:0005739]; oxidation-reduction process [GO:0055114]; respiratory chain [GO:0070469]	oxidation-reduction process [GO:0055114]	electron carrier activity [GO:0009055]; heme binding [GO:0020037]; iron ion binding [GO:0005506]	mitochondrion [GO:0005739]; respiratory chain [GO:0070469]		BGIBMGA009012-RA;	101738358;	bmor:101738358;		PF00034;	428.88	50.93	2	8	9	74	108	11.714	9.59814
381	C	Bm_scaf612	6054	13728	BMgn014589	BGIBMGA014589	H9JYG9	H9JYG9_BOMMO	Phosphate transport protein		308			integral component of membrane [GO:0016021]; transport [GO:0006810]	transport [GO:0006810]		integral component of membrane [GO:0016021]		BGIBMGA014589-RA;				PF00153;	325.97	33.12	2	6	11	69	308	34.0886	8.95361
382	C	chr25	2294386	2297227	BMgn004782	AK385952,BGIBMGA004782	H9J5J2	H9J5J2_BOMMO	26S protease regulatory subunit 6A-like		428			ATP binding [GO:0005524]; cytoplasm [GO:0005737]; hydrolase activity [GO:0016787]; protein catabolic process [GO:0030163]	hydrolase activity [GO:0016787]; protein catabolic process [GO:0030163]	ATP binding [GO:0005524]; hydrolase activity [GO:0016787]	cytoplasm [GO:0005737]		BGIBMGA004782-RA;				PF00004;	1041.6	60.28	1	15	22	70	428	47.6368	5.22412
383	C	chr4	3582776	3586969	BMgn006014	AK382257,BGIBMGA006014	H9J922	H9J922_BOMMO	Transcription initiation factor IIB-like		315			DNA-templated transcription, initiation [GO:0006352]; regulation of transcription, DNA-templated [GO:0006355]; zinc ion binding [GO:0008270]	DNA-templated transcription, initiation [GO:0006352]; regulation of transcription, DNA-templated [GO:0006355]	zinc ion binding [GO:0008270]			BGIBMGA006014-RA;	101739506;	bmor:101739506;		PF08271;PF00382;	142.6	26.98	1	1	9	19	315	34.2865	8.26514
384	C	chr13	8803412	8811402	BMgn001206	NM_001046644.1,AK388345,AK388468,BGIBMGA001206	Q2F6C2	Q2F6C2_BOMMO	Chaperonin containing t-complex polypeptide 1 beta subunit (Uncharacterized protein)	LOC692797	536			ATP binding [GO:0005524]; cytoplasm [GO:0005737]; protein folding [GO:0006457]	protein folding [GO:0006457]	ATP binding [GO:0005524]	cytoplasm [GO:0005737]		BGIBMGA001206-RA;	692797;	bmor:692797;		PF00118;	1333.21	56.9	1	22	30	159	536	57.5543	6.75635
385	C	chr10	6142229	6147077	BMgn006772	BGIBMGA006772	H9JB77	H9JB77_BOMMO	Putative ribosomal RNA methyltransferase NOP2-like		791			RNA binding [GO:0003723]; rRNA processing [GO:0006364]; S-adenosylmethionine-dependent methyltransferase activity [GO:0008757]	rRNA processing [GO:0006364]; S-adenosylmethionine-dependent methyltransferase activity [GO:0008757]	RNA binding [GO:0003723]; S-adenosylmethionine-dependent methyltransferase activity [GO:0008757]			BGIBMGA006772-RA;	101741314;	bmor:101741314;		PF01189;	704.41	35.65	1	10	32	107	791	89.0605	8.77783
386	C	chr28	1659623	1665453	BMgn013971	AK378290,AK385966,BGIBMGA013971	H9JWQ7	H9JWQ7_BOMMO	Uncharacterized protein LOC101744771		420			transferase activity, transferring phosphorus-containing groups [GO:0016772]	transferase activity, transferring phosphorus-containing groups [GO:0016772]	transferase activity, transferring phosphorus-containing groups [GO:0016772]			BGIBMGA013971-RA;	101744771;	bmor:101744771;		PF02958;	949.31	56.19	1	18	24	120	420	49.3026	5.38916
387	C	chr25	4372534	4375106	BMgn004824	NM_001046658.1,BGIBMGA004824	Q2F6A1	Q2F6A1_BOMMO	Electron-transfer-flavoprotein beta polypeptide (Uncharacterized protein)	LOC692811	253			electron carrier activity [GO:0009055]		electron carrier activity [GO:0009055]			BGIBMGA004824-RA;	692811;	bmor:692811;		PF01012;	1152.97	77.47	1	20	20	132	253	27.2227	8.47021
388	C	chr16	8676	9862	BMgn013108	NM_001043613.2,AK383413,BGIBMGA013108	H9JU96	H9JU96_BOMMO	Apolipophorin III precursor	LOC692632	247			extracellular region [GO:0005576]; lipid binding [GO:0008289]; lipid transport [GO:0006869]	lipid transport [GO:0006869]	lipid binding [GO:0008289]	extracellular region [GO:0005576]		BGIBMGA013108-RA;				PF07464;	196.87	40.08	1	1	13	26	247	27.5694	9.83252
389	C	chr17	14481249	14487940	BMgn007131	AK386941,AK385369,BGIBMGA007131	H9JC86	H9JC86_BOMMO	Developmentally-regulated GTP-binding protein 2-like	Bmo.2671	364			GTP binding [GO:0005525]		GTP binding [GO:0005525]			BGIBMGA007131-RA;	101739147;	bmor:101739147;		PF01926;PF02824;	198.11	26.65	1	3	8	27	364	40.8638	8.73389
390	C	chr10	7229611	7230406	BMgn006789	BGIBMGA006789	H9JB94	H9JB94_BOMMO	Malectin-like		264								BGIBMGA006789-RA;	101744143;	bmor:101744143;		PF11721;	176.03	22.73	1	2	7	19	264	29.8094	5.5415
391	C	chr3	8872310	8874901	BMgn008864	AK385449,BGIBMGA008864	H9JH67	H9JH67_BOMMO	Myotrophin-like	Bmo.5152	116								BGIBMGA008864-RA;	101741544;	bmor:101741544;		PF12796;	251.9	64.66	1	6	6	20	116	12.6375	5.2749
392	C	chr11	16618571	16625962	BMgn012126	BGIBMGA012126	H9JRG6	H9JRG6_BOMMO	Eukaryotic translation initiation factor 3 subunit L (eif3l)	Bmo.1998	554			eukaryotic 43S preinitiation complex [GO:0016282]; eukaryotic 48S preinitiation complex [GO:0033290]; eukaryotic translation initiation factor 3 complex [GO:0005852]; formation of translation preinitiation complex [GO:0001731]; regulation of translational initiation [GO:0006446]; translation initiation factor activity [GO:0003743]	formation of translation preinitiation complex [GO:0001731]; regulation of translational initiation [GO:0006446]; translation initiation factor activity [GO:0003743]	translation initiation factor activity [GO:0003743]	eukaryotic 43S preinitiation complex [GO:0016282]; eukaryotic 48S preinitiation complex [GO:0033290]; eukaryotic translation initiation factor 3 complex [GO:0005852]	Cytoplasm {ECO:0000256|HAMAP-Rule:MF_03011}.	BGIBMGA012126-RA;				PF10255;	235.67	12.27	1	5	7	28	554	64.5791	6.7417
393	C	chr26	2074260	2077865	BMgn010744	AK377788,BGIBMGA010744	H9JMJ1	H9JMJ1_BOMMO	Zinc finger protein on ecdysone puffs-like		649			metal ion binding [GO:0046872]		metal ion binding [GO:0046872]			BGIBMGA010744-RA;	101736594;	bmor:101736594;			777.4	36.98	1	14	27	101	649	75.1235	6.23975
394	C	chr9	7541990	7549571	BMgn012541	AK382251,NM_001046827.1,BGIBMGA012541	H9JSN0	H9JSN0_BOMMO	Dnaj (Hsp40) homolog 2	DnaJ-2	401			ATP binding [GO:0005524]; metal ion binding [GO:0046872]; protein folding [GO:0006457]; response to heat [GO:0009408]	protein folding [GO:0006457]; response to heat [GO:0009408]	ATP binding [GO:0005524]; metal ion binding [GO:0046872]			BGIBMGA012541-RA;				PF01556;PF00226;PF00684;	543.68	32.17	1	9	12	45	401	45.1478	6.771
395	C	chr15	11397756	11402274	BMgn007514	AK385845,BGIBMGA007514	H9JDB7	H9JDB7_BOMMO	Methionine-R-sulfoxide reductase B1-like isoform X1		180			peptide-methionine (R)-S-oxide reductase activity [GO:0033743]; protein repair [GO:0030091]; response to oxidative stress [GO:0006979]	peptide-methionine (R)-S-oxide reductase activity [GO:0033743]; protein repair [GO:0030091]; response to oxidative stress [GO:0006979]	peptide-methionine (R)-S-oxide reductase activity [GO:0033743]			BGIBMGA007514-RA;	101744023;	bmor:101744023;		PF01641;	130.1	33.33	1	2	6	15	180	20.2084	9.05615
396	C	chr23	8756574	8763831	BMgn011507	NM_001079879.1,AK387984,AK384975,BGIBMGA011508,BGIBMGA011507	H9JPQ3	H9JPQ3_BOMMO	Chaperonin	LOC791084	325			ATP binding [GO:0005524]; cytoplasm [GO:0005737]; protein folding [GO:0006457]	protein folding [GO:0006457]	ATP binding [GO:0005524]	cytoplasm [GO:0005737]		BGIBMGA011508-RA;				PF00118;	678.59	55.38	1	12	16	96	325	35.3012	5.65576
397	C	chr11	6741859	6743538	BMgn011936	AK382260,NM_001099809.1,BGIBMGA011936	Q1HPP3	Q1HPP3_BOMMO	H+ transporting ATP synthase subunit d (Uncharacterized protein)	LOC100101181	179			ATP synthesis coupled proton transport [GO:0015986]; hydrogen ion transmembrane transporter activity [GO:0015078]; mitochondrial proton-transporting ATP synthase complex, coupling factor F(o) [GO:0000276]	ATP synthesis coupled proton transport [GO:0015986]; hydrogen ion transmembrane transporter activity [GO:0015078]	hydrogen ion transmembrane transporter activity [GO:0015078]	mitochondrial proton-transporting ATP synthase complex, coupling factor F(o) [GO:0000276]		BGIBMGA011936-RA;	100101181;	bmor:100101181;		PF05873;	787.11	87.71	1	10	15	55	179	20.1902	5.85889
398	U	chr21	6504988	6509100	BMgn001477	AK384070,BGIBMGA001477	H9IW46	H9IW46_BOMMO	DNA ligase 1-like isoform X1		597								BGIBMGA001477-RA;	101743893;	bmor:101743893;			292.18	25.46	1	1	17	101	597	69.5172	8.646
399	C	chr16	6804021	6805984	BMgn012954	BGIBMGA012954	H9JTU2	H9JTU2_BOMMO	28S ribosomal protein S15, mitochondrial-like		273			ribosome [GO:0005840]; structural constituent of ribosome [GO:0003735]; translation [GO:0006412]	translation [GO:0006412]	structural constituent of ribosome [GO:0003735]	ribosome [GO:0005840]		BGIBMGA012954-RA;	101746056;	bmor:101746056;		PF00312;	219.55	38.1	1	2	11	57	273	32.2563	9.5835
400	C	chr21	9039159	9041098	BMgn001525	AK377777,AK385520,AK386014,BGIBMGA001525	H9IW94	H9IW94_BOMMO	Tyrosine--trna ligase, cytoplasmic-like		365			ATP binding [GO:0005524]; cytoplasm [GO:0005737]; tRNA binding [GO:0000049]; tyrosine-tRNA ligase activity [GO:0004831]; tyrosyl-tRNA aminoacylation [GO:0006437]	tyrosine-tRNA ligase activity [GO:0004831]; tyrosyl-tRNA aminoacylation [GO:0006437]	ATP binding [GO:0005524]; tRNA binding [GO:0000049]; tyrosine-tRNA ligase activity [GO:0004831]	cytoplasm [GO:0005737]		BGIBMGA001525-RA;				PF00579;PF01588;	444.31	43.01	1	6	17	41	365	41.1775	5.68115
401	C	chr12	7971931	7975973	BMgn010572	AK386518,BGIBMGA010572	H9JM20	H9JM20_BOMMO	Calcium/calmodulin-dependent protein kinase type 1-like		360			ATP binding [GO:0005524]; protein serine/threonine kinase activity [GO:0004674]	protein serine/threonine kinase activity [GO:0004674]	ATP binding [GO:0005524]; protein serine/threonine kinase activity [GO:0004674]			BGIBMGA010572-RA;	101744568;	bmor:101744568;		PF00069;	245.26	20	1	3	8	14	360	40.5056	7.13721
402	C	chr18	11243218	11249194	BMgn008542	NM_001046821.1,AK385273,AK387179,AK384277,BGIBMGA008542	H9JG95	H9JG95_BOMMO	Vacuolar ATP synthase subunit D	LOC692984	231			ATPase activity, coupled to transmembrane movement of substances [GO:0042626]	ATPase activity, coupled to transmembrane movement of substances [GO:0042626]	ATPase activity, coupled to transmembrane movement of substances [GO:0042626]			BGIBMGA008542-RA;				PF01813;	262.99	33.33	1	1	11	43	231	25.7282	9.46631
403	C	chr18	1451219	1452346	BMgn008284	BGIBMGA008284	H9JFI7	H9JFI7_BOMMO	ELAV-like protein 2-like		356			nucleic acid binding [GO:0003676]; nucleotide binding [GO:0000166]		nucleic acid binding [GO:0003676]; nucleotide binding [GO:0000166]			BGIBMGA008284-RA;				PF00076;	278.96	30.34	1	4	12	33	356	38.1542	8.96826
404	C	chr4	12675928	12678316	BMgn002975	AK382256,BGIBMGA002975	H9J0D9	H9J0D9_BOMMO	39S ribosomal protein L15, mitochondrial-like	Bmo.6513	294			large ribosomal subunit [GO:0015934]; structural constituent of ribosome [GO:0003735]; translation [GO:0006412]	translation [GO:0006412]	structural constituent of ribosome [GO:0003735]	large ribosomal subunit [GO:0015934]		BGIBMGA002975-RA;	101742656;	bmor:101742656;		PF00828;	125.53	21.09	1	1	7	22	294	33.6073	9.14404
405	C	chr5	12235754	12240023	BMgn003493	AK386262,BGIBMGA003493	H9J1V6	H9J1V6_BOMMO	Probable very-long-chain enoyl-coa reductase art-1-like		300			cytoplasm [GO:0005737]; integral component of membrane [GO:0016021]; lipid metabolic process [GO:0006629]; oxidoreductase activity, acting on the CH-CH group of donors [GO:0016627]	lipid metabolic process [GO:0006629]; oxidoreductase activity, acting on the CH-CH group of donors [GO:0016627]	oxidoreductase activity, acting on the CH-CH group of donors [GO:0016627]	cytoplasm [GO:0005737]; integral component of membrane [GO:0016021]		BGIBMGA003493-RA;	101742899;	bmor:101742899;		PF02544;PF00240;	48.28	6	1	1	1	4	300	34.1899	9.42236
406	C	chr20	9912714	9916313	BMgn004231	NM_001113271.1,AK383695,BGIBMGA004231	H9J3Z2	H9J3Z2_BOMMO	Cytochrome c oxidase polypeptide Vb	LOC100134926	92			cytochrome-c oxidase activity [GO:0004129]; mitochondrial envelope [GO:0005740]	cytochrome-c oxidase activity [GO:0004129]	cytochrome-c oxidase activity [GO:0004129]	mitochondrial envelope [GO:0005740]		BGIBMGA004231-RA;				PF01215;	270.22	43.48	1	4	5	35	92	10.4753	6.88818
407	C	chr25	1080046	1081794	BMgn000759	AK386130,BGIBMGA000759	H9IU29	H9IU29_BOMMO	Uncharacterized protein LOC101746841 isoform X1	Bmo.5410	76								BGIBMGA000759-RA;	101746841;	bmor:101746841;			134.11	27.63	1	2	3	29	76	9.07263	9.84717
408	C	chr6	818857	821274	BMgn013451	AK386510,BGIBMGA013451	H9JV88	H9JV88_BOMMO	NADH dehydrogenase [ubiquinone] 1 alpha subcomplex subunit 4-like isoform X1	Bmo.7491	81								BGIBMGA013451-RA;	101739922;	bmor:101739922;		PF06522;	250.89	61.73	1	4	8	34	81	9.30682	9.5542
409	U	chr20	7637333	7639372	BMgn004336	NM_001043637.1,AK385339,BGIBMGA004336	Q538A4	Q538A4_BOMMO	Ovary C/ebpg transcription factor (Uncharacterized protein)	C/EBPg	110			sequence-specific DNA binding [GO:0043565]; sequence-specific DNA binding transcription factor activity [GO:0003700]	sequence-specific DNA binding transcription factor activity [GO:0003700]	sequence-specific DNA binding [GO:0043565]; sequence-specific DNA binding transcription factor activity [GO:0003700]			BGIBMGA004336-RA;	692649;	bmor:692649;		PF07716;	53.25	24.55	1	1	3	11	110	12.9417	9.30518
410	C	chr6	11543218	11543670	BMgn006245	AK386732,AK383122,BGIBMGA006245	H9J9Q2	H9J9Q2_BOMMO	N-alpha-acetyltransferase 38, natc auxiliary subunit-like	Bmo.9398	96								BGIBMGA006245-RA;	101738659;	bmor:101738659;		PF01423;	155.05	80.21	1	3	6	29	96	10.2993	4.86865
411	C	chr23	13140211	13144228	BMgn011584	AK382683,AK384732,BGIBMGA011584	H9JPX9	H9JPX9_BOMMO	Iron-sulfur cluster assembly enzyme ISCU, mitochondrial-like		125			iron ion binding [GO:0005506]; iron-sulfur cluster assembly [GO:0016226]; iron-sulfur cluster binding [GO:0051536]	iron-sulfur cluster assembly [GO:0016226]	iron ion binding [GO:0005506]; iron-sulfur cluster binding [GO:0051536]			BGIBMGA011584-RA;				PF01592;	136.09	34.4	1	2	5	13	125	13.493	7.84033
412	U	chr15	16054305	16056744	BMgn003429	BGIBMGA003429	H9J1P2	H9J1P2_BOMMO	Probable ATP-dependent RNA helicase DDX23-like		812			ATP binding [GO:0005524]; helicase activity [GO:0004386]; nucleic acid binding [GO:0003676]	helicase activity [GO:0004386]	ATP binding [GO:0005524]; helicase activity [GO:0004386]; nucleic acid binding [GO:0003676]			BGIBMGA003429-RA;	101737477;	bmor:101737477;		PF00270;PF00271;	382.62	25	1	1	23	87	812	94.4316	9.53955
413	C	chr12	6415679	6431940	BMgn010406	NM_001043530.2,BGIBMGA010406	H9JLK5	H9JLK5_BOMMO	Argonaute 2	Ago2	1006			gene silencing by RNA [GO:0031047]; nucleic acid binding [GO:0003676]	gene silencing by RNA [GO:0031047]	nucleic acid binding [GO:0003676]			BGIBMGA010406-RA;				PF08699;PF02170;PF02171;	561.41	22.56	1	7	24	81	1006	112.669	9.33447
414	C	chr5	16871014	16893842	BMgn003584	AK385711,AK384936,AK385863,BGIBMGA003584	H9J247	H9J247_BOMMO	Protein tyrosine phosphatase type IVA 1-like		57								BGIBMGA003584-RA;					132.9	49.12	1	2	4	22	57	6.60349	9.65674
415	C	chr6	8624814	8629206	BMgn006510	AK383589,BGIBMGA006510	H9JAG5	H9JAG5_BOMMO	Myosin light chain alkali-like isoform X1		203			calcium ion binding [GO:0005509]		calcium ion binding [GO:0005509]			BGIBMGA006510-RA;				PF13405;	568.24	46.31	1	8	9	58	203	22.535	4.61475
416	C	chr17	197306	197935	BMgn005530	AK386543,BGIBMGA005530	H9J7N8	H9J7N8_BOMMO	28S ribosomal protein S33, mitochondrial-like isoform X1	Bmo.1198	97			structural constituent of ribosome					BGIBMGA005530-RA;				PF08293;	66.65	12.37	1	1	1	3	97	11.8183	10.0522
417	C	chr12	16534537	16536420	BMgn005186	AK386177,BGIBMGA005186	H9J6P4	H9J6P4_BOMMO	Protein dpy-30 homolog		110								BGIBMGA005186-RA;	101741010;	bmor:101741010;		PF05186;	77.83	21.82	1	1	3	10	110	12.3124	8.39697
418	C	chr28	568781	572197	BMgn013958	NM_001146234.1,AK386066,AK386085,BGIBMGA013958	C0J8G3	C0J8G3_BOMMO	Serpin-14 (Uncharacterized protein)	serpin-14	399			extracellular space [GO:0005615]			extracellular space [GO:0005615]		BGIBMGA013958-RA;	100272178;	bmor:100272178;		PF00079;	273.05	22.81	1	4	9	23	399	45.7489	8.93896
419	C	chr10	17790303	17791844	BMgn002880	BGIBMGA002880	H9J045	H9J045_BOMMO	Mitochondrial inner membrane organizing system protein 1-like	Bmo.1223	74								BGIBMGA002880-RA;	101736958;	bmor:101736958;		PF04418;	188.5	63.51	1	3	3	15	74	7.88101	8.52881
420	C	chr6	8507218	8527178	BMgn006507	NM_001046780.1,AK383385,BGIBMGA006507	Q2F5R4	Q2F5R4_BOMMO	Glutamate dehydrogenase (Uncharacterized protein)	LOC692939	554			cellular amino acid metabolic process [GO:0006520]; oxidoreductase activity [GO:0016491]	cellular amino acid metabolic process [GO:0006520]; oxidoreductase activity [GO:0016491]	oxidoreductase activity [GO:0016491]			BGIBMGA006507-RA;	692939;	bmor:692939;		PF00208;PF02812;	1841.4	79.06	1	31	44	323	554	61.3584	8.14795
421	C	chr11	10583121	10600130	BMgn011844	NM_001043706.1,AK383847,AK378664,AK377242,BGIBMGA011844	H9JQN8	H9JQN8_BOMMO	Protein disulfide-isomerase (EC 5.3.4.1)	Pdi	494	5.3.4.1		cell redox homeostasis [GO:0045454]; endoplasmic reticulum [GO:0005783]; protein disulfide isomerase activity [GO:0003756]	cell redox homeostasis [GO:0045454]; protein disulfide isomerase activity [GO:0003756]	protein disulfide isomerase activity [GO:0003756]	endoplasmic reticulum [GO:0005783]		BGIBMGA011844-RA;				PF00085;	1426.37	65.38	1	23	28	281	494	55.5501	4.70361
422	C	chr15	14527697	14530083	BMgn003335	AK378383,AK382303,BGIBMGA003335	H9J1E8	H9J1E8_BOMMO	Proteasome subunit beta type (EC 3.4.25.1)	Bmo.3275	225	3.4.25.1		cytoplasm [GO:0005737]; nucleus [GO:0005634]; proteasome core complex [GO:0005839]; proteolysis involved in cellular protein catabolic process [GO:0051603]; threonine-type endopeptidase activity [GO:0004298]	proteolysis involved in cellular protein catabolic process [GO:0051603]; threonine-type endopeptidase activity [GO:0004298]	threonine-type endopeptidase activity [GO:0004298]	cytoplasm [GO:0005737]; nucleus [GO:0005634]; proteasome core complex [GO:0005839]	Cytoplasm {ECO:0000256|RuleBase:RU000694}. Nucleus {ECO:0000256|RuleBase:RU000694}.	BGIBMGA003335-RA;	101745852;	bmor:101745852;		PF00227;	664.64	56.44	1	11	12	53	225	24.145	5.61768
423	U	chr4	5194759	5195677	BMgn006159	NM_001047035.1,AK379563,BGIBMGA006159	Q1HPH5	Q1HPH5_BOMMO	Inosine triphosphate pyrophosphatase (itpase) (Inosine triphosphatase) (EC 3.6.1.19) (Non-canonical purine NTP pyrophosphatase) (Non-standard purine NTP pyrophosphatase) (Nucleoside-triphosphate diphosphatase) (Nucleoside-triphosphate pyrophosphatase)	LOC733043	190	3.6.1.19		cytoplasm [GO:0005737]; deoxyribonucleoside triphosphate catabolic process [GO:0009204]; metal ion binding [GO:0046872]; nucleoside-triphosphate diphosphatase activity [GO:0047429]; nucleotide binding [GO:0000166]; nucleotide metabolic process [GO:0009117]	deoxyribonucleoside triphosphate catabolic process [GO:0009204]; nucleoside-triphosphate diphosphatase activity [GO:0047429]; nucleotide metabolic process [GO:0009117]	metal ion binding [GO:0046872]; nucleoside-triphosphate diphosphatase activity [GO:0047429]; nucleotide binding [GO:0000166]	cytoplasm [GO:0005737]	Cytoplasm {ECO:0000256|HAMAP-Rule:MF_03148}.	BGIBMGA006159-RA;	733043;	bmor:733043;		PF01725;	110.88	25.79	1	1	5	10	190	21.4802	7.97217
424	C	chr22	16714976	16718620	BMgn004694	NM_001046945.1,AK382423,AK386890,AK384113,BGIBMGA004694	Q1HQ07	Q1HQ07_BOMMO	1110059p08rik-like protein (Uncharacterized protein) (Vta1)	LOC732946	311								BGIBMGA004694-RA;	732946;	bmor:732946;			139.76	20.9	1	2	5	9	311	34.3279	5.38916
425	C	chr24	15061898	15064186	BMgn003828	BGIBMGA003828	H9J2U1	H9J2U1_BOMMO	Transcription initiation factor TFIID subunit 10-like	Bmo.3664	129			DNA-templated transcription, initiation [GO:0006352]; nucleus [GO:0005634]	DNA-templated transcription, initiation [GO:0006352]		nucleus [GO:0005634]		BGIBMGA003828-RA;	101743500;	bmor:101743500;		PF03540;	40.86	13.95	1	1	2	3	129	14.3611	6.771
426	C	chr16	4820241	4820505	BMgn012837	BGIBMGA012837	H9JTH5	H9JTH5_BOMMO	Flotillin-2-like isoform X1		68								BGIBMGA012837-RA;					92.99	55.88	1	2	3	12	68	7.53281	5.23682
427	C	chr5	15692796	15694551	BMgn003637	AK386539,NM_001046702.1,BGIBMGA003637	H9J2A0	H9J2A0_BOMMO	Acid phosphatase isoenzyme	LOC692857	127			acid phosphatase activity [GO:0003993]; cytoplasm [GO:0005737]; non-membrane spanning protein tyrosine phosphatase activity [GO:0004726]	acid phosphatase activity [GO:0003993]; non-membrane spanning protein tyrosine phosphatase activity [GO:0004726]	acid phosphatase activity [GO:0003993]; non-membrane spanning protein tyrosine phosphatase activity [GO:0004726]	cytoplasm [GO:0005737]		BGIBMGA003637-RA;				PF01451;	56.7	25.2	1	1	3	11	127	14.669	5.80811
428	C	chr24	493373	498142	BMgn008168	AK384776,AK387399,BGIBMGA008168	H9JF71	H9JF71_BOMMO	Uncharacterized protein LOC101743491		1170								BGIBMGA008168-RA;					350.67	12.48	1	3	17	41	1170	136.04	8.42627
429	C	chr11	11379463	11384718	BMgn011658	AK378303,NM_001043941.1,BGIBMGA011658	A8R5V3	A8R5V3_BOMMO	Omega-class glutathione S-transferase (Uncharacterized protein)	gsto GSTo2	256			cytoplasm [GO:0005737]; glutathione transferase activity [GO:0004364]	glutathione transferase activity [GO:0004364]	glutathione transferase activity [GO:0004364]	cytoplasm [GO:0005737]		BGIBMGA011658-RA;				PF13417;	236.79	33.2	1	3	9	28	256	29.7896	6.43018
430	C	chr4	19099236	19102972	BMgn003785	AK383519,BGIBMGA003785	H9J2P8	H9J2P8_BOMMO	Mitochondrial fission 1 protein-like	Bmo.4487	149			mitochondrial fission [GO:0000266]	mitochondrial fission [GO:0000266]				BGIBMGA003785-RA;	101738081;	bmor:101738081;		PF14853;PF14852;	300.74	38.26	1	4	6	32	149	16.8459	8.11865
431	C	chr12	11687509	11696114	BMgn010666	NM_001046642.1,AK385058,AK381841,AK386361,BGIBMGA010666	H9JMB3	H9JMB3_BOMMO	T-complex protein 1 subunit delta	LOC692795	559			ATP binding [GO:0005524]; cytoplasm [GO:0005737]; protein folding [GO:0006457]	protein folding [GO:0006457]	ATP binding [GO:0005524]	cytoplasm [GO:0005737]		BGIBMGA010666-RA;				PF00118;	1011.76	57.78	1	16	26	121	559	59.1655	7.73779
432	C	chr15	12188675	12190447	BMgn007541	BGIBMGA007541	H9JDE4	H9JDE4_BOMMO	Serine/arginine repetitive matrix protein 2-like		329								BGIBMGA007541-RA;					213.23	30.7	1	2	12	28	329	35.8065	10.8579
433	C	chr20	292917	298251	BMgn013680	NM_001079652.1,BGIBMGA013680	Q1HQ98	Q1HQ98_BOMMO	Cytochrome c oxidase polypeptide IV (Cytochrome c oxidase subunit IV) (Uncharacterized protein)	LOC780848	178			cytochrome-c oxidase activity [GO:0004129]	cytochrome-c oxidase activity [GO:0004129]	cytochrome-c oxidase activity [GO:0004129]			BGIBMGA013680-RA;	780848;	bmor:780848;		PF02936;	481.71	68.54	1	8	12	73	178	20.4965	9.14404
434	C	chr13	11486403	11488902	BMgn000995	AK386668,BGIBMGA000995	H9IUR5	H9IUR5_BOMMO	Nuclear pore complex protein Nup50-like		212			intracellular transport [GO:0046907]; nuclear pore [GO:0005643]	intracellular transport [GO:0046907]		nuclear pore [GO:0005643]		BGIBMGA000995-RA;				PF08911;PF00638;	47.11	5.66	1	1	2	4	212	23.5031	6.60986
435	C	chr21	13135844	13140612	BMgn001587	NM_001046980.1,BGIBMGA001587	Q1HPU0	TPM1_BOMMO	Tropomyosin-1		284								BGIBMGA001587-RA;	732984;	bmor:732984;		PF00261;	1414.09	76.76	2	18	33	139	284	32.4885	4.84326
436	C	chr8	13096315	13101890	BMgn005287	AK378780,AK382725,BGIBMGA005287	H9J6Z5	H9J6Z5_BOMMO	Tyramine beta hydroxylase precursor		351			copper ion binding [GO:0005507]; DNA binding [GO:0003677]; oxidoreductase activity, acting on paired donors, with incorporation or reduction of molecular oxygen, reduced ascorbate as one donor, and incorporation of one atom of oxygen [GO:0016715]; regulation of transcription, DNA-templated [GO:0006355]	oxidoreductase activity, acting on paired donors, with incorporation or reduction of molecular oxygen, reduced ascorbate as one donor, and incorporation of one atom of oxygen [GO:0016715]; regulation of transcription, DNA-templated [GO:0006355]	copper ion binding [GO:0005507]; DNA binding [GO:0003677]; oxidoreductase activity, acting on paired donors, with incorporation or reduction of molecular oxygen, reduced ascorbate as one donor, and incorporation of one atom of oxygen [GO:0016715]			BGIBMGA005287-RA;				PF00313;PF01082;	63.19	5.13	1	2	2	8	351	39.4972	8.1626
437	U	chr23	2986984	2989501	BMgn010958	BGIBMGA010958	H9JN55	H9JN55_BOMMO	Nuclear pore complex protein Nup107-like	Bmo.9157	838			nuclear pore [GO:0005643]; transport [GO:0006810]	transport [GO:0006810]		nuclear pore [GO:0005643]		BGIBMGA010958-RA;	101743073;	bmor:101743073;		PF04121;	172.78	10.74	1	2	9	20	838	95.2205	5.50342
438	U	chr17	2333254	2336860	BMgn005642	BGIBMGA005642	H9J800	H9J800_BOMMO	Putative tyrosine phosphatase		1201								BGIBMGA005642-RA;				PF00041;	168.51	7.58	1	1	10	31	1201	134.329	6.93213
439	C	chr8	12568685	12571167	BMgn005511	AK386497,BGIBMGA005511	H9J7L9	H9J7L9_BOMMO	Cytochrome c oxidase subunit 6A, mitochondrial (Cytochrome c oxidase polypeptide via)	Bmo.3567	70			cytochrome-c oxidase activity [GO:0004129]; mitochondrial respiratory chain complex IV [GO:0005751]	cytochrome-c oxidase activity [GO:0004129]	cytochrome-c oxidase activity [GO:0004129]	mitochondrial respiratory chain complex IV [GO:0005751]	Mitochondrion inner membrane {ECO:0000256|RuleBase:RU004397}.	BGIBMGA005511-RA;				PF02046;	120.56	40	1	3	3	16	70	8.20798	6.78564
440	C	chr4	1053784	1054057	BMgn006102	BGIBMGA006102	H9J9B0	H9J9B0_BOMMO	Ragulator complex protein LAMTOR5 homolog		90			cytoplasm [GO:0005737]; negative regulation of cysteine-type endopeptidase activity involved in apoptotic process [GO:0043154]; viral genome replication [GO:0019079]	negative regulation of cysteine-type endopeptidase activity involved in apoptotic process [GO:0043154]; viral genome replication [GO:0019079]		cytoplasm [GO:0005737]		BGIBMGA006102-RA;	101746912;	bmor:101746912;			100.68	18.89	1	2	3	6	90	9.62889	6.49365
441	C	chr10	9565708	9568589	BMgn006866	AK385670,BGIBMGA006866	H9JBH1	H9JBH1_BOMMO	Probable aminoacyl trna synthase complex-interacting multifunctional protein 2-like isoform X5	Bmo.439	234								BGIBMGA006866-RA;	101741291;	bmor:101741291;			191.85	21.79	1	3	6	15	234	26.7392	8.47021
442	C	chr9	14369701	14373847	BMgn002423	AK385256,BGIBMGA002423	H9IYT8	H9IYT8_BOMMO	CDGSH iron-sulfur domain-containing protein 2 homolog isoform X1		128			2 iron, 2 sulfur cluster binding [GO:0051537]; intracellular membrane-bounded organelle [GO:0043231]		2 iron, 2 sulfur cluster binding [GO:0051537]	intracellular membrane-bounded organelle [GO:0043231]		BGIBMGA002423-RA;				PF10660;PF09360;	251.58	28.91	1	3	3	31	128	14.2552	9.12939
443	C	chr16	10271022	10276719	BMgn013112	AK387198,AK382705,BGIBMGA013112	H9JUA0	H9JUA0_BOMMO	DNA polymerase V-like	LOC692982	1245			DNA binding [GO:0003677]; DNA-directed DNA polymerase activity [GO:0003887]; ligase activity [GO:0016874]; transcription, DNA-templated [GO:0006351]	DNA-directed DNA polymerase activity [GO:0003887]; ligase activity [GO:0016874]; transcription, DNA-templated [GO:0006351]	DNA binding [GO:0003677]; DNA-directed DNA polymerase activity [GO:0003887]; ligase activity [GO:0016874]			BGIBMGA013112-RA;				PF04931;PF00179;	312.91	11.49	1	1	19	84	1245	142.191	6.25244
444	C	chr12	1760146	1765422	BMgn010475	NM_001043492.1,BGIBMGA010475	H9JLS3	H9JLS3_BOMMO	Dynein heavy chain 2, axonemal-like	Hop	3362			dynein complex [GO:0030286]; microtubule-based movement [GO:0007018]; microtubule motor activity [GO:0003777]	microtubule-based movement [GO:0007018]; microtubule motor activity [GO:0003777]	microtubule motor activity [GO:0003777]	dynein complex [GO:0030286]		BGIBMGA010475-RA;				PF12780;PF03028;PF12777;PF00515;	1485.83	15.85	1	18	55	154	3362	382.784	6.81494
445	C	chr21	12834170	12843348	BMgn001406	AK386334,BGIBMGA001406	H9IVX5	H9IVX5_BOMMO	T-complex protein 1 subunit gamma	Bmo.3097	540			ATP binding [GO:0005524]; cytoplasm [GO:0005737]; protein folding [GO:0006457]	protein folding [GO:0006457]	ATP binding [GO:0005524]	cytoplasm [GO:0005737]		BGIBMGA001406-RA;	101744569;	bmor:101744569;		PF00118;	1816.83	67.22	1	33	41	208	540	59.09	6.34131
446	C	Bm_scaf260	36831	47022	BMgn000829	AK378109,BGIBMGA000829	H9IU99	H9IU99_BOMMO	Splicing factor 3B subunit 3-like isoform X1	Bmo.2728	1218			nucleic acid binding [GO:0003676]; nucleus [GO:0005634]		nucleic acid binding [GO:0003676]	nucleus [GO:0005634]		BGIBMGA000829-RA;	101738508;	bmor:101738508;		PF03178;	645.51	21.35	1	7	26	47	1218	135.008	5.89697
447	C	chr14	2202723	2205240	BMgn009463	BGIBMGA009463	H9JIW2	H9JIW2_BOMMO	Host cell factor 1-like	Bmo.3009	838								BGIBMGA009463-RA;	101746972;	bmor:101746972;			772.09	26.01	1	12	21	78	838	87.6091	9.87646
448	C	chr18	9578411	9579775	BMgn008525	BGIBMGA008525	H9JG78	H9JG78_BOMMO	Glutaredoxin	Bmo.5727	146			cell redox homeostasis [GO:0045454]; electron carrier activity [GO:0009055]; protein disulfide oxidoreductase activity [GO:0015035]	cell redox homeostasis [GO:0045454]; protein disulfide oxidoreductase activity [GO:0015035]	electron carrier activity [GO:0009055]; protein disulfide oxidoreductase activity [GO:0015035]			BGIBMGA008525-RA;	101743033;	bmor:101743033;		PF00462;	199.01	45.21	1	3	6	12	146	16.3474	8.27979
449	C	chr15	5420379	5423474	BMgn007881	AK383341,BGIBMGA007881	H9JED4	H9JED4_BOMMO	NADH dehydrogenase [ubiquinone] 1 beta subcomplex subunit 8, mitochondrial-like	Bmo.6693	172			mitochondrion [GO:0005739]; NADH dehydrogenase (ubiquinone) activity [GO:0008137]	NADH dehydrogenase (ubiquinone) activity [GO:0008137]	NADH dehydrogenase (ubiquinone) activity [GO:0008137]	mitochondrion [GO:0005739]		BGIBMGA007881-RA;				PF05821;	201.93	50.58	1	4	7	18	172	19.7738	7.98682
450	C	Bm_scaf583	4465	5476	BMgn014607	NM_001046751.1,AK384667,AK386224,BGIBMGA014607	Q2F5V6	Q2F5V6_BOMMO	Translocase of inner mitochondrial membrane 8 homolog b (Uncharacterized protein)	LOC692908	89			metal ion binding [GO:0046872]; mitochondrion [GO:0005739]; protein transport [GO:0015031]	protein transport [GO:0015031]	metal ion binding [GO:0046872]	mitochondrion [GO:0005739]		BGIBMGA014607-RA;	692908;	bmor:692908;		PF02953;	272.65	57.3	1	4	5	27	89	10.1529	5.16064
451	C	chr10	5053562	5071331	BMgn006589	AK384606,BGIBMGA006589	H9JAP4	H9JAP4_BOMMO	Restin homolog		1728								BGIBMGA006589-RA;				PF01302;	783.55	23.55	2	4	46	145	1728	196.053	5.24951
452	C	chr11	3052180	3055687	BMgn001806	NM_001046889.1,AK377899,AK380941,BGIBMGA001806	Q1HQ96	Q1HQ96_BOMMO	Cleavage and polyadenylation specific factor 5 (Uncharacterized protein)	LOC732888	227			hydrolase activity [GO:0016787]; mRNA binding [GO:0003729]; mRNA cleavage factor complex [GO:0005849]; mRNA polyadenylation [GO:0006378]	hydrolase activity [GO:0016787]; mRNA polyadenylation [GO:0006378]	hydrolase activity [GO:0016787]; mRNA binding [GO:0003729]	mRNA cleavage factor complex [GO:0005849]		BGIBMGA001806-RA;	732888;	bmor:732888;		PF13869;	339.14	32.6	1	5	9	34	227	25.9795	8.70459
453	U	chr23	10193324	10194948	BMgn011473	AK383234,BGIBMGA011473	H9JPL8	H9JPL8_BOMMO	HIG1 domain family member 2A, mitochondrial-like	Bmo.405	99			integral component of membrane [GO:0016021]			integral component of membrane [GO:0016021]		BGIBMGA011473-RA;	101746217;	bmor:101746217;		PF04588;	68.55	23.23	1	1	4	15	99	11.0008	10.272
454	C	chr23	288927	290062	BMgn001323	NM_001046689.1,BGIBMGA001323	H9IVP2	H9IVP2_BOMMO	Short-chain dehydrogenease/reductase	LOC692844	254			oxidoreductase activity [GO:0016491]	oxidoreductase activity [GO:0016491]	oxidoreductase activity [GO:0016491]			BGIBMGA001323-RA;					682.68	44.09	1	7	14	73	254	27.0502	8.41162
455	C	chr23	17009568	17020988	BMgn011342	AK383545,AK383989,NM_001043999.2,BGIBMGA011342	Q6T9Z7	Q6T9Z7_BOMMO	Fibroinase (Uncharacterized protein)	Bcp	341			cysteine-type peptidase activity [GO:0008234]	cysteine-type peptidase activity [GO:0008234]	cysteine-type peptidase activity [GO:0008234]			BGIBMGA011342-RA;	693031;	bmor:693031;		PF08246;PF00112;	429.17	30.79	1	6	11	27	341	38.1144	6.32861
456	C	chr26	2331167	2338357	BMgn010739	AK382127,BGIBMGA010739	H9JMI6	H9JMI6_BOMMO	Nucleolar protein 56-like	Bmo.2281	434								BGIBMGA010739-RA;				PF01798;PF08156;PF08060;	535.34	36.41	1	8	15	68	434	48.3084	8.85107
457	C	chr19	7589253	7594704	BMgn004038	NM_001046856.1,AK383459,BGIBMGA004038	H9J3F1	H9J3F1_BOMMO	Hypothetical protein KGM_05590		350								BGIBMGA004038-RA;				PF00307;PF03271;	481.95	30	1	8	12	56	350	39.1866	6.0874
458	C	chr13	6505327	6512547	BMgn001258	NM_001044169.2,AK378748,AK382479,BGIBMGA001258	H9IVH8	H9IVH8_BOMMO	Synaptobrevin	LOC733071	219			integral component of membrane [GO:0016021]; vesicle-mediated transport [GO:0016192]	vesicle-mediated transport [GO:0016192]		integral component of membrane [GO:0016021]		BGIBMGA001258-RA;				PF13774;PF00957;	77.51	17.81	1	1	5	13	219	24.7407	8.80713
459	C	chr11	22920543	22923544	BMgn004657	AK382070,NM_001046994.1,BGIBMGA004657	H9J567	H9J567_BOMMO	Proteasome subunit alpha type (EC 3.4.25.1)	LOC732998	246	3.4.25.1		cytoplasm [GO:0005737]; nucleus [GO:0005634]; proteasome core complex, alpha-subunit complex [GO:0019773]; threonine-type endopeptidase activity [GO:0004298]; ubiquitin-dependent protein catabolic process [GO:0006511]	threonine-type endopeptidase activity [GO:0004298]; ubiquitin-dependent protein catabolic process [GO:0006511]	threonine-type endopeptidase activity [GO:0004298]	cytoplasm [GO:0005737]; nucleus [GO:0005634]; proteasome core complex, alpha-subunit complex [GO:0019773]	Cytoplasm {ECO:0000256|RuleBase:RU000551}. Nucleus {ECO:0000256|RuleBase:RU000551}.	BGIBMGA004657-RA;				PF00227;PF10584;	802.86	74.8	1	14	17	81	246	27.0837	6.90283
460	C	chr17	2806793	2810982	BMgn005628	AK384805,AK382192,NM_001046695.1,BGIBMGA005628	H9J7Y6	H9J7Y6_BOMMO	Uridine 5'-monophosphate synthase	LOC692850	473			'de novo' pyrimidine nucleobase biosynthetic process [GO:0006207]; 'de novo' UMP biosynthetic process [GO:0044205]; orotate phosphoribosyltransferase activity [GO:0004588]; orotidine-5'-phosphate decarboxylase activity [GO:0004590]	'de novo' pyrimidine nucleobase biosynthetic process [GO:0006207]; 'de novo' UMP biosynthetic process [GO:0044205]; orotate phosphoribosyltransferase activity [GO:0004588]; orotidine-5'-phosphate decarboxylase activity [GO:0004590]	orotate phosphoribosyltransferase activity [GO:0004588]; orotidine-5'-phosphate decarboxylase activity [GO:0004590]			BGIBMGA005628-RA;				PF00215;PF00156;	391.53	28.75	1	6	14	46	473	52.9539	7.62061
461	C	chr10	11760761	11765905	BMgn006941	AK383279,BGIBMGA006941	H9JBP6	H9JBP6_BOMMO	Endoplasmic reticulum resident protein 44-like		343			cell redox homeostasis [GO:0045454]	cell redox homeostasis [GO:0045454]				BGIBMGA006941-RA;				PF00085;	373.45	30.03	1	6	10	21	343	39.244	6.02393
462	C	chr10	3706670	3708095	BMgn006620	AK377403,BGIBMGA006620	H9JAS5	H9JAS5_BOMMO	Ankyrin repeat and MYND domain-containing protein 2-like	Bmo.2940	394			metal ion binding [GO:0046872]		metal ion binding [GO:0046872]			BGIBMGA006620-RA;	101744038;	bmor:101744038;		PF00023;PF12796;PF01753;	87.41	14.97	1	1	4	8	394	43.887	7.03467
463	C	chr22	7835777	7844678	BMgn000292	AK386573,NM_001043589.1,BGIBMGA000292	Q8MUB0	Q8MUB0_BOMMO	Dihydrolipoyl dehydrogenase (EC 1.8.1.4)	DLDH	496	1.8.1.4		cell redox homeostasis [GO:0045454]; detoxification of mercury ion [GO:0050787]; dihydrolipoyl dehydrogenase activity [GO:0004148]; flavin adenine dinucleotide binding [GO:0050660]; mercury (II) reductase activity [GO:0016152]; mercury ion binding [GO:0045340]; NADP binding [GO:0050661]	cell redox homeostasis [GO:0045454]; detoxification of mercury ion [GO:0050787]; dihydrolipoyl dehydrogenase activity [GO:0004148]; mercury (II) reductase activity [GO:0016152]	dihydrolipoyl dehydrogenase activity [GO:0004148]; flavin adenine dinucleotide binding [GO:0050660]; mercury (II) reductase activity [GO:0016152]; mercury ion binding [GO:0045340]; NADP binding [GO:0050661]			BGIBMGA000292-RA;	692608;	bmor:692608;		PF00070;PF07992;PF02852;	1062.1	55.65	1	15	21	120	496	52.5688	8.67529
464	C	chr23	13115353	13118312	BMgn011438	NM_001043534.1,AK385671,BGIBMGA011438	Q4H1F9	Q4H1F9_BOMMO	Glutathione peroxidase	gpx Gpx	199			glutathione peroxidase activity [GO:0004602]; response to oxidative stress [GO:0006979]	glutathione peroxidase activity [GO:0004602]; response to oxidative stress [GO:0006979]	glutathione peroxidase activity [GO:0004602]			BGIBMGA011438-RA;	692548;	bmor:692548;		PF00255;	524.15	60.3	1	6	11	56	199	22.3595	8.49951
465	C	Bm_scaf580	9409	12633	BMgn002353	NM_001046790.1,AK385710,AK384822,AK386077,BGIBMGA002353	H9IYL9	H9IYL9_BOMMO	Lysophospholipase		235			hydrolase activity [GO:0016787]	hydrolase activity [GO:0016787]	hydrolase activity [GO:0016787]			BGIBMGA002353-RA;				PF02230;	366.97	44.68	1	7	8	41	235	25.7281	7.32764
466	C	chr13	12538461	12540065	BMgn001136	NM_001098293.1,AK385223,BGIBMGA001136	H9IV56	H9IV56_BOMMO	Signal peptidase complex subunit 3	LOC778464	115			integral component of membrane [GO:0016021]; peptidase activity [GO:0008233]; signal peptidase complex [GO:0005787]; signal peptide processing [GO:0006465]	peptidase activity [GO:0008233]; signal peptide processing [GO:0006465]	peptidase activity [GO:0008233]	integral component of membrane [GO:0016021]; signal peptidase complex [GO:0005787]		BGIBMGA001136-RA;				PF04573;	91.52	15.65	1	2	2	4	115	13.3016	7.40088
467	C	chr12	3146677	3147531	BMgn010520	BGIBMGA010520	H9JLW8	H9JLW8_BOMMO	Ribonuclease Oy-like		188			ribonuclease T2 activity [GO:0033897]; RNA binding [GO:0003723]	ribonuclease T2 activity [GO:0033897]	ribonuclease T2 activity [GO:0033897]; RNA binding [GO:0003723]			BGIBMGA010520-RA;				PF00445;	131.17	25	1	2	5	18	188	22.048	7.04932
468	C	chr15	2602571	2605800	BMgn007656	AK382867,NM_001044139.1,BGIBMGA007656	H9JDQ9	H9JDQ9_BOMMO	Rbp1-like RNA-binding protein PB		138			nucleic acid binding [GO:0003676]; nucleotide binding [GO:0000166]		nucleic acid binding [GO:0003676]; nucleotide binding [GO:0000166]			BGIBMGA007656-RA;				PF00076;	226.82	30.43	1	3	4	24	138	15.4768	6.29053
469	U	chr3	3760710	3773090	BMgn007458	AK383925,BGIBMGA007458	H9JD61	H9JD61_BOMMO	Lysozyme-like	Bmo.1204	154			lysozyme activity [GO:0003796]	lysozyme activity [GO:0003796]	lysozyme activity [GO:0003796]			BGIBMGA007458-RA;	101738343;	bmor:101738343;		PF05497;	26.23	9.09	1	1	1	1	154	16.6267	4.93213
470	C	Bm_scaf131	172872	184242	BMgn007230	NM_001111344.1,NM_001046653.1,AK386272,AK386455,BGIBMGA007230	H9JCI5	H9JCI5_BOMMO	Ef1alpha-like factor isoform 1	Elf	603			GTPase activity [GO:0003924]; GTP binding [GO:0005525]; translation release factor activity [GO:0003747]	GTPase activity [GO:0003924]; translation release factor activity [GO:0003747]	GTPase activity [GO:0003924]; GTP binding [GO:0005525]; translation release factor activity [GO:0003747]			BGIBMGA007230-RA;				PF00009;PF03144;PF03143;PF07145;	300.45	19.57	1	3	12	22	603	65.9242	5.26221
471	C	chr7	8632388	8643051	BMgn010129	NM_001043446.1,AK383789,BGIBMGA010129	H9JKS8	H9JKS8_BOMMO	Ribonuclease L inhibitor homolog		647			ATPase activity [GO:0016887]; ATP binding [GO:0005524]; iron-sulfur cluster binding [GO:0051536]	ATPase activity [GO:0016887]	ATPase activity [GO:0016887]; ATP binding [GO:0005524]; iron-sulfur cluster binding [GO:0051536]			BGIBMGA010129-RA;				PF00005;PF00037;PF04068;	236.22	13.29	1	1	11	28	647	73.1317	7.92822
472	C	chr9	11538686	11544497	BMgn012485	NM_001046804.1,AK377684,AK383657,BGIBMGA012485	H9JSH4	H9JSH4_BOMMO	Phosphoserine aminotransferase (EC 2.6.1.52)	Psat1	364	2.6.1.52	PATHWAY: Amino-acid biosynthesis; L-serine biosynthesis; L-serine from 3-phospho-D-glycerate: step 2/3. {ECO:0000256|RuleBase:RU004505}.	L-serine biosynthetic process [GO:0006564]; O-phospho-L-serine:2-oxoglutarate aminotransferase activity [GO:0004648]; pyridoxal phosphate binding [GO:0030170]	L-serine biosynthetic process [GO:0006564]; O-phospho-L-serine:2-oxoglutarate aminotransferase activity [GO:0004648]	O-phospho-L-serine:2-oxoglutarate aminotransferase activity [GO:0004648]; pyridoxal phosphate binding [GO:0030170]			BGIBMGA012485-RA;				PF00266;	807.48	57.69	1	15	16	95	364	40.1427	6.69775
473	C	Bm_scaf204	68331	70246	BMgn014041	AK386264,BGIBMGA014041	H9JWX7	H9JWX7_BOMMO	Selt-like protein-like, partial		164			cell redox homeostasis [GO:0045454]; selenium binding [GO:0008430]	cell redox homeostasis [GO:0045454]	selenium binding [GO:0008430]			BGIBMGA014041-RA;				PF10262;	64.04	7.32	1	1	1	2	164	18.3596	7.81104
474	U	chr6	17054862	17056556	BMgn002218	AK384684,AK384683,AK384758,BGIBMGA002218	H9IY85	H9IY85_BOMMO	Mitotic-spindle organizing protein 1-like isoform X1	Bmo.4062	73								BGIBMGA002218-RA;	101735604;	bmor:101735604;		PF12554;	64.94	36.99	1	1	3	28	73	8.1132	5.80811
475	C	chr4	5761471	5762842	BMgn006173	NM_001046941.1,AK388041,AK385312,BGIBMGA006173	Q1HQ13	Q1HQ13_BOMMO	Transcription elongation factor S-II	LOC732942	288			DNA binding [GO:0003677]; nucleus [GO:0005634]; regulation of DNA-templated transcription, elongation [GO:0032784]; regulation of transcription from RNA polymerase II promoter [GO:0006357]; transcription, DNA-templated [GO:0006351]; translation elongation factor activity [GO:0003746]; zinc ion binding [GO:0008270]	regulation of DNA-templated transcription, elongation [GO:0032784]; regulation of transcription from RNA polymerase II promoter [GO:0006357]; transcription, DNA-templated [GO:0006351]; translation elongation factor activity [GO:0003746]	DNA binding [GO:0003677]; translation elongation factor activity [GO:0003746]; zinc ion binding [GO:0008270]	nucleus [GO:0005634]		BGIBMGA006173-RA;	732942;	bmor:732942;		PF08711;PF01096;PF07500;	480.25	46.88	1	5	13	35	288	32.5315	8.88037
476	U	chr18	10431745	10435343	BMgn008532	NM_001046936.1,AK384422,AK385427,AK378531,BGIBMGA008532	H9JG85	H9JG85_BOMMO	N-acetyltransferase	LOC732937	187			N-acetyltransferase activity [GO:0008080]	N-acetyltransferase activity [GO:0008080]	N-acetyltransferase activity [GO:0008080]			BGIBMGA008532-RA;				PF00583;	94.35	22.99	1	1	5	12	187	21.403	8.88037
477	C	chr10	9913896	9926031	BMgn006809	NM_001123350.2,AK388505,BGIBMGA006809	H9JBB4	H9JBB4_BOMMO	Kinesin-like protein		1026			ATP binding [GO:0005524]; kinesin complex [GO:0005871]; microtubule [GO:0005874]; microtubule-based movement [GO:0007018]; microtubule motor activity [GO:0003777]	microtubule-based movement [GO:0007018]; microtubule motor activity [GO:0003777]	ATP binding [GO:0005524]; microtubule motor activity [GO:0003777]	kinesin complex [GO:0005871]; microtubule [GO:0005874]		BGIBMGA006809-RA;				PF00225;	1399.27	41.52	1	18	47	175	1026	115.383	6.13818
478	C	chr6	9605106	9606930	BMgn006523	BGIBMGA006523	H9JAH8	H9JAH8_BOMMO	Glucosidase 2 subunit beta-like		397			N-glycan processing [GO:0006491]	N-glycan processing [GO:0006491]				BGIBMGA006523-RA;				PF12999;	349.21	26.45	1	5	12	33	397	44.7534	4.55127
479	C	chr4	13283455	13289131	BMgn002984	AK377484,BGIBMGA002984	H9J0E7	H9J0E7_BOMMO	Lysine--trna ligase (EC 6.1.1.6) (Lysyl-trna synthetase)	Bmo.457	580	6.1.1.6		ATP binding [GO:0005524]; cytoplasm [GO:0005737]; lysine-tRNA ligase activity [GO:0004824]; lysyl-tRNA aminoacylation [GO:0006430]; nucleic acid binding [GO:0003676]	lysine-tRNA ligase activity [GO:0004824]; lysyl-tRNA aminoacylation [GO:0006430]	ATP binding [GO:0005524]; lysine-tRNA ligase activity [GO:0004824]; nucleic acid binding [GO:0003676]	cytoplasm [GO:0005737]		BGIBMGA002984-RA;	101740883;	bmor:101740883;		PF00152;PF01336;	704.75	40.86	1	12	24	83	580	65.8865	6.27783
480	C	chr11	13080667	13087516	BMgn011710	NM_001112754.1,AK386188,BGIBMGA011710	Q2F640	Q2F640_BOMMO	Ubiquinol-cytochrome c reductase core protein II (Uncharacterized protein)	Uqcrc2	437			catalytic activity [GO:0003824]; metal ion binding [GO:0046872]	catalytic activity [GO:0003824]	catalytic activity [GO:0003824]; metal ion binding [GO:0046872]			BGIBMGA011710-RA;	100127121;	bmor:100127121;		PF00675;PF05193;	1103.41	60.18	1	17	20	110	437	46.1015	9.18799
481	C	chr13	893504	903245	BMgn013700	NM_001046756.1,AK383900,AK384280,BGIBMGA013700	H9JVY7	H9JVY7_BOMMO	Troponin T	LOC692913	372			regulation of muscle contraction [GO:0006937]; troponin complex [GO:0005861]	regulation of muscle contraction [GO:0006937]		troponin complex [GO:0005861]		BGIBMGA013700-RA;				PF00992;	1283.48	59.95	1	23	40	189	372	44.5808	5.07178
482	C	chr21	10530121	10538582	BMgn001540	AK381388,BGIBMGA001540	H9IWA9	H9IWA9_BOMMO	Regulator of nonsense transcripts 1 homolog		1032			ATP binding [GO:0005524]; cytoplasm [GO:0005737]; DNA binding [GO:0003677]; helicase activity [GO:0004386]; nuclear-transcribed mRNA catabolic process, nonsense-mediated decay [GO:0000184]; zinc ion binding [GO:0008270]	helicase activity [GO:0004386]; nuclear-transcribed mRNA catabolic process, nonsense-mediated decay [GO:0000184]	ATP binding [GO:0005524]; DNA binding [GO:0003677]; helicase activity [GO:0004386]; zinc ion binding [GO:0008270]	cytoplasm [GO:0005737]		BGIBMGA001540-RA;	101738312;	bmor:101738312;		PF09416;	206.92	9.69	1	4	9	12	1032	115.532	7.15186
483	C	chr22	13795488	13803810	BMgn009963	AK383011,BGIBMGA009963	H9JKB2	H9JKB2_BOMMO	Methionine aminopeptidase 2 (MAP 2) (metap 2) (EC 3.4.11.18) (Peptidase M)		467	3.4.11.18		cytoplasm [GO:0005737]; metal ion binding [GO:0046872]; metalloaminopeptidase activity [GO:0070006]; protein initiator methionine removal [GO:0070084]	metalloaminopeptidase activity [GO:0070006]; protein initiator methionine removal [GO:0070084]	metal ion binding [GO:0046872]; metalloaminopeptidase activity [GO:0070006]	cytoplasm [GO:0005737]	Cytoplasm {ECO:0000256|HAMAP-Rule:MF_03175, ECO:0000256|SAAS:SAAS00103115}.	BGIBMGA009963-RA;	101740408;	bmor:101740408;		PF00557;	335.74	23.77	1	5	11	32	467	51.965	6.45557
484	C	chr4	14150530	14154844	BMgn003151	AK388007,AK387255,BGIBMGA003151	H9J0W4	H9J0W4_BOMMO	DNA topoisomerase 1-like		686			chromosome [GO:0005694]; DNA binding [GO:0003677]; DNA topoisomerase type I activity [GO:0003917]; DNA topoisomerase type II (ATP-hydrolyzing) activity [GO:0003918]; DNA topological change [GO:0006265]	DNA topoisomerase type I activity [GO:0003917]; DNA topoisomerase type II (ATP-hydrolyzing) activity [GO:0003918]; DNA topological change [GO:0006265]	DNA binding [GO:0003677]; DNA topoisomerase type I activity [GO:0003917]; DNA topoisomerase type II (ATP-hydrolyzing) activity [GO:0003918]	chromosome [GO:0005694]		BGIBMGA003151-RA;				PF14370;PF01028;PF02919;	311.18	26.24	1	1	20	49	686	79.8016	9.21729
485	C	chr4	14064377	14066710	BMgn003156	AK382817,AK386063,BGIBMGA003156	H9J0W9	H9J0W9_BOMMO	Alpha-methylacyl-coa racemase-like isoform X1		390			catalytic activity [GO:0003824]	catalytic activity [GO:0003824]	catalytic activity [GO:0003824]			BGIBMGA003156-RA;				PF02515;	267.55	23.08	1	3	10	30	390	43.4084	8.1626
486	C	chr11	12064912	12074474	BMgn011674	AK382246,BGIBMGA011674	H9JQ68	H9JQ68_BOMMO	Puromycin-sensitive aminopeptidase-like	Bmo.10672	865			metallopeptidase activity [GO:0008237]; zinc ion binding [GO:0008270]	metallopeptidase activity [GO:0008237]	metallopeptidase activity [GO:0008237]; zinc ion binding [GO:0008270]			BGIBMGA011674-RA;				PF11838;PF01433;	1952.09	54.91	1	37	51	268	865	98.317	5.59229
487	U	Bm_scaf303	31702	32640	BMgn001341	AK386163,AK386434,BGIBMGA001341	H9IVR0	H9IVR0_BOMMO	UPF0598 protein CG30010-like		220								BGIBMGA001341-RA;				PF14956;	115.61	15.45	1	1	6	35	220	26.2104	8.73389
488	C	chr4	15847385	15850363	BMgn003048	NM_001046749.1,AK383014,AK386820,AK385955,BGIBMGA003048	H9J0L1	H9J0L1_BOMMO	Signal peptidase complex subunit 2	LOC692906	184			integral component of membrane [GO:0016021]; peptidase activity [GO:0008233]; signal peptidase complex [GO:0005787]; signal peptide processing [GO:0006465]	peptidase activity [GO:0008233]; signal peptide processing [GO:0006465]	peptidase activity [GO:0008233]	integral component of membrane [GO:0016021]; signal peptidase complex [GO:0005787]		BGIBMGA003048-RA;				PF06703;	170.46	23.37	1	4	5	32	184	20.5747	7.82568
489	C	chr10	1575435	1587281	BMgn006655	BGIBMGA006655	H9JAW0	H9JAW0_BOMMO	Integrin alpha 2		1193			cell adhesion [GO:0007155]; integrin complex [GO:0008305]; integrin-mediated signaling pathway [GO:0007229]	cell adhesion [GO:0007155]; integrin-mediated signaling pathway [GO:0007229]		integrin complex [GO:0008305]	Membrane {ECO:0000256|RuleBase:RU003762}; Single-pass type I membrane protein {ECO:0000256|RuleBase:RU003762}.	BGIBMGA006655-RA;				PF01839;PF08441;	769.39	19.03	1	13	21	74	1193	127.134	5.23682
490	C	chr10	9701244	9712641	BMgn006816	BGIBMGA006816	H9JBC1	H9JBC1_BOMMO	CAD protein-like	Bmo.2614	2210			'de novo' pyrimidine nucleobase biosynthetic process [GO:0006207]; amino acid binding [GO:0016597]; aspartate carbamoyltransferase activity [GO:0004070]; ATP binding [GO:0005524]; cellular amino acid metabolic process [GO:0006520]; hydrolase activity, acting on carbon-nitrogen (but not peptide) bonds, in cyclic amides [GO:0016812]; metal ion binding [GO:0046872]	'de novo' pyrimidine nucleobase biosynthetic process [GO:0006207]; aspartate carbamoyltransferase activity [GO:0004070]; cellular amino acid metabolic process [GO:0006520]; hydrolase activity, acting on carbon-nitrogen (but not peptide) bonds, in cyclic amides [GO:0016812]	amino acid binding [GO:0016597]; aspartate carbamoyltransferase activity [GO:0004070]; ATP binding [GO:0005524]; hydrolase activity, acting on carbon-nitrogen (but not peptide) bonds, in cyclic amides [GO:0016812]; metal ion binding [GO:0046872]			BGIBMGA006816-RA;				PF01979;PF00289;PF02786;PF02787;PF00988;PF00117;PF02142;PF00185;PF02729;	689.87	16.43	2	6	35	106	2210	245.659	6.56592
491	U	chr25	10118955	10120576	BMgn005145	AK379476,BGIBMGA005145	H9J6K3	H9J6K3_BOMMO	Putative transferase CAF17 homolog, mitochondrial-like isoform X1		334			aminomethyl transferase activity					BGIBMGA005145-RA;	101745269;	bmor:101745269;		PF01571;	80.89	8.08	1	1	2	3	334	37.867	9.05615
492	C	chr17	182448	184911	BMgn005528	AK384041,BGIBMGA005528	H9J7N6	H9J7N6_BOMMO	Enoyl-coa hydratase domain-containing protein 2, mitochondrial-like		297			catalytic activity [GO:0003824]	catalytic activity [GO:0003824]	catalytic activity [GO:0003824]			BGIBMGA005528-RA;	101737137;	bmor:101737137;		PF00378;	567.97	46.13	1	10	14	58	297	32.4215	8.68994
493	C	chr9	10761887	10769308	BMgn012472	AK378950,BGIBMGA012472	H9JSG1	H9JSG1_BOMMO	Acidic leucine-rich nuclear phosphoprotein 32 family member A-like isoform X1		307								BGIBMGA012472-RA;				PF12799;PF13504;	468.11	34.2	1	8	12	58	307	34.8494	4.29736
494	C	chr23	17005081	17007043	BMgn011264	AK379067,BGIBMGA011264	H9JP10	H9JP10_BOMMO	Probable ATP-dependent RNA helicase DDX10-like		573			ATP binding [GO:0005524]; helicase activity [GO:0004386]; nucleic acid binding [GO:0003676]	helicase activity [GO:0004386]	ATP binding [GO:0005524]; helicase activity [GO:0004386]; nucleic acid binding [GO:0003676]			BGIBMGA011264-RA;				PF00270;	178.33	14.14	1	1	11	34	573	65.2331	8.74854
495	C	chr17	4290839	4299896	BMgn005592	NM_001044191.1,AK386269,BGIBMGA005592	H9J7V0	H9J7V0_BOMMO	Eukaryotic translation initiation factor 3 subunit D (eif3d) (Eukaryotic translation initiation factor 3 subunit 7)	eIF3-S7	549			eukaryotic 43S preinitiation complex [GO:0016282]; eukaryotic 48S preinitiation complex [GO:0033290]; eukaryotic translation initiation factor 3 complex [GO:0005852]; formation of translation preinitiation complex [GO:0001731]; regulation of translational initiation [GO:0006446]; translation initiation factor activity [GO:0003743]	formation of translation preinitiation complex [GO:0001731]; regulation of translational initiation [GO:0006446]; translation initiation factor activity [GO:0003743]	translation initiation factor activity [GO:0003743]	eukaryotic 43S preinitiation complex [GO:0016282]; eukaryotic 48S preinitiation complex [GO:0033290]; eukaryotic translation initiation factor 3 complex [GO:0005852]	Cytoplasm {ECO:0000256|HAMAP-Rule:MF_03003, ECO:0000256|SAAS:SAAS00072395}.	BGIBMGA005592-RA;				PF05091;	519.55	40.07	2	9	20	63	549	62.3723	7.69385
496	C	chr7	3643689	3647496	BMgn010088	BGIBMGA010088	H9JKN7	H9JKN7_BOMMO	AFG3-like protein 2-like		773			ATP binding [GO:0005524]; integral component of membrane [GO:0016021]; metalloendopeptidase activity [GO:0004222]; zinc ion binding [GO:0008270]	metalloendopeptidase activity [GO:0004222]	ATP binding [GO:0005524]; metalloendopeptidase activity [GO:0004222]; zinc ion binding [GO:0008270]	integral component of membrane [GO:0016021]		BGIBMGA010088-RA;	101745802;	bmor:101745802;		PF00004;PF06480;PF01434;	657.6	29.88	1	11	24	91	773	85.436	8.646
497	C	chr2	5301798	5305178	BMgn009684	AK386819,AK386245,BGIBMGA009684	H9JJI3	H9JJI3_BOMMO	Proteasome subunit beta type (EC 3.4.25.1)	Bmo.3609	255	3.4.25.1		cytoplasm [GO:0005737]; nucleus [GO:0005634]; proteasome core complex [GO:0005839]; proteolysis involved in cellular protein catabolic process [GO:0051603]; threonine-type endopeptidase activity [GO:0004298]	proteolysis involved in cellular protein catabolic process [GO:0051603]; threonine-type endopeptidase activity [GO:0004298]	threonine-type endopeptidase activity [GO:0004298]	cytoplasm [GO:0005737]; nucleus [GO:0005634]; proteasome core complex [GO:0005839]	Cytoplasm {ECO:0000256|RuleBase:RU000694, ECO:0000256|SAAS:SAAS00039306}. Nucleus {ECO:0000256|RuleBase:RU000694, ECO:0000256|SAAS:SAAS00039306}.	BGIBMGA009684-RA;				PF00227;	561.74	46.27	1	7	11	45	255	28.1032	7.00537
498	C	chr24	17538086	17541156	BMgn012153	NM_001098342.1,AK383736,AK377663,BGIBMGA012153	H9JRJ3	H9JRJ3_BOMMO	H+ transporting ATP synthase subunit e	LOC778517	67								BGIBMGA012153-RA;					88.48	37.31	1	1	4	7	67	7.51716	9.5249
499	U	chr18	6499104	6501243	BMgn008347	NM_001130876.1,BGIBMGA008347	H9JFQ0	H9JFQ0_BOMMO	Uncharacterized protein LOC100174822	LOC100174822	447								BGIBMGA008347-RA;					216.08	18.57	1	1	12	47	447	49.9821	4.89404
500	C	Bm_scaf332	16097	17123	BMgn014202	AK378378,BGIBMGA014202	H9JXD7	H9JXD7_BOMMO	NADH dehydrogenase [ubiquinone] 1 alpha subcomplex subunit 7-like	Bmo.1043	110			ATP synthesis coupled electron transport [GO:0042773]; mitochondrial inner membrane [GO:0005743]; NADH dehydrogenase (ubiquinone) activity [GO:0008137]	ATP synthesis coupled electron transport [GO:0042773]; NADH dehydrogenase (ubiquinone) activity [GO:0008137]	NADH dehydrogenase (ubiquinone) activity [GO:0008137]	mitochondrial inner membrane [GO:0005743]		BGIBMGA014202-RA;	101746922;	bmor:101746922;		PF07347;	93.92	30	1	1	4	6	110	12.4115	9.78857
501	C	chr5	20534279	20536611	BMgn005769	AK383457,NM_001046867.1,BGIBMGA005769	H9J8C7	H9J8C7_BOMMO	Signal sequence receptor beta subunit precursor	LOC732862	149			endoplasmic reticulum [GO:0005783]; integral component of membrane [GO:0016021]			endoplasmic reticulum [GO:0005783]; integral component of membrane [GO:0016021]		BGIBMGA005769-RA;				PF05753;	126.4	26.85	1	2	2	7	149	16.3804	7.54736
502	C	chr11	7882548	7885665	BMgn011879	AK377478,AK382977,BGIBMGA011879	H9JQS3	H9JQS3_BOMMO	Organic cation transporter protein-like	Bmo.11089	1077			integral component of membrane [GO:0016021]; metal ion binding [GO:0046872]; metalloendopeptidase activity [GO:0004222]; transmembrane transporter activity [GO:0022857]	metalloendopeptidase activity [GO:0004222]; transmembrane transporter activity [GO:0022857]	metal ion binding [GO:0046872]; metalloendopeptidase activity [GO:0004222]; transmembrane transporter activity [GO:0022857]	integral component of membrane [GO:0016021]		BGIBMGA011879-RA;				PF01432;PF00083;	329.94	13.65	1	3	14	24	1077	123.222	7.28369
503	C	chr12	13813543	13815458	BMgn010316	AK385187,BGIBMGA010316	H9JLB5	H9JLB5_BOMMO	39S ribosomal protein L4, mitochondrial-like	Bmo.6361	284			ribosome [GO:0005840]; structural constituent of ribosome [GO:0003735]; translation [GO:0006412]	translation [GO:0006412]	structural constituent of ribosome [GO:0003735]	ribosome [GO:0005840]		BGIBMGA010316-RA;	101746143;	bmor:101746143;		PF00573;	139.14	13.73	1	3	3	6	284	32.3852	9.5835
504	C	chr18	9915294	9916815	BMgn008526	BGIBMGA008526	H9JG79	H9JG79_BOMMO	Uncharacterized protein LOC101737379		506			nucleic acid binding [GO:0003676]; zinc ion binding [GO:0008270]		nucleic acid binding [GO:0003676]; zinc ion binding [GO:0008270]			BGIBMGA008526-RA;					157.34	13.83	1	1	8	36	506	56.7031	8.36768
505	C	chr8	8497954	8500058	BMgn005439	AK386279,AK385626,NM_001046991.2,BGIBMGA005439	H9J7E7	H9J7E7_BOMMO	NADH-ubiquinone oxidoreductase Fe-S protein 7	LOC732995	224			4 iron, 4 sulfur cluster binding [GO:0051539]; metal ion binding [GO:0046872]; NADH dehydrogenase (ubiquinone) activity [GO:0008137]; quinone binding [GO:0048038]	NADH dehydrogenase (ubiquinone) activity [GO:0008137]	4 iron, 4 sulfur cluster binding [GO:0051539]; metal ion binding [GO:0046872]; NADH dehydrogenase (ubiquinone) activity [GO:0008137]; quinone binding [GO:0048038]			BGIBMGA005439-RA;				PF01058;	158.48	30.36	1	2	7	18	224	25.0156	9.49561
506	U	chr12	19893050	19894340	BMgn005859	BGIBMGA005859	H9J8L7	H9J8L7_BOMMO	Chitinase-3-like protein 1-like	Bmo.10741	429			carbohydrate metabolic process [GO:0005975]; chitinase activity [GO:0004568]; chitin catabolic process [GO:0006032]	carbohydrate metabolic process [GO:0005975]; chitinase activity [GO:0004568]; chitin catabolic process [GO:0006032]	chitinase activity [GO:0004568]			BGIBMGA005859-RA;	101737108;	bmor:101737108;		PF00704;	130.21	18.41	1	1	8	16	429	48.7568	7.78174
507	C	chr10	4226567	4228815	BMgn006735	AK382085,BGIBMGA006735	H9JB40	H9JB40_BOMMO	Ribosome maturation protein SBDS-like	Bmo.4727	251			ribosome biogenesis [GO:0042254]	ribosome biogenesis [GO:0042254]				BGIBMGA006735-RA;	101735480;	bmor:101735480;		PF01172;PF09377;	226.66	41.04	1	3	11	39	251	28.5362	8.71924
508	C	chr4	16821082	16825079	BMgn003066	NM_001113267.1,AK378219,AK386016,BGIBMGA003066	H9J0M9	H9J0M9_BOMMO	Cytochrome b-c1 complex subunit Rieske, mitochondrial (EC 1.10.2.2)	LOC100134921	271	1.10.2.2		2 iron, 2 sulfur cluster binding [GO:0051537]; metal ion binding [GO:0046872]; mitochondrion [GO:0005739]; respiratory chain [GO:0070469]; ubiquinol-cytochrome-c reductase activity [GO:0008121]	ubiquinol-cytochrome-c reductase activity [GO:0008121]	2 iron, 2 sulfur cluster binding [GO:0051537]; metal ion binding [GO:0046872]; ubiquinol-cytochrome-c reductase activity [GO:0008121]	mitochondrion [GO:0005739]; respiratory chain [GO:0070469]	Mitochondrion {ECO:0000256|RuleBase:RU004495}.	BGIBMGA003066-RA;				PF00355;PF09165;PF02921;	332.9	46.86	1	5	10	49	271	29.2762	8.80713
509	C	chr24	9124972	9128620	BMgn000167	AK378694,BGIBMGA000167	H9ISE0	H9ISE0_BOMMO	Lactoylglutathione lyase (EC 4.4.1.5) (Glyoxalase I)	Bmo.4144	173	4.4.1.5	PATHWAY: Secondary metabolite metabolism; methylglyoxal degradation; (R)-lactate from methylglyoxal: step 1/2. {ECO:0000256|RuleBase:RU361179}.	lactoylglutathione lyase activity [GO:0004462]; metal ion binding [GO:0046872]	lactoylglutathione lyase activity [GO:0004462]	lactoylglutathione lyase activity [GO:0004462]; metal ion binding [GO:0046872]			BGIBMGA000167-RA;	101743580;	bmor:101743580;		PF00903;	182.58	38.15	1	4	6	17	173	19.7007	5.92236
510	C	chr6	5787610	5788781	BMgn006474	AK383124,NM_001046727.1,BGIBMGA006474	H9JAC9	H9JAC9_BOMMO	Putative leucine-rich repeat-containing protein DDB_G0290503-like		610			prefoldin complex [GO:0016272]; protein folding [GO:0006457]	protein folding [GO:0006457]		prefoldin complex [GO:0016272]		BGIBMGA006474-RA;				PF01920;	126.75	9.18	1	2	7	11	610	71.2027	4.83057
511	C	chr21	10352297	10355679	BMgn001536	AK384171,AK383320,AK385981,AK379402,BGIBMGA001536	H9IWA5	H9IWA5_BOMMO	Beta-ureidopropionase-like		385			hydrolase activity, acting on carbon-nitrogen (but not peptide) bonds [GO:0016810]; nitrogen compound metabolic process [GO:0006807]	hydrolase activity, acting on carbon-nitrogen (but not peptide) bonds [GO:0016810]; nitrogen compound metabolic process [GO:0006807]	hydrolase activity, acting on carbon-nitrogen (but not peptide) bonds [GO:0016810]			BGIBMGA001536-RA;	101737692;	bmor:101737692;		PF00795;	392.38	34.55	1	6	11	20	385	43.0758	6.97607
512	C	chr23	8094858	8095781	BMgn011014	AK384481,BGIBMGA011014	H9JNB1	H9JNB1_BOMMO	Histone deacetylase complex subunit SAP18-like	Bmo.6799	157								BGIBMGA011014-RA;				PF06487;	320.96	54.14	1	5	12	36	157	18.0891	8.86572
513	C	chr8	9416738	9417467	BMgn005451	AK378471,NM_001046930.1,BGIBMGA005451	Q1HQ33	Q1HQ33_BOMMO	BET1-like protein	LOC732930	112								BGIBMGA005451-RA;	732930;	bmor:732930;		PF05739;	65.34	11.61	1	1	1	4	112	13.2109	8.39697
514	C	chr28	3081307	3084334	BMgn013898	AK382014,NM_001046681.1,BGIBMGA013898	H9JWI4	H9JWI4_BOMMO	Proteasome zeta subunit	LOC692836	316			nucleus [GO:0005634]; proteasome core complex, alpha-subunit complex [GO:0019773]; threonine-type endopeptidase activity [GO:0004298]; ubiquitin-dependent protein catabolic process [GO:0006511]	threonine-type endopeptidase activity [GO:0004298]; ubiquitin-dependent protein catabolic process [GO:0006511]	threonine-type endopeptidase activity [GO:0004298]	nucleus [GO:0005634]; proteasome core complex, alpha-subunit complex [GO:0019773]		BGIBMGA013898-RA;				PF00227;PF10584;	596.03	46.52	1	9	12	67	316	35.4499	5.32568
515	C	chr17	15136668	15148833	BMgn007144	NM_001130877.1,AK386301,AK382322,BGIBMGA007144	H9JC99	H9JC99_BOMMO	3-hydroxyisobutyrate dehydrogenase (HIBADH) (EC 1.1.1.31)	hibadh	322	1.1.1.31	PATHWAY: Amino-acid degradation; L-valine degradation. {ECO:0000256|RuleBase:RU910714}.	3-hydroxyisobutyrate dehydrogenase activity [GO:0008442]; NAD binding [GO:0051287]; pentose-phosphate shunt [GO:0006098]; phosphogluconate dehydrogenase (decarboxylating) activity [GO:0004616]; valine catabolic process [GO:0006574]	3-hydroxyisobutyrate dehydrogenase activity [GO:0008442]; pentose-phosphate shunt [GO:0006098]; phosphogluconate dehydrogenase (decarboxylating) activity [GO:0004616]; valine catabolic process [GO:0006574]	3-hydroxyisobutyrate dehydrogenase activity [GO:0008442]; NAD binding [GO:0051287]; phosphogluconate dehydrogenase (decarboxylating) activity [GO:0004616]			BGIBMGA007144-RA;				PF14833;PF03446;	737.32	58.39	1	12	16	89	322	33.9865	9.15869
516	U	chr23	2983791	2986981	BMgn011004	NM_001146063.1,BGIBMGA011004	H9JNA1	H9JNA1_BOMMO	DDRGK domain-containing protein 1 precursor	LOC100271899	289								BGIBMGA011004-RA;				PF09756;	192.87	34.95	2	1	12	22	289	32.9742	5.30029
517	C	chr16	1387820	1393572	BMgn013072	AK381026,AK380578,BGIBMGA013072	H9JU60	H9JU60_BOMMO	Leucine-rich repeat-containing protein 47-like	Bmo.4455	525			phenylalanine-tRNA ligase activity [GO:0004826]; RNA binding [GO:0003723]	phenylalanine-tRNA ligase activity [GO:0004826]	phenylalanine-tRNA ligase activity [GO:0004826]; RNA binding [GO:0003723]			BGIBMGA013072-RA;	101738617;	bmor:101738617;		PF12799;PF13855;	279.62	25.33	1	4	14	26	525	58.8867	8.26514
518	C	chr4	13278109	13282182	BMgn003184	AK382310,AK378674,AK385690,BGIBMGA003184	H9J0Z7	H9J0Z7_BOMMO	Protein Mo25-like		259								BGIBMGA003184-RA;				PF08569;	260.21	27.03	1	3	10	34	259	30.0439	8.73389
519	C	chr23	8770616	8776467	BMgn011504	AK386254,NM_001047061.1,NM_001173356.1,BGIBMGA011504	H9JPP9	H9JPP9_BOMMO	H+ transporting ATP synthase O subunit isoform 1	LOC733114	199			ATP synthesis coupled proton transport [GO:0015986]; proton-transporting ATP synthase activity, rotational mechanism [GO:0046933]	ATP synthesis coupled proton transport [GO:0015986]; proton-transporting ATP synthase activity, rotational mechanism [GO:0046933]	proton-transporting ATP synthase activity, rotational mechanism [GO:0046933]			BGIBMGA011504-RA;				PF00213;	1026.15	67.34	1	15	19	129	199	21.4116	9.62744
520	C	chr13	7682461	7684831	BMgn000921	AK385915,AK384891,BGIBMGA000921	H9IUJ1	H9IUJ1_BOMMO	ER membrane protein complex subunit 10-like isoform X2	Bmo.2342	196								BGIBMGA000921-RA;	101746573;	bmor:101746573;			169.76	29.08	1	4	5	7	196	22.0863	7.94287
521	C	chr10	2974636	2977835	BMgn006709	AK382133,AK384786,BGIBMGA006709	H9JB14	H9JB14_BOMMO	Thioredoxin domain-containing protein 17-like		126								BGIBMGA006709-RA;	101742990;	bmor:101742990;		PF06110;	421.84	63.49	1	9	9	38	126	14.7173	5.05908
522	C	chr24	6421946	6430155	BMgn000102	AK385082,BGIBMGA000102	H9IS76	H9IS76_BOMMO	Papilin-like	Bmo.13536	777								BGIBMGA000102-RA;					1260.38	46.72	1	19	39	100	777	86.9167	5.21143
523	C	chr9	570656	575266	BMgn008047	AK380549,AK384485,AK382385,BGIBMGA008047	H9JEV0	H9JEV0_BOMMO	Bola-like protein DDB_G0274169-like isoform X2	Bmo.13356	77								BGIBMGA008047-RA;				PF01722;	33.08	19.48	1	1	2	3	77	8.59654	8.20654
524	C	chr21	7577244	7580018	BMgn001509	AK383764,BGIBMGA001509	H9IW78	H9IW78_BOMMO	U3 small nucleolar RNA-associated protein 15 homolog	Bmo.7202	527			nucleolus [GO:0005730]; rRNA processing [GO:0006364]	rRNA processing [GO:0006364]		nucleolus [GO:0005730]		BGIBMGA001509-RA;	101746348;	bmor:101746348;		PF09384;PF00400;	129.2	15.18	1	1	9	15	527	59.1382	8.55811
525	C	chr17	6606805	6613107	BMgn007268	AK384648,NM_001046743.1,BGIBMGA007268	H9JCM2	H9JCM2_BOMMO	Proteasome 26S non-atpase subunit 12	LOC692900	450								BGIBMGA007268-RA;				PF01399;	355.36	38.44	1	4	15	51	450	51.6728	6.56592
526	C	chr24	6388901	6414540	BMgn000103	AK386463,BGIBMGA000103	H9IS77	H9IS77_BOMMO	Heterogeneous nuclear ribonucleoprotein U-like protein 1-like	Bmo.7337	1282			nuclein acid binding					BGIBMGA000103-RA;	101744691;	bmor:101744691;		PF02037;	2239.84	44.23	1	39	55	380	1282	142.661	5.96045
527	C	chr1	19179337	19193675	BMgn012230	BGIBMGA012230	H9JRS0	H9JRS0_BOMMO	CCR4-NOT transcription complex subunit 1-like		2342								BGIBMGA012230-RA;				PF12842;PF04054;	467.78	13.32	1	2	30	102	2342	264.629	6.97607
528	C	chr17	6975727	6977662	BMgn007266	AK382331,NM_001046859.1,BGIBMGA007266	Q2F5P9	Q2F5P9_BOMMO	Mitogen-activated protein-binding protein-interacting protein (Uncharacterized protein)	LOC693106	125								BGIBMGA007266-RA;	693106;	bmor:693106;		PF03259;	162.3	22.4	1	2	2	10	125	13.4311	7.37158
529	C	chr24	14520665	14527303	BMgn014403	AK384912,AK377671,BGIBMGA014403	H9JXY5	H9JXY5_BOMMO	V-type proton atpase subunit S1-like		402			ATP hydrolysis coupled proton transport [GO:0015991]; proton-transporting ATPase activity, rotational mechanism [GO:0046961]; proton-transporting ATP synthase activity, rotational mechanism [GO:0046933]; proton-transporting V-type ATPase, V1 domain [GO:0033180]	ATP hydrolysis coupled proton transport [GO:0015991]; proton-transporting ATPase activity, rotational mechanism [GO:0046961]; proton-transporting ATP synthase activity, rotational mechanism [GO:0046933]	proton-transporting ATPase activity, rotational mechanism [GO:0046961]; proton-transporting ATP synthase activity, rotational mechanism [GO:0046933]	proton-transporting V-type ATPase, V1 domain [GO:0033180]		BGIBMGA014403-RA;	101741915;	bmor:101741915;		PF05827;	40.34	1.74	1	1	1	7	402	44.6732	4.97021
530	C	chr3	10146725	10149917	BMgn008998	AK379966,AK386080,AK385857,BGIBMGA008998	H9JHK0	H9JHK0_BOMMO	Enoyl-coa hydratase domain-containing protein 3, mitochondrial-like isoform X2		161			catalytic activity [GO:0003824]	catalytic activity [GO:0003824]	catalytic activity [GO:0003824]			BGIBMGA008998-RA;				PF00378;	170.47	39.75	1	2	6	17	161	18.0785	8.29443
531	C	chr8	4694163	4704122	BMgn005262	AK386487,BGIBMGA005262	H9J6X0	H9J6X0_BOMMO	4-hydroxyphenylpyruvate dioxygenase	Bmo.4872	366			4-hydroxyphenylpyruvate dioxygenase activity [GO:0003868]; aromatic amino acid family metabolic process [GO:0009072]; metal ion binding [GO:0046872]	4-hydroxyphenylpyruvate dioxygenase activity [GO:0003868]; aromatic amino acid family metabolic process [GO:0009072]	4-hydroxyphenylpyruvate dioxygenase activity [GO:0003868]; metal ion binding [GO:0046872]			BGIBMGA005262-RA;				PF00903;	724	55.74	1	14	18	62	366	42.4275	6.01123
532	U	chr13	6710505	6714557	BMgn001252	AK385840,BGIBMGA001252	H9IVH2	H9IVH2_BOMMO	39S ribosomal protein L28, mitochondrial-like	Bmo.4870	282			structural constituent of ribosome [GO:0003735]		structural constituent of ribosome [GO:0003735]			BGIBMGA001252-RA;	101738983;	bmor:101738983;			108.98	13.83	1	1	4	6	282	32.4952	9.5542
533	C	chr8	11750788	11762330	BMgn005315	AK383410,BGIBMGA005315	H9J723	H9J723_BOMMO	26S proteasome non-atpase regulatory subunit 2-like	Bmo.1192	916			enzyme regulator activity [GO:0030234]; proteasome complex [GO:0000502]; regulation of protein catabolic process [GO:0042176]	enzyme regulator activity [GO:0030234]; regulation of protein catabolic process [GO:0042176]	enzyme regulator activity [GO:0030234]	proteasome complex [GO:0000502]		BGIBMGA005315-RA;				PF01851;	1022.66	36.9	1	18	32	109	916	100.446	5.71924
534	U	chr6	8996523	9014814	BMgn006518	BGIBMGA006518	H9JAH3	H9JAH3_BOMMO	Peroxidase-like isoform X1		747			heme binding [GO:0020037]; peroxidase activity [GO:0004601]; response to oxidative stress [GO:0006979]	peroxidase activity [GO:0004601]; response to oxidative stress [GO:0006979]	heme binding [GO:0020037]; peroxidase activity [GO:0004601]			BGIBMGA006518-RA;				PF03098;	150.88	8.7	1	1	8	23	747	84.3991	6.62451
535	C	chr19	12274422	12284299	BMgn004175	NM_001044199.1,AK381987,AK380258,BGIBMGA004175	Q0ZB73	EIF3J_BOMMO	Eukaryotic translation initiation factor 3 subunit J (eif3j)		241			eukaryotic 43S preinitiation complex [GO:0016282]; eukaryotic 48S preinitiation complex [GO:0033290]; eukaryotic translation initiation factor 3 complex [GO:0005852]; formation of translation preinitiation complex [GO:0001731]; regulation of translational initiation [GO:0006446]; translation initiation factor activity [GO:0003743]	formation of translation preinitiation complex [GO:0001731]; regulation of translational initiation [GO:0006446]; translation initiation factor activity [GO:0003743]	translation initiation factor activity [GO:0003743]	eukaryotic 43S preinitiation complex [GO:0016282]; eukaryotic 48S preinitiation complex [GO:0033290]; eukaryotic translation initiation factor 3 complex [GO:0005852]	Cytoplasm {ECO:0000255|HAMAP-Rule:MF_03009}.	BGIBMGA004175-RA;	733089;	bmor:733089;		PF08597;	229.17	37.76	1	3	12	36	241	28.007	4.94482
536	C	chr5	10557625	10559527	BMgn003456	AK386579,AK381034,BGIBMGA003456	H9J1R9	H9J1R9_BOMMO	Regulator of microtubule dynamics protein 1-like isoform X3	Bmo.5154	250								BGIBMGA003456-RA;					231.19	29.6	1	3	10	51	250	29.595	7.29834
537	C	chr22	8690460	8700917	BMgn000398	AK377552,AK382823,AK379039,BGIBMGA000398	H9IT19	H9IT19_BOMMO	Succinyl-coa:3-ketoacid-coenzyme A transferase (EC 2.8.3.5)		516	2.8.3.5		3-oxoacid CoA-transferase activity [GO:0008260]; ketone body catabolic process [GO:0046952]; mitochondrion [GO:0005739]	3-oxoacid CoA-transferase activity [GO:0008260]; ketone body catabolic process [GO:0046952]	3-oxoacid CoA-transferase activity [GO:0008260]	mitochondrion [GO:0005739]		BGIBMGA000398-RA;	101737459;	bmor:101737459;		PF01144;	513.94	24.81	1	8	11	27	516	56.3112	6.87354
538	C	chr13	6918288	6923700	BMgn000897	AK377276,BGIBMGA000897	H9IUG7	H9IUG7_BOMMO	NADH dehydrogenase [ubiquinone] 1 alpha subcomplex subunit 9, mitochondrial-like		399			catalytic activity [GO:0003824]; coenzyme binding [GO:0050662]	catalytic activity [GO:0003824]	catalytic activity [GO:0003824]; coenzyme binding [GO:0050662]			BGIBMGA000897-RA;	101738045;	bmor:101738045;		PF01370;	497.62	33.08	1	9	12	43	399	45.0743	8.80713
539	C	chr13	8621288	8624641	BMgn000940	AK378755,BGIBMGA000940	H9IUL0	H9IUL0_BOMMO	Alpha-tocopherol transfer protein-like	Bmo.3636	295								BGIBMGA000940-RA;	101741724;	bmor:101741724;		PF00650;	260.7	27.8	1	5	10	31	295	34.5838	6.3667
540	C	chr11	12773296	12774700	BMgn011779	BGIBMGA011779	H9JQH3	H9JQH3_BOMMO	Prefoldin subunit 4	Bmo.4156	135			prefoldin complex [GO:0016272]; protein folding [GO:0006457]	protein folding [GO:0006457]		prefoldin complex [GO:0016272]		BGIBMGA011779-RA;	101737652;	bmor:101737652;		PF01920;	103.93	35.56	1	2	4	7	135	15.5588	4.85596
541	C	chr18	12693540	12694314	BMgn008301	AK385183,BGIBMGA008301	H9JFK4	H9JFK4_BOMMO	39S ribosomal protein L14, mitochondrial-like		108			ribosome [GO:0005840]; structural constituent of ribosome [GO:0003735]; translation [GO:0006412]	translation [GO:0006412]	structural constituent of ribosome [GO:0003735]	ribosome [GO:0005840]		BGIBMGA008301-RA;				PF00238;	82.94	33.33	1	1	4	12	108	11.9298	10.2866
542	C	chr5	11364679	11369752	BMgn003474	AK378680,NM_001043491.1,BGIBMGA003474	H9J1T7	H9J1T7_BOMMO	Casein kinase 2 alpha subunit	Ck2a	381			ATP binding [GO:0005524]; protein serine/threonine kinase activity [GO:0004674]	protein serine/threonine kinase activity [GO:0004674]	ATP binding [GO:0005524]; protein serine/threonine kinase activity [GO:0004674]			BGIBMGA003474-RA;				PF00069;	369.59	31.76	2	6	10	32	381	45.0058	7.94287
543	C	chr10	9515145	9525595	BMgn006865	NM_001046716.1,AK380834,AK377988,AK378180,BGIBMGA006865	E9JEH1	E9JEH1_BOMMO	CREB		297			nucleus [GO:0005634]; sequence-specific DNA binding [GO:0043565]; sequence-specific DNA binding transcription factor activity [GO:0003700]	sequence-specific DNA binding transcription factor activity [GO:0003700]	sequence-specific DNA binding [GO:0043565]; sequence-specific DNA binding transcription factor activity [GO:0003700]	nucleus [GO:0005634]		BGIBMGA006865-RA;				PF00170;PF02173;	99.58	13.47	1	1	4	9	297	32.0752	7.2251
544	C	chr19	5099531	5107617	BMgn001928	NM_001044147.1,AK386317,BGIBMGA001928	H9IXE5	H9IXE5_BOMMO	GTP-binding protein RAB2	LOC733057	214			GTP binding [GO:0005525]; protein transport [GO:0015031]; small GTPase mediated signal transduction [GO:0007264]	protein transport [GO:0015031]; small GTPase mediated signal transduction [GO:0007264]	GTP binding [GO:0005525]			BGIBMGA001928-RA;				PF00071;	565.59	69.16	1	8	13	51	214	23.2657	6.39209
545	C	chr3	1628552	1634605	BMgn007418	NM_001046700.1,AK385407,BGIBMGA007418	Q2F635	Q2F635_BOMMO	Adenosine kinase	LOC692855	349			adenosine kinase activity [GO:0004001]; phosphotransferase activity, alcohol group as acceptor [GO:0016773]; purine ribonucleoside salvage [GO:0006166]	adenosine kinase activity [GO:0004001]; phosphotransferase activity, alcohol group as acceptor [GO:0016773]; purine ribonucleoside salvage [GO:0006166]	adenosine kinase activity [GO:0004001]; phosphotransferase activity, alcohol group as acceptor [GO:0016773]			BGIBMGA007418-RA;	692855;	bmor:692855;		PF00294;	421.71	29.8	1	6	9	33	349	38.1031	5.30029
546	C	chr26	7053581	7079440	BMgn002310	AK386704,BGIBMGA002310	H9IYH6	H9IYH6_BOMMO	Antigen KI-67-like	Bmo.3713	1488								BGIBMGA002310-RA;					1611.23	39.52	1	21	67	220	1488	165.658	10.7847
547	C	chr8	11726012	11734127	BMgn005493	NM_001098361.1,BGIBMGA005493	H9J7K1	H9J7K1_BOMMO	Enolase	LOC100037426	433			glycolytic process [GO:0006096]; magnesium ion binding [GO:0000287]; phosphopyruvate hydratase activity [GO:0004634]; phosphopyruvate hydratase complex [GO:0000015]	glycolytic process [GO:0006096]; phosphopyruvate hydratase activity [GO:0004634]	magnesium ion binding [GO:0000287]; phosphopyruvate hydratase activity [GO:0004634]	phosphopyruvate hydratase complex [GO:0000015]		BGIBMGA005493-RA;				PF00113;PF03952;	1611.76	70.9	2	26	30	180	433	47.0243	6.07471
548	C	chr21	11503658	11507503	BMgn001558	AK381617,AK384370,BGIBMGA001558	H9IWC7	H9IWC7_BOMMO	Isoleucine--trna ligase, cytoplasmic-like	Bmo.10884	1212			aminoacyl-tRNA editing activity [GO:0002161]; ATP binding [GO:0005524]; cytoplasm [GO:0005737]; isoleucine-tRNA ligase activity [GO:0004822]; isoleucyl-tRNA aminoacylation [GO:0006428]	aminoacyl-tRNA editing activity [GO:0002161]; isoleucine-tRNA ligase activity [GO:0004822]; isoleucyl-tRNA aminoacylation [GO:0006428]	aminoacyl-tRNA editing activity [GO:0002161]; ATP binding [GO:0005524]; isoleucine-tRNA ligase activity [GO:0004822]	cytoplasm [GO:0005737]		BGIBMGA001558-RA;	101742308;	bmor:101742308;		PF08264;PF00133;	1567.72	35.48	1	23	44	115	1212	139.363	7.50342
549	C	chr13	8432680	8434275	BMgn001212	AK386544,NM_001046712.1,BGIBMGA001212	H9IVD2	H9IVD2_BOMMO	Centrin	LOC692867	153			calcium ion binding [GO:0005509]; microtubule organizing center [GO:0005815]		calcium ion binding [GO:0005509]	microtubule organizing center [GO:0005815]		BGIBMGA001212-RA;				PF13405;PF13499;	179.66	49.02	1	1	11	30	153	17.277	8.76318
550	C	chr7	14782331	14787078	BMgn008670	AK383771,NM_001046767.1,BGIBMGA008670	H9JGM3	H9JGM3_BOMMO	ATP synthase	LOC692925	243			ATP synthesis coupled proton transport [GO:0015986]; hydrogen ion transmembrane transporter activity [GO:0015078]; mitochondrial proton-transporting ATP synthase complex, coupling factor F(o) [GO:0000276]	ATP synthesis coupled proton transport [GO:0015986]; hydrogen ion transmembrane transporter activity [GO:0015078]	hydrogen ion transmembrane transporter activity [GO:0015078]	mitochondrial proton-transporting ATP synthase complex, coupling factor F(o) [GO:0000276]		BGIBMGA008670-RA;				PF05405;	715.91	50.21	1	11	17	140	243	27.5732	8.22119
551	C	chr7	7888605	7894299	BMgn010228	BGIBMGA010228	H9JL27	H9JL27_BOMMO	Scaffold attachment factor B2-like		561			nucleic acid binding [GO:0003676]; nucleotide binding [GO:0000166]		nucleic acid binding [GO:0003676]; nucleotide binding [GO:0000166]			BGIBMGA010228-RA;				PF00076;	565.75	32.98	1	6	22	79	561	63.9222	8.98291
552	C	chr10	16302967	16306709	BMgn002790	AK386586,NM_001145330.1,BGIBMGA002790	H9IZV5	H9IZV5_BOMMO	JAB-MPN domain protein	Jm	348								BGIBMGA002790-RA;				PF01398;	73.51	7.76	1	1	2	5	348	38.8104	6.3667
553	U	chr9	983243	1013307	BMgn008063	AK385765,BGIBMGA008063	H9JEW6	H9JEW6_BOMMO	Glutamyl aminopeptidase-like precursor		1794			metallopeptidase activity [GO:0008237]; zinc ion binding [GO:0008270]	metallopeptidase activity [GO:0008237]	metallopeptidase activity [GO:0008237]; zinc ion binding [GO:0008270]			BGIBMGA008063-RA;				PF11838;PF01433;	517.8	14.88	1	7	26	40	1794	205.843	6.82959
554	C	chr27	11336897	11339125	BMgn004573	NM_001046940.1,AK385220,BGIBMGA004573	H9J4Y3	H9J4Y3_BOMMO	Small nuclear ribonucleoprotein G	LOC732941	76								BGIBMGA004573-RA;				PF01423;	266.29	67.11	1	4	5	50	76	8.49646	8.83643
555	C	chr8	12978352	12982211	BMgn005519	AK384489,BGIBMGA005519	H9J7M7	H9J7M7_BOMMO	Protein flightless-1-like		1355			actin cytoskeleton organization [GO:0030036]; actin filament severing [GO:0051014]; intracellular protein transport [GO:0006886]; mitochondrial outer membrane [GO:0005741]	actin cytoskeleton organization [GO:0030036]; actin filament severing [GO:0051014]; intracellular protein transport [GO:0006886]		mitochondrial outer membrane [GO:0005741]		BGIBMGA005519-RA;				PF00626;PF13504;PF13855;PF04281;	534.63	14.91	1	5	24	63	1355	153.219	5.73193
556	C	chr11	7159423	7160134	BMgn011947	BGIBMGA011947	H9JQZ1	H9JQZ1_BOMMO	Sperm-associated antigen 7 homolog		236			nucleic acid binding [GO:0003676]		nucleic acid binding [GO:0003676]			BGIBMGA011947-RA;	101742333;	bmor:101742333;		PF01424;	183.42	33.47	1	1	12	39	236	27.1878	8.98291
557	C	chr16	3520537	3540259	BMgn013025	AK377503,AK383311,BGIBMGA013025	H9JU13	H9JU13_BOMMO	Eukaryotic translation initiation factor 3 subunit A (eif3a) (Eukaryotic translation initiation factor 3 subunit 10)	Bmo.3208	1212			eukaryotic 43S preinitiation complex [GO:0016282]; eukaryotic 48S preinitiation complex [GO:0033290]; eukaryotic translation initiation factor 3 complex [GO:0005852]; formation of translation preinitiation complex [GO:0001731]; regulation of translational initiation [GO:0006446]; translation initiation factor activity [GO:0003743]	formation of translation preinitiation complex [GO:0001731]; regulation of translational initiation [GO:0006446]; translation initiation factor activity [GO:0003743]	translation initiation factor activity [GO:0003743]	eukaryotic 43S preinitiation complex [GO:0016282]; eukaryotic 48S preinitiation complex [GO:0033290]; eukaryotic translation initiation factor 3 complex [GO:0005852]	Cytoplasm {ECO:0000256|HAMAP-Rule:MF_03000}.	BGIBMGA013025-RA;				PF01399;	1177.93	30.45	2	17	46	190	1212	140.111	6.72705
558	C	chr1	3133563	3144247	BMgn002013	BGIBMGA002013	H9IXN0	H9IXN0_BOMMO	Importin-7-like isoform X2		515								BGIBMGA002013-RA;					225.58	10.49	1	3	5	19	515	58.4656	4.52588
559	C	chr8	11491797	11494017	BMgn005328	NM_001099616.1,NM_001046865.1,AK384587,AK382878,BGIBMGA005328	H9J736	H9J736_BOMMO	Translocon-associated protein gamma isoform 2	LOC100101160	170			cotranslational protein targeting to membrane [GO:0006613]; integral component of endoplasmic reticulum membrane [GO:0030176]; Sec61 translocon complex [GO:0005784]	cotranslational protein targeting to membrane [GO:0006613]		integral component of endoplasmic reticulum membrane [GO:0030176]; Sec61 translocon complex [GO:0005784]		BGIBMGA005328-RA;				PF07074;	135.52	29.41	1	1	7	32	170	19.8556	9.75928
560	C	chr3	7431332	7449790	BMgn008848	AK386217,AK384264,BGIBMGA008848	H9JH51	H9JH51_BOMMO	Uncharacterized protein LOC101743136		134								BGIBMGA008848-RA;					398.29	48.51	1	7	10	47	134	14.8162	5.57959
561	C	chr1	9780089	9784481	BMgn000679	NM_001046741.1,AK384800,AK385568,BGIBMGA000679	H9ITU9	H9ITU9_BOMMO	Rotamase Pin1		164			peptidyl-prolyl cis-trans isomerase activity [GO:0003755]	peptidyl-prolyl cis-trans isomerase activity [GO:0003755]	peptidyl-prolyl cis-trans isomerase activity [GO:0003755]			BGIBMGA000679-RA;				PF00639;PF00397;	126.57	26.22	1	1	5	13	164	18.7101	5.70654
562	C	chr4	14003636	14012095	BMgn003004	NM_001098287.1,AK381885,AK383618,BGIBMGA003004	H9J0G7	H9J0G7_BOMMO	Small nuclear ribonucleoprotein polypeptide	LOC778458	179								BGIBMGA003004-RA;				PF01423;	518.33	54.75	1	9	10	125	179	18.7496	11.0483
563	C	chr15	4604286	4612245	BMgn007681	AK382021,BGIBMGA007681	H9JDT4	H9JDT4_BOMMO	Phosphoglycerate kinase (EC 2.7.2.3)		423	2.7.2.3		ATP binding [GO:0005524]; glycolytic process [GO:0006096]; phosphoglycerate kinase activity [GO:0004618]	glycolytic process [GO:0006096]; phosphoglycerate kinase activity [GO:0004618]	ATP binding [GO:0005524]; phosphoglycerate kinase activity [GO:0004618]			BGIBMGA007681-RA;				PF00162;	731.82	47.52	1	14	20	77	423	45.0042	5.32568
564	C	chr8	7570996	7577723	BMgn005392	AK383689,AK379317,BGIBMGA005392	H9J7A0	H9J7A0_BOMMO	Proteasome activator complex subunit 3-like		217			proteasome activator complex [GO:0008537]			proteasome activator complex [GO:0008537]		BGIBMGA005392-RA;				PF02251;	440.88	45.62	1	6	13	23	217	25.4474	9.1001
565	C	chr1	9375333	9386797	BMgn000672	AK384682,AK385859,BGIBMGA000672	H9ITU2	H9ITU2_BOMMO	Citrate synthase	Bmo.2204	465			cellular carbohydrate metabolic process [GO:0044262]; citrate (Si)-synthase activity [GO:0004108]; tricarboxylic acid cycle [GO:0006099]	cellular carbohydrate metabolic process [GO:0044262]; citrate (Si)-synthase activity [GO:0004108]; tricarboxylic acid cycle [GO:0006099]	citrate (Si)-synthase activity [GO:0004108]			BGIBMGA000672-RA;	101737646;	bmor:101737646;		PF00285;	908.09	54.84	1	18	22	98	465	51.829	8.73389
566	C	chr17	7214332	7219222	BMgn007258	AK385839,BGIBMGA007258	H9JCL3	H9JCL3_BOMMO	L-xylulose reductase-like isoform X1		246			oxidoreductase activity [GO:0016491]	oxidoreductase activity [GO:0016491]	oxidoreductase activity [GO:0016491]			BGIBMGA007258-RA;					537.76	52.85	1	7	12	44	246	26.7019	6.80029
567	C	chr21	3017759	3022548	BMgn012437	AK386131,NM_001172724.1,BGIBMGA012437	H9JSC6	H9JSC6_BOMMO	Coatomer protein complex subunit epsilon	COPE	302			retrograde vesicle-mediated transport, Golgi to ER [GO:0006890]; structural molecule activity [GO:0005198]	retrograde vesicle-mediated transport, Golgi to ER [GO:0006890]	structural molecule activity [GO:0005198]			BGIBMGA012437-RA;				PF04733;	537.09	49.67	1	11	12	24	302	33.231	5.26221
568	C	chr4	11673575	11678259	BMgn003212	AK377465,BGIBMGA003212	H9J125	H9J125_BOMMO	26S proteasome non-atpase regulatory subunit 6-like	Bmo.2659	382			enzyme regulator activity					BGIBMGA003212-RA;	101735567;	bmor:101735567;		PF01399;PF10602;	681.67	43.98	1	11	18	87	382	43.4339	6.02393
569	C	chr10	9935970	9949748	BMgn006878	NM_001168282.1,BGIBMGA006878	H9JBI3	H9JBI3_BOMMO	Integrin beta	LOC100313947	843			cell adhesion [GO:0007155]; integral component of membrane [GO:0016021]; integrin-mediated signaling pathway [GO:0007229]; multicellular organismal development [GO:0007275]; receptor activity [GO:0004872]	cell adhesion [GO:0007155]; integrin-mediated signaling pathway [GO:0007229]; multicellular organismal development [GO:0007275]	receptor activity [GO:0004872]	integral component of membrane [GO:0016021]	Membrane {ECO:0000256|RuleBase:RU000633}; Single-pass type I membrane protein {ECO:0000256|RuleBase:RU000633}.	BGIBMGA006878-RA;				PF08725;PF07965;PF00362;	353.97	15.07	1	6	14	39	843	92.0934	6.01123
570	C	chr25	13365519	13376337	BMgn004892	AK383698,NM_001043430.2,BGIBMGA004892	H9J5V2	H9J5V2_BOMMO	TIA-1 homologue	Tia1	388			nucleic acid binding [GO:0003676]; nucleotide binding [GO:0000166]		nucleic acid binding [GO:0003676]; nucleotide binding [GO:0000166]			BGIBMGA004892-RA;				PF00076;	233.51	14.95	1	4	6	14	388	41.9882	7.73779
571	C	chr11	11637950	11641388	BMgn011662	BGIBMGA011662	H9JQ56	H9JQ56_BOMMO	Zinc finger CCCH domain-containing protein 18-like		607			metal ion binding [GO:0046872]		metal ion binding [GO:0046872]			BGIBMGA011662-RA;				PF00642;	164	17.3	1	1	12	24	607	66.7397	6.21436
572	C	chr17	7139527	7141116	BMgn007261	BGIBMGA007261	H9JCL6	H9JCL6_BOMMO	Nudix hydrolase 8-like		260			hydrolase activity [GO:0016787]	hydrolase activity [GO:0016787]	hydrolase activity [GO:0016787]			BGIBMGA007261-RA;	101736441;	bmor:101736441;		PF00293;	176.83	21.15	1	2	6	15	260	29.949	6.07471
573	C	chr4	7991679	7999246	BMgn006208	AK382753,BGIBMGA006208	H9J9L5	H9J9L5_BOMMO	RNA-binding protein 39-like isoform X1		514			mRNA processing [GO:0006397]; nucleotide binding [GO:0000166]; nucleus [GO:0005634]; RNA binding [GO:0003723]	mRNA processing [GO:0006397]	nucleotide binding [GO:0000166]; RNA binding [GO:0003723]	nucleus [GO:0005634]		BGIBMGA006208-RA;	101739548;	bmor:101739548;		PF15519;PF00076;	307.48	26.26	1	3	17	47	514	58.3939	9.51025
574	U	chr8	3586015	3594204	BMgn014135	AK386468,BGIBMGA014135	H9JX70	H9JX70_BOMMO	Zinc finger protein 207-like	Bmo.3418	384			DNA binding [GO:0003677]; metal ion binding [GO:0046872]		DNA binding [GO:0003677]; metal ion binding [GO:0046872]			BGIBMGA014135-RA;					62.57	4.43	1	1	2	12	384	41.1768	9.45166
575	C	chr23	17064069	17071004	BMgn011344	NM_001043886.1,AK383512,AK384870,BGIBMGA011344	H9JP90	H9JP90_BOMMO	Cathepsin D precursor	CatD	326			aspartic-type endopeptidase activity [GO:0004190]	aspartic-type endopeptidase activity [GO:0004190]	aspartic-type endopeptidase activity [GO:0004190]			BGIBMGA011344-RA;				PF00026;	500.06	29.45	1	7	8	35	326	35.0285	6.41748
576	C	chr1	16629634	16636250	BMgn012323	NM_001046849.1,AK386286,AK388009,BGIBMGA012323	H9JS13	H9JS13_BOMMO	DNA-damage inducible protein	LOC693096	410			aspartic-type endopeptidase activity [GO:0004190]	aspartic-type endopeptidase activity [GO:0004190]	aspartic-type endopeptidase activity [GO:0004190]			BGIBMGA012323-RA;				PF09668;PF00240;	261.33	17.07	1	3	9	33	410	45.9072	5.5415
577	C	chr4	19651712	19656021	BMgn003759	AK382547,BGIBMGA003759	H9J2M2	H9J2M2_BOMMO	Transcription elongation factor SPT5		1021			nucleus [GO:0005634]; regulation of DNA-templated transcription, elongation [GO:0032784]; regulation of transcription from RNA polymerase II promoter [GO:0006357]; transcription, DNA-templated [GO:0006351]	regulation of DNA-templated transcription, elongation [GO:0032784]; regulation of transcription from RNA polymerase II promoter [GO:0006357]; transcription, DNA-templated [GO:0006351]		nucleus [GO:0005634]	Nucleus {ECO:0000256|PIRNR:PIRNR036945}.	BGIBMGA003759-RA;				PF00467;PF03439;PF11942;	476.64	20.76	1	6	20	58	1021	111.199	5.79541
578	C	chr25	1180676	1186340	BMgn000819	AK384727,AK383973,AK379463,AK381510,BGIBMGA000819	H9IU89	H9IU89_BOMMO	Flavin reductase (NADPH)-like isoform X1	Bmo.3828	212								BGIBMGA000819-RA;	101736226;	bmor:101736226;			469.62	63.21	1	8	13	77	212	23.3152	6.55127
579	C	chr10	15275048	15294003	BMgn002931	AK382661,AK381829,BGIBMGA002931	H9J096	H9J096_BOMMO	Chromodomain-helicase-DNA-binding protein Mi-2 homolog isoform X1	Bmo.9556	1969			ATP binding [GO:0005524]; ATP-dependent helicase activity [GO:0008026]; DNA binding [GO:0003677]; nucleus [GO:0005634]; regulation of transcription, DNA-templated [GO:0006355]; zinc ion binding [GO:0008270]	ATP-dependent helicase activity [GO:0008026]; regulation of transcription, DNA-templated [GO:0006355]	ATP binding [GO:0005524]; ATP-dependent helicase activity [GO:0008026]; DNA binding [GO:0003677]; zinc ion binding [GO:0008270]	nucleus [GO:0005634]		BGIBMGA002931-RA;	101745315;	bmor:101745315;		PF08074;PF08073;PF00385;PF06461;PF06465;PF00271;PF00628;PF00176;	1046.76	22.55	1	14	45	103	1969	223.425	5.79541
580	C	chr20	6791976	6809508	BMgn004315	AK385313,NM_001110343.1,BGIBMGA004315	H9J476	H9J476_BOMMO	P-element somatic inhibitor		648			RNA binding [GO:0003723]		RNA binding [GO:0003723]			BGIBMGA004315-RA;				PF09005;PF00013;	797.38	37.96	1	15	24	87	648	69.6352	6.66846
581	C	chr4	4723749	4730313	BMgn005999	AK377219,BGIBMGA005999	H9J907	H9J907_BOMMO	Tetratricopeptide repeat protein 14 homolog isoform X1		1140								BGIBMGA005999-RA;				PF07719;	1254.21	30.26	1	18	39	161	1140	127.658	9.45166
582	C	chr20	7111105	7115665	BMgn004302	AK384846,NM_001044051.1,BGIBMGA004302	H9J463	H9J463_BOMMO	Eukaryotic translation initiation factor 2 alpha subunit	LOC693063	332			eukaryotic translation initiation factor 2 complex [GO:0005850]; translation initiation factor activity [GO:0003743]	translation initiation factor activity [GO:0003743]	translation initiation factor activity [GO:0003743]	eukaryotic translation initiation factor 2 complex [GO:0005850]		BGIBMGA004302-RA;				PF07541;PF00575;	588.45	46.39	1	12	15	48	332	37.2007	4.85596
583	C	chr13	9050046	9052374	BMgn001201	NM_001047011.1,AK386292,BGIBMGA001201	Q1HPM4	Q1HPM4_BOMMO	Muscular protein 20	LOC733016	184								BGIBMGA001201-RA;	733016;	bmor:733016;		PF00402;PF00307;	169.72	29.89	1	2	6	17	184	20.1195	8.52881
584	C	chr5	15834642	15848046	BMgn003564	AK379785,AK378767,BGIBMGA003564	H9J227	H9J227_BOMMO	Ornithine aminotransferase, mitochondrial-like		407			pyridoxal phosphate binding [GO:0030170]; transaminase activity [GO:0008483]	transaminase activity [GO:0008483]	pyridoxal phosphate binding [GO:0030170]; transaminase activity [GO:0008483]			BGIBMGA003564-RA;	101738901;	bmor:101738901;		PF00202;	374.94	33.91	1	5	15	59	407	44.6681	6.78564
585	C	chr5	11987012	11988113	BMgn003711	BGIBMGA003711	H9J2H4	H9J2H4_BOMMO	Cartilage-associated protein-like		366								BGIBMGA003711-RA;	101744142;	bmor:101744142;			41.56	7.65	1	1	2	8	366	43.0895	5.17334
586	C	chr4	12210682	12211933	BMgn003206	BGIBMGA003206	H9J119	H9J119_BOMMO	Probable cysteine desulfurase, mitochondrial-like isoform X1		210			catalytic activity [GO:0003824]; pyridoxal phosphate binding [GO:0030170]	catalytic activity [GO:0003824]	catalytic activity [GO:0003824]; pyridoxal phosphate binding [GO:0030170]			BGIBMGA003206-RA;				PF00266;	283.43	35.71	1	5	5	32	210	23.9024	7.31299
587	C	chr15	6715121	6716640	BMgn007845	AK382591,BGIBMGA007845	H9JE98	H9JE98_BOMMO	39S ribosomal protein L51, mitochondrial-like		203			structural constituent of the ribosome					BGIBMGA007845-RA;				PF10244;	180.94	34.48	1	2	9	19	203	23.8829	10.1987
588	C	chr10	8644968	8675249	BMgn006836	NM_001111364.1,AK383952,BGIBMGA006836,BGIBMGA006837	H9JBE2	H9JBE2_BOMMO	NADPH cytochrome P450 reductase	Cpr	642			FMN binding [GO:0010181]; iron ion binding [GO:0005506]; NADPH-hemoprotein reductase activity [GO:0003958]	NADPH-hemoprotein reductase activity [GO:0003958]	FMN binding [GO:0010181]; iron ion binding [GO:0005506]; NADPH-hemoprotein reductase activity [GO:0003958]			BGIBMGA006837-RA;				PF00667;PF00258;PF00175;	493.65	23.05	1	7	15	32	642	73.0756	5.92236
589	C	chr19	9492096	9494944	BMgn004109	AK385749,AK385874,BGIBMGA004109	H9J3M2	H9J3M2_BOMMO	Putative RNA-binding protein 15B-like, partial		630			nucleic acid binding [GO:0003676]; nucleotide binding [GO:0000166]		nucleic acid binding [GO:0003676]; nucleotide binding [GO:0000166]			BGIBMGA004109-RA;				PF00076;PF07744;	225.46	12.7	1	3	11	29	630	71.9124	9.26123
590	C	chr9	13589404	13594909	BMgn002470	AK385916,BGIBMGA002470	H9IYY5	H9IYY5_BOMMO	Charged multivesicular body protein 5-like		225			vacuolar transport [GO:0007034]	vacuolar transport [GO:0007034]				BGIBMGA002470-RA;	101742750;	bmor:101742750;		PF03357;	132.09	31.11	1	1	10	19	225	25.2454	4.89404
591	C	Bm_scaf131	317640	325077	BMgn007248	AK386137,BGIBMGA007248	H9JCK3	H9JCK3_BOMMO	Putative RNA-binding protein Luc7-like 2-like isoform X2		322			mRNA binding [GO:0003729]; mRNA splice site selection [GO:0006376]; U1 snRNP [GO:0005685]	mRNA splice site selection [GO:0006376]	mRNA binding [GO:0003729]	U1 snRNP [GO:0005685]		BGIBMGA007248-RA;				PF03194;	347.7	33.23	1	6	14	32	322	37.0378	8.1626
592	C	chr9	7025245	7027096	BMgn012571	NM_001046924.1,AK384816,AK385914,BGIBMGA012571	H9JSR0	H9JSR0_BOMMO	Signal recognition particle 19 kda protein	LOC732924	125			7S RNA binding [GO:0008312]; signal recognition particle [GO:0048500]; SRP-dependent cotranslational protein targeting to membrane [GO:0006614]	SRP-dependent cotranslational protein targeting to membrane [GO:0006614]	7S RNA binding [GO:0008312]	signal recognition particle [GO:0048500]		BGIBMGA012571-RA;				PF01922;	131.82	33.6	1	2	5	23	125	14.4815	9.5542
593	C	Bm_scaf221	15666	19605	BMgn014414	AK378259,BGIBMGA014414	H9JXZ6	H9JXZ6_BOMMO	Leucine carboxyl methyltransferase 1-like	Bmo.3403	315			methyltransferase activity [GO:0008168]	methyltransferase activity [GO:0008168]	methyltransferase activity [GO:0008168]			BGIBMGA014414-RA;	101743540;	bmor:101743540;		PF04072;	193.16	20.32	1	3	8	14	315	35.2898	6.20166
594	U	chr19	3810541	3814948	BMgn001870	AK383890,BGIBMGA001870	H9IX87	H9IX87_BOMMO	Probable splicing factor, arginine/serine-rich 7-like		619			nucleic acid binding [GO:0003676]; nucleotide binding [GO:0000166]		nucleic acid binding [GO:0003676]; nucleotide binding [GO:0000166]			BGIBMGA001870-RA;				PF00076;	210.8	18.9	1	2	13	21	619	70.6583	10.4038
595	C	Bm_scaf131	520953	526717	BMgn007224	AK382893,BGIBMGA007224	H9JCH9	H9JCH9_BOMMO	28 kda heat- and acid-stable phosphoprotein-like		172								BGIBMGA007224-RA;	101735383;	bmor:101735383;		PF10252;	152.52	27.33	1	1	7	18	172	19.8362	9.37842
596	C	chr13	17839881	17841975	BMgn001084	NM_001043380.1,AK384589,BGIBMGA001084	H9IV04	H9IV04_BOMMO	Meiotic recombination 11	Mre11	628			double-strand break repair [GO:0006302]; endonuclease activity [GO:0004519]; exonuclease activity [GO:0004527]; manganese ion binding [GO:0030145]; meiotic cell cycle [GO:0051321]; nucleus [GO:0005634]	double-strand break repair [GO:0006302]; endonuclease activity [GO:0004519]; exonuclease activity [GO:0004527]; meiotic cell cycle [GO:0051321]	endonuclease activity [GO:0004519]; exonuclease activity [GO:0004527]; manganese ion binding [GO:0030145]	nucleus [GO:0005634]		BGIBMGA001084-RA;				PF00149;PF04152;	1031.05	42.04	1	17	23	92	628	70.5934	6.29053
597	C	chr25	5209071	5214630	BMgn004838	AK388470,NM_001046876.1,BGIBMGA004838	H9J5P8	H9J5P8_BOMMO	Mitochondrial ribosomal protein S5	mRpS5	411			ribosome [GO:0005840]; RNA binding [GO:0003723]; structural constituent of ribosome [GO:0003735]; translation [GO:0006412]	translation [GO:0006412]	RNA binding [GO:0003723]; structural constituent of ribosome [GO:0003735]	ribosome [GO:0005840]		BGIBMGA004838-RA;				PF00333;PF03719;	309.38	35.28	1	2	17	38	411	47.1512	10.0669
598	C	chr10	7826724	7835345	BMgn006796	BGIBMGA006796	H9JBA1	H9JBA1_BOMMO	RNA-binding protein cabeza-like, partial		364			nucleic acid binding [GO:0003676]; nucleotide binding [GO:0000166]; zinc ion binding [GO:0008270]		nucleic acid binding [GO:0003676]; nucleotide binding [GO:0000166]; zinc ion binding [GO:0008270]			BGIBMGA006796-RA;				PF00076;	156.64	25.55	1	1	9	22	364	36.4198	8.03076
599	C	chr3	4387994	4391962	BMgn007493	AK386008,BGIBMGA007493	H9JD96	H9JD96_BOMMO	Transcription factor A, mitochondrial-like	Bmo.5289	150								BGIBMGA007493-RA;				PF09011;	270.24	51.33	1	4	12	29	150	17.8104	9.5835
600	C	chr16	314051	317158	BMgn013096	AK386325,BGIBMGA013096	H9JU84	H9JU84_BOMMO	Serine/arginine-rich splicing factor 1A-like	Bmo.8493	215			nucleic acid binding [GO:0003676]; nucleotide binding [GO:0000166]		nucleic acid binding [GO:0003676]; nucleotide binding [GO:0000166]			BGIBMGA013096-RA;				PF00076;	818.91	65.12	1	16	17	75	215	23.6516	8.36768
601	C	chr15	1630067	1659023	BMgn007948	BGIBMGA007948	H9JEK1	H9JEK1_BOMMO	Spectrin alpha chain, non-erythrocytic 1 isoform X2	Bmo.2645	2458			calcium ion binding [GO:0005509]		calcium ion binding [GO:0005509]			BGIBMGA007948-RA;				PF13499;PF08726;PF00018;PF00435;	7137.1	63.3	1	114	162	1103	2458	279.871	5.36377
602	C	chr15	8834580	8838919	BMgn007734	AK385820,NM_001145328.1,BGIBMGA007734	H9JDY7	H9JDY7_BOMMO	Bystin	LOC100270780	428								BGIBMGA007734-RA;				PF05291;	125.72	16.36	1	1	9	17	428	49.2648	8.67529
603	C	chr4	1316417	1319718	BMgn006109	NM_001047074.1,AK385880,BGIBMGA006109	H9J9B7	H9J9B7_BOMMO	Chromobox-like protein 5	LOC733127	191			nucleus [GO:0005634]			nucleus [GO:0005634]		BGIBMGA006109-RA;				PF00385;PF01393;	483.27	62.83	1	7	11	46	191	21.9002	6.354
604	C	Bm_scaf183	68454	69683	BMgn012520	AK384716,BGIBMGA012520	H9JSK9	H9JSK9_BOMMO	TP53-regulating kinase-like isoform X1	Bmo.7065	233			ATP binding [GO:0005524]; protein serine/threonine kinase activity [GO:0004674]	protein serine/threonine kinase activity [GO:0004674]	ATP binding [GO:0005524]; protein serine/threonine kinase activity [GO:0004674]			BGIBMGA012520-RA;	101746343;	bmor:101746343;		PF00069;	210.64	31.33	1	3	8	18	233	27.061	8.36768
605	C	chr12	11733054	11734174	BMgn010668	AK385561,BGIBMGA010668	H9JMB5	H9JMB5_BOMMO	Barrier-to-autointegration factor B-like	Bmo.10311	90			DNA binding [GO:0003677]		DNA binding [GO:0003677]			BGIBMGA010668-RA;	101742097;	bmor:101742097;		PF02961;	181.2	47.78	1	4	4	21	90	10.1339	5.47803
606	U	chr18	11723096	11725259	BMgn008315	BGIBMGA008315	H9JFL8	H9JFL8_BOMMO	DNA repair protein REV1-like	Bmo.5149	720			damaged DNA binding [GO:0003684]; DNA-directed DNA polymerase activity [GO:0003887]; DNA repair [GO:0006281]	DNA-directed DNA polymerase activity [GO:0003887]; DNA repair [GO:0006281]	damaged DNA binding [GO:0003684]; DNA-directed DNA polymerase activity [GO:0003887]			BGIBMGA008315-RA;				PF00817;PF11799;	246.55	17.08	1	2	16	43	720	81.118	9.1001
607	C	Bm_scaf215	15611	21235	BMgn007314	AK377527,BGIBMGA007314	H9JCR7	H9JCR7_BOMMO	Dystonin-like		619			cytoskeleton [GO:0005856]; cytoskeleton organization [GO:0007010]	cytoskeleton organization [GO:0007010]		cytoskeleton [GO:0005856]		BGIBMGA007314-RA;				PF00435;	804.29	41.68	1	10	31	79	619	70.5912	6.771
608	C	chr16	9982925	9994883	BMgn013118	AK386578,BGIBMGA013118	H9JUA5	H9JUA5_BOMMO	Apoptosis-inducing factor 3-like		538			2 iron, 2 sulfur cluster binding [GO:0051537]; cell redox homeostasis [GO:0045454]; flavin adenine dinucleotide binding [GO:0050660]; metal ion binding [GO:0046872]; oxidoreductase activity [GO:0016491]	cell redox homeostasis [GO:0045454]; oxidoreductase activity [GO:0016491]	2 iron, 2 sulfur cluster binding [GO:0051537]; flavin adenine dinucleotide binding [GO:0050660]; metal ion binding [GO:0046872]; oxidoreductase activity [GO:0016491]			BGIBMGA013118-RA;				PF00070;PF07992;PF00355;	728.51	33.46	1	11	18	68	538	58.8603	7.12256
609	U	chr18	3202792	3206068	BMgn008391	AK386276,BGIBMGA008391	H9JFU4	H9JFU4_BOMMO	ADP-dependent glucokinase-like isoform X1		490			carbohydrate metabolic process [GO:0005975]; phosphotransferase activity, alcohol group as acceptor [GO:0016773]	carbohydrate metabolic process [GO:0005975]; phosphotransferase activity, alcohol group as acceptor [GO:0016773]	phosphotransferase activity, alcohol group as acceptor [GO:0016773]			BGIBMGA008391-RA;	101746527;	bmor:101746527;		PF04587;	141.46	14.9	1	1	8	11	490	55.3875	6.85889
610	C	chr5	6110085	6110676	BMgn002604	AK378078,BGIBMGA002604	H9IZB9	H9IZB9_BOMMO	Uncharacterized protein LOC101739845 isoform X1		443								BGIBMGA002604-RA;				PF11901;PF12248;	852.67	44.02	1	12	14	257	443	47.6664	5.36377
611	C	chr20	13217019	13222900	BMgn009132	NM_001043499.1,AK377483,AK378049,AK377476,AK377518,AK377309,BGIBMGA009132	Q8T8B2	Q8T8B2_BOMMO	Beta-tubulin	bmtub2 Tub1	447			cytoplasm [GO:0005737]; GTPase activity [GO:0003924]; GTP binding [GO:0005525]; GTP catabolic process [GO:0006184]; microtubule [GO:0005874]; microtubule-based process [GO:0007017]; protein polymerization [GO:0051258]; structural constituent of cytoskeleton [GO:0005200]	GTPase activity [GO:0003924]; GTP catabolic process [GO:0006184]; microtubule-based process [GO:0007017]; protein polymerization [GO:0051258]	GTPase activity [GO:0003924]; GTP binding [GO:0005525]; structural constituent of cytoskeleton [GO:0005200]	cytoplasm [GO:0005737]; microtubule [GO:0005874]	Cytoplasm, cytoskeleton {ECO:0000256|SAAS:SAAS00014724}.	BGIBMGA009132-RA;	692511;	bmor:692511;		PF00091;PF03953;	2067.8	73.83	5	20	28	853	447	50.1822	4.85596
612	C	chr17	555618	556303	BMgn005535	BGIBMGA005535	H9J7P3	H9J7P3_BOMMO	Myosin heavy chain, non-muscle-like		119			ATP binding [GO:0005524]; motor activity [GO:0003774]; myosin complex [GO:0016459]	motor activity [GO:0003774]	ATP binding [GO:0005524]; motor activity [GO:0003774]	myosin complex [GO:0016459]		BGIBMGA005535-RA;				PF00063;PF02736;	59.14	27.73	1	1	3	9	119	13.7858	4.83057
613	C	chr7	8466749	8470992	BMgn010245	AK386227,NM_001043526.1,BGIBMGA010245	H9JL44	H9JL44_BOMMO	HSP90 cochaperone CDC37 homologue	Cdc37	372								BGIBMGA010245-RA;				PF08564;PF08565;PF03234;	201.63	24.46	1	2	10	28	372	43.706	5.37646
614	C	chr19	8896958	8904659	BMgn004102	AK378743,AK381341,BGIBMGA004102	H9J3L5	H9J3L5_BOMMO	Peptidyl-prolyl cis-trans isomerase FKBP8-like isoform X1	Bmo.5533	407			protein folding [GO:0006457]	protein folding [GO:0006457]				BGIBMGA004102-RA;	101736506;	bmor:101736506;		PF00254;PF07719;	167.25	19.41	1	2	9	17	407	44.8863	5.93506
615	C	chr11	3883071	3883618	BMgn001825	AK386081,BGIBMGA001825	H9IX42	H9IX42_BOMMO	U6 snrna-associated Sm-like protein lsm4-like	Bmo.5208	139								BGIBMGA001825-RA;	101745795;	bmor:101745795;		PF01423;	177.51	47.48	1	1	8	32	139	15.6589	10.2573
616	U	chr8	13014038	13017677	BMgn005290	AK385434,AK385964,BGIBMGA005290	H9J6Z8	H9J6Z8_BOMMO	Target of rapamycin complex subunit lst8-like isoform X1	Bmo.5189	278								BGIBMGA005290-RA;				PF00400;	20.27	2.88	1	1	1	1	278	31.2315	7.12256
617	C	chr17	178477	180060	BMgn005688	NM_001099615.1,AK385411,BGIBMGA005688	H9J846	H9J846_BOMMO	TP53RK-binding protein-like	LOC100101159	177			nucleus [GO:0005634]			nucleus [GO:0005634]		BGIBMGA005688-RA;	101737563;	bmor:101737563;		PF08617;	63.63	21.47	1	1	3	6	177	20.0965	7.23975
618	C	chr15	11086893	11106006	BMgn007503	AK385319,BGIBMGA007503	H9JDA6	H9JDA6_BOMMO	Extended synaptotagmin-2-A-like	Bmo.4019	658								BGIBMGA007503-RA;				PF00168;	408.69	14.74	1	9	11	44	658	74.4164	5.13525
619	C	chr18	6483178	6484508	BMgn008477	AK385856,BGIBMGA008477	H9JG30	H9JG30_BOMMO	39S ribosomal protein L17, mitochondrial-like	Bmo.6339	202			ribosome [GO:0005840]; structural constituent of ribosome [GO:0003735]; translation [GO:0006412]	translation [GO:0006412]	structural constituent of ribosome [GO:0003735]	ribosome [GO:0005840]		BGIBMGA008477-RA;	101744946;	bmor:101744946;		PF01196;	193.29	30.2	1	2	9	27	202	23.2194	9.83252
620	U	chr8	8794705	8796326	BMgn005444	AK383674,BGIBMGA005444	H9J7F2	H9J7F2_BOMMO	Glutaryl-coa dehydrogenase, mitochondrial-like		410			acyl-CoA dehydrogenase activity [GO:0003995]; flavin adenine dinucleotide binding [GO:0050660]	acyl-CoA dehydrogenase activity [GO:0003995]	acyl-CoA dehydrogenase activity [GO:0003995]; flavin adenine dinucleotide binding [GO:0050660]			BGIBMGA005444-RA;				PF00441;PF02770;PF02771;	227.51	24.15	1	2	9	19	410	45.2472	8.48486
621	C	chr22	10208293	10217300	BMgn000368	NM_001043488.1,AK386756,AK386303,AK386640,AK386426,BGIBMGA000368	Q4W6L7	Q4W6L7_BOMMO	Cyp302a1 (Cytochrome P450)	dib CYP302A1 Cyp302a1	517			heme binding [GO:0020037]; iron ion binding [GO:0005506]; monooxygenase activity [GO:0004497]; oxidoreductase activity, acting on paired donors, with incorporation or reduction of molecular oxygen [GO:0016705]	monooxygenase activity [GO:0004497]; oxidoreductase activity, acting on paired donors, with incorporation or reduction of molecular oxygen [GO:0016705]	heme binding [GO:0020037]; iron ion binding [GO:0005506]; monooxygenase activity [GO:0004497]; oxidoreductase activity, acting on paired donors, with incorporation or reduction of molecular oxygen [GO:0016705]			BGIBMGA000368-RA;	692499;	bmor:692499;		PF00067;	1701.12	71.37	1	28	36	314	517	59.575	9.42236
622	U	chr26	3405489	3407120	BMgn010827	AK383247,AK385524,BGIBMGA010827	H9JMS4	H9JMS4_BOMMO	Exosome complex component CSL4-like	Bmo.7742	221			exosome (RNase complex) [GO:0000178]; RNA binding [GO:0003723]		RNA binding [GO:0003723]	exosome (RNase complex) [GO:0000178]		BGIBMGA010827-RA;	101739617;	bmor:101739617;		PF14382;PF10447;	115.24	21.72	1	1	7	10	221	24.4117	7.73779
623	C	chr15	14026189	14028026	BMgn003398	AK385578,NM_001044165.1,BGIBMGA003398	Q5I200	Q5I200_BOMMO	Mago nashi (Mago-nashi-like protein) (Uncharacterized protein)	LOC733069	146			nucleus [GO:0005634]			nucleus [GO:0005634]		BGIBMGA003398-RA;	733069;	bmor:733069;		PF02792;	283.23	47.26	1	5	6	31	146	17.2247	6.53662
624	C	chr18	4472030	4481585	BMgn008447	AK380972,BGIBMGA008447	H9JG00	H9JG00_BOMMO	Nuclear RNA export factor 1-like		613			cytoplasm [GO:0005737]; mRNA export from nucleus [GO:0006406]; nucleotide binding [GO:0000166]; nucleus [GO:0005634]; RNA binding [GO:0003723]	mRNA export from nucleus [GO:0006406]	nucleotide binding [GO:0000166]; RNA binding [GO:0003723]	cytoplasm [GO:0005737]; nucleus [GO:0005634]		BGIBMGA008447-RA;	101739030;	bmor:101739030;		PF02136;PF09162;PF03943;	166.23	11.91	1	2	9	12	613	69.1536	9.14404
625	C	chr17	11270955	11272991	BMgn007072	NM_001043965.1,AK386176,AK381696,BGIBMGA007072	H9JC27	H9JC27_BOMMO	Yellow-b	Y-b	447								BGIBMGA007072-RA;				PF03022;	273.5	23.04	1	5	8	25	447	49.6534	5.40186
626	U	chr8	10687632	10689154	BMgn005469	AK383227,BGIBMGA005469	H9J7H7	H9J7H7_BOMMO	DNA-directed RNA polymerase II 16 kda polypeptide-like isoform X1	Bmo.2979	138			DNA-directed RNA polymerase activity [GO:0003899]; nucleotide binding [GO:0000166]; transcription, DNA-templated [GO:0006351]	DNA-directed RNA polymerase activity [GO:0003899]; transcription, DNA-templated [GO:0006351]	DNA-directed RNA polymerase activity [GO:0003899]; nucleotide binding [GO:0000166]			BGIBMGA005469-RA;	101740659;	bmor:101740659;		PF03874;	40.34	5.07	1	1	1	4	138	16.0101	4.729
627	C	chr3	2464850	2469917	BMgn007332	BGIBMGA007332	H9JCT5	H9JCT5_BOMMO	26S protease regulatory subunit 7-like isoform X1		434			ATP binding [GO:0005524]; cytoplasm [GO:0005737]; hydrolase activity [GO:0016787]; protein catabolic process [GO:0030163]	hydrolase activity [GO:0016787]; protein catabolic process [GO:0030163]	ATP binding [GO:0005524]; hydrolase activity [GO:0016787]	cytoplasm [GO:0005737]		BGIBMGA007332-RA;	101744256;	bmor:101744256;		PF00004;	1034.27	56.91	1	17	25	113	434	48.5641	6.26514
628	U	chr25	10820044	10832615	BMgn005131	BGIBMGA005131	H9J6I9	H9J6I9_BOMMO	Cysteine proteinase inhibitor precursor	Bmo.4953	1813			cysteine-type endopeptidase inhibitor activity [GO:0004869]; cysteine-type peptidase activity [GO:0008234]	cysteine-type endopeptidase inhibitor activity [GO:0004869]; cysteine-type peptidase activity [GO:0008234]	cysteine-type endopeptidase inhibitor activity [GO:0004869]; cysteine-type peptidase activity [GO:0008234]			BGIBMGA005131-RA;				PF00031;PF08246;PF00112;	350.95	13.51	1	2	23	45	1813	206.716	6.0874
629	C	chr8	17685218	17694815	BMgn009841	AK382822,AK377533,AK378931,NM_001046793.1,BGIBMGA009841	Q2F5P6	Q2F5P6_BOMMO	Mitochondrial matrix protein p33 (Uncharacterized protein)	LOC692953	287			mitochondrial matrix [GO:0005759]			mitochondrial matrix [GO:0005759]		BGIBMGA009841-RA;	692953;	bmor:692953;		PF02330;	678.5	57.14	1	12	15	61	287	31.955	5.2749
630	C	chr25	6322877	6328721	BMgn004904	NM_001046858.2,AK384069,AK386376,BGIBMGA004904	H9J5W4	H9J5W4_BOMMO	Isopentenyl-diphosphate delta isomerase	Ippi	251			hydrolase activity [GO:0016787]; isopentenyl-diphosphate delta-isomerase activity [GO:0004452]; isoprenoid biosynthetic process [GO:0008299]	hydrolase activity [GO:0016787]; isopentenyl-diphosphate delta-isomerase activity [GO:0004452]; isoprenoid biosynthetic process [GO:0008299]	hydrolase activity [GO:0016787]; isopentenyl-diphosphate delta-isomerase activity [GO:0004452]			BGIBMGA004904-RA;	693105;	bmor:693105;		PF00293;	176.7	20.32	1	3	5	15	251	29.4101	6.85889
631	U	chr4	14358721	14360354	BMgn003017	AK386156,BGIBMGA003017	H9J0I0	H9J0I0_BOMMO	Uncharacterized protein LOC101740606		662			catalytic activity [GO:0003824]	catalytic activity [GO:0003824]	catalytic activity [GO:0003824]			BGIBMGA003017-RA;				PF06916;PF02995;	177.09	13.6	1	1	12	29	662	78.072	8.76318
632	C	chr13	7688662	7691702	BMgn000922	AK384210,BGIBMGA000922	H9IUJ2	H9IUJ2_BOMMO	Interaptin-like	Bmo.2567	338								BGIBMGA000922-RA;				PF10037;	220.3	20.71	1	3	7	15	338	39.976	5.59229
633	C	chr21	1637098	1640512	BMgn012366	BGIBMGA012366	H9JS56	H9JS56_BOMMO	Arrestin domain-containing protein 4-like		433								BGIBMGA012366-RA;				PF02752;PF00339;	85.49	11.55	1	1	4	10	433	47.4156	5.49072
634	C	chr11	13456163	13458216	BMgn011756	AK384681,AK385781,BGIBMGA011756	H9JQF0	H9JQF0_BOMMO	Ribosomal protein S34	Bmo.829	195								BGIBMGA011756-RA;	101746868;	bmor:101746868;			79.78	32.31	1	1	5	10	195	22.4	9.83252
635	C	chr25	9826292	9827614	BMgn005159	AK381486,AK378406,NM_001098305.1,BGIBMGA005159	H9J6L7	H9J6L7_BOMMO	Signal recognition particle 14 kda protein-like protein	LOC778480	99			7S RNA binding [GO:0008312]; endoplasmic reticulum signal peptide binding [GO:0030942]; signal recognition particle, endoplasmic reticulum targeting [GO:0005786]; SRP-dependent cotranslational protein targeting to membrane [GO:0006614]	SRP-dependent cotranslational protein targeting to membrane [GO:0006614]	7S RNA binding [GO:0008312]; endoplasmic reticulum signal peptide binding [GO:0030942]	signal recognition particle, endoplasmic reticulum targeting [GO:0005786]		BGIBMGA005159-RA;				PF02290;	202.92	64.65	1	3	8	31	99	11.2001	10.4624
636	C	chr12	20119513	20120802	BMgn005841	NM_001046877.1,AK382534,BGIBMGA005841	H9J8J9	H9J8J9_BOMMO	Mitochondrial ribosomal protein S21	mRpS21	59			ribosome [GO:0005840]; structural constituent of ribosome [GO:0003735]; translation [GO:0006412]	translation [GO:0006412]	structural constituent of ribosome [GO:0003735]	ribosome [GO:0005840]		BGIBMGA005841-RA;				PF01165;	98.13	44.07	1	3	4	16	59	7.33275	9.77393
637	C	chr15	11357418	11372792	BMgn007513	AK381448,BGIBMGA007513	H9JDB6	H9JDB6_BOMMO	E3 SUMO-protein ligase ranbp2-like	Bmo.4326	2829			intracellular transport [GO:0046907]; zinc ion binding [GO:0008270]	intracellular transport [GO:0046907]	zinc ion binding [GO:0008270]			BGIBMGA007513-RA;				PF00638;	1055.88	17.67	1	11	51	133	2829	318.895	6.06201
638	C	chr7	63618	64590	BMgn010000	BGIBMGA010000	H9JKE9	H9JKE9_BOMMO	Small glutamine-rich tetratricopeptide repeat-containing protein alpha-like		293								BGIBMGA010000-RA;				PF00515;	380.47	31.06	1	7	10	32	293	31.9199	4.95752
639	C	chr13	10262896	10269277	BMgn001175	BGIBMGA001175	H9IV95	H9IV95_BOMMO	Apoptosis inhibitor 5-like		468								BGIBMGA001175-RA;	101745719;	bmor:101745719;		PF05918;	526.58	27.14	1	9	13	43	468	53.1596	5.36377
640	C	chr13	16360910	16375182	BMgn001097	AK387336,AK386727,BGIBMGA001097	H9IV17	H9IV17_BOMMO	Calnexin-like		617			calcium ion binding [GO:0005509]; endoplasmic reticulum [GO:0005783]; protein folding [GO:0006457]	protein folding [GO:0006457]	calcium ion binding [GO:0005509]	endoplasmic reticulum [GO:0005783]		BGIBMGA001097-RA;				PF00262;	469.22	17.99	1	8	14	34	617	70.2661	4.98291
641	C	chr13	7786247	7793150	BMgn000926	NM_001047079.1,AK383358,BGIBMGA000926	H9IUJ6	H9IUJ6_BOMMO	Transaldolase (EC 2.2.1.2)	LOC733132	332	2.2.1.2	PATHWAY: Carbohydrate degradation; pentose phosphate pathway; D-glyceraldehyde 3-phosphate and beta-D-fructose 6-phosphate from D-ribose 5-phosphate and D-xylulose 5-phosphate (non-oxidative stage): step 2/3. {ECO:0000256|RuleBase:RU000501}.	carbohydrate metabolic process [GO:0005975]; cytoplasm [GO:0005737]; pentose-phosphate shunt [GO:0006098]; sedoheptulose-7-phosphate:D-glyceraldehyde-3-phosphate glyceronetransferase activity [GO:0004801]	carbohydrate metabolic process [GO:0005975]; pentose-phosphate shunt [GO:0006098]; sedoheptulose-7-phosphate:D-glyceraldehyde-3-phosphate glyceronetransferase activity [GO:0004801]	sedoheptulose-7-phosphate:D-glyceraldehyde-3-phosphate glyceronetransferase activity [GO:0004801]	cytoplasm [GO:0005737]		BGIBMGA000926-RA;				PF00923;	920.57	58.73	1	14	24	121	332	37.0954	7.1958
642	U	chr7	14467361	14470057	BMgn008714	AK377198,BGIBMGA008714	H9JGR7	H9JGR7_BOMMO	Probable 39S ribosomal protein L45, mitochondrial-like		297								BGIBMGA008714-RA;				PF04280;	175.01	19.53	1	1	9	28	297	34.4319	9.33447
643	C	chr21	6552688	6554327	BMgn001474	AK383915,AK384575,BGIBMGA001474	H9IW43	H9IW43_BOMMO	39S ribosomal protein L23, mitochondrial-like	Bmo.1211	150			nucleotide binding [GO:0000166]; ribosome [GO:0005840]; structural constituent of ribosome [GO:0003735]; translation [GO:0006412]	translation [GO:0006412]	nucleotide binding [GO:0000166]; structural constituent of ribosome [GO:0003735]	ribosome [GO:0005840]		BGIBMGA001474-RA;	101744664;	bmor:101744664;		PF00276;	82.42	21.33	1	1	4	7	150	18.0624	9.45166
644	C	chr24	16081318	16082543	BMgn003805	NM_001043617.1,BGIBMGA003805	H9J2R8	H9J2R8_BOMMO	Phosphatidylethanolamine-binding protein homolog F40A3.3-like	Sui1	303			translation initiation factor activity [GO:0003743]	translation initiation factor activity [GO:0003743]	translation initiation factor activity [GO:0003743]			BGIBMGA003805-RA;				PF01161;PF01253;	280.81	34.98	1	4	10	41	303	34.1383	8.44092
645	U	chr21	10356502	10361931	BMgn001537	AK386336,BGIBMGA001537	H9IWA6	H9IWA6_BOMMO	28S ribosomal protein S30, mitochondrial-like		496			mitochondrion [GO:0005739]; ribosome [GO:0005840]; structural constituent of ribosome [GO:0003735]; translation [GO:0006412]	translation [GO:0006412]	structural constituent of ribosome [GO:0003735]	mitochondrion [GO:0005739]; ribosome [GO:0005840]		BGIBMGA001537-RA;				PF07147;	139.06	14.11	1	1	7	19	496	58.5679	7.62061
646	U	chr15	559845	561321	BMgn007970	BGIBMGA007970	H9JEM3	H9JEM3_BOMMO	Transcription factor E74 isoform B		180			nucleus [GO:0005634]; sequence-specific DNA binding [GO:0043565]; sequence-specific DNA binding transcription factor activity [GO:0003700]	sequence-specific DNA binding transcription factor activity [GO:0003700]	sequence-specific DNA binding [GO:0043565]; sequence-specific DNA binding transcription factor activity [GO:0003700]	nucleus [GO:0005634]		BGIBMGA007970-RA;				PF00178;	105.3	24.44	1	1	6	17	180	20.6395	9.46631
647	C	chr24	11525729	11537948	BMgn009578	AK386565,BGIBMGA009578	H9JJ77	H9JJ77_BOMMO	Putative pre-mrna-splicing factor ATP-dependent RNA helicase DHX15-like isoform X1	Bmo.3529	733			ATP binding [GO:0005524]; helicase activity [GO:0004386]	helicase activity [GO:0004386]	ATP binding [GO:0005524]; helicase activity [GO:0004386]			BGIBMGA009578-RA;	101746103;	bmor:101746103;		PF04408;PF00271;PF07717;	463.59	24.01	1	4	20	73	733	82.9824	7.21045
648	C	chr19	12793980	12795240	BMgn004166	AK386218,NM_001046891.1,BGIBMGA004166	H9J3S9	H9J3S9_BOMMO	UMP-CMP kinase (EC 2.7.4.14) (Deoxycytidylate kinase) (Uridine monophosphate/cytidine monophosphate kinase)	LOC732890	194	2.7.4.14		'de novo' pyrimidine nucleobase biosynthetic process [GO:0006207]; ATP binding [GO:0005524]; cytidylate kinase activity [GO:0004127]; cytoplasm [GO:0005737]; nucleus [GO:0005634]; pyrimidine nucleotide biosynthetic process [GO:0006221]; uridylate kinase activity [GO:0009041]	'de novo' pyrimidine nucleobase biosynthetic process [GO:0006207]; cytidylate kinase activity [GO:0004127]; pyrimidine nucleotide biosynthetic process [GO:0006221]; uridylate kinase activity [GO:0009041]	ATP binding [GO:0005524]; cytidylate kinase activity [GO:0004127]; uridylate kinase activity [GO:0009041]	cytoplasm [GO:0005737]; nucleus [GO:0005634]	Cytoplasm {ECO:0000256|HAMAP-Rule:MF_03172}. Nucleus {ECO:0000256|HAMAP-Rule:MF_03172}.	BGIBMGA004166-RA;					430.16	79.38	1	7	15	35	194	22.2122	6.11279
649	C	chr4	452608	467151	BMgn006092	AK386671,BGIBMGA006092	H9J9A0	H9J9A0_BOMMO	MARVEL domain-containing protein 1-like		110			membrane [GO:0016020]			membrane [GO:0016020]		BGIBMGA006092-RA;					75.85	18.18	1	1	2	7	110	12.3645	9.11475
650	C	chr22	14115772	14124000	BMgn009974	AK387432,AK387116,BGIBMGA009974	H9JKC3	H9JKC3_BOMMO	2-oxoglutarate dehydrogenase, mitochondrial-like isoform X1	Bmo.3234	1053			oxoglutarate dehydrogenase (succinyl-transferring) activity [GO:0004591]; thiamine pyrophosphate binding [GO:0030976]; tricarboxylic acid cycle [GO:0006099]	oxoglutarate dehydrogenase (succinyl-transferring) activity [GO:0004591]; tricarboxylic acid cycle [GO:0006099]	oxoglutarate dehydrogenase (succinyl-transferring) activity [GO:0004591]; thiamine pyrophosphate binding [GO:0030976]			BGIBMGA009974-RA;				PF00676;PF02779;	1657.98	51.57	2	26	47	182	1053	118.115	7.07861
651	U	chr17	10496200	10502840	BMgn007064	AK385895,BGIBMGA007064	H9JC19	H9JC19_BOMMO	Serine-threonine kinase receptor-associated protein-like		229								BGIBMGA007064-RA;				PF00400;	97.64	21.83	1	2	4	8	229	25.1053	6.53662
652	C	chr19	10578741	10589739	BMgn003985	AK385837,NM_001043538.1,BGIBMGA003985	H9J398	H9J398_BOMMO	TIA-1 homologue	Ter94	762			ATP binding [GO:0005524]; hydrolase activity [GO:0016787]	hydrolase activity [GO:0016787]	ATP binding [GO:0005524]; hydrolase activity [GO:0016787]			BGIBMGA003985-RA;				PF00004;PF02933;PF02359;PF09336;	2510.12	67.72	1	40	54	365	762	84.378	5.47803
653	C	chr15	5949714	5950305	BMgn007701	NM_001099814.1,BGIBMGA007701	H9JDV4	H9JDV4_BOMMO	Nucleoside diphosphate kinase (EC 2.7.4.6)	LOC100101186	153	2.7.4.6		ATP binding [GO:0005524]; CTP biosynthetic process [GO:0006241]; GTP biosynthetic process [GO:0006183]; nucleoside diphosphate kinase activity [GO:0004550]; UTP biosynthetic process [GO:0006228]	CTP biosynthetic process [GO:0006241]; GTP biosynthetic process [GO:0006183]; nucleoside diphosphate kinase activity [GO:0004550]; UTP biosynthetic process [GO:0006228]	ATP binding [GO:0005524]; nucleoside diphosphate kinase activity [GO:0004550]			BGIBMGA007701-RA;				PF00334;	604	72.55	1	9	11	132	153	17.1708	7.34229
654	C	chr26	11070246	11072125	BMgn000029	AK382235,NM_001046973.1,BGIBMGA000029	Q1HPV4	Q1HPV4_BOMMO	Nucleolar protein family A member 2 (Uncharacterized protein)	LOC732976	156			nucleolus [GO:0005730]; RNA binding [GO:0003723]		RNA binding [GO:0003723]	nucleolus [GO:0005730]		BGIBMGA000029-RA;	732976;	bmor:732976;		PF01248;	344.66	51.92	1	5	8	41	156	17.7472	8.29443
655	C	chr11	16628397	16630557	BMgn012029	AK386178,NM_001046818.1,BGIBMGA012029	Q2F5J9	Q2F5J9_BOMMO	Mitochondrial thioredoxin 2 (Uncharacterized protein)	LOC692981	149			cell redox homeostasis [GO:0045454]; glycerol ether metabolic process [GO:0006662]; protein disulfide oxidoreductase activity [GO:0015035]	cell redox homeostasis [GO:0045454]; glycerol ether metabolic process [GO:0006662]; protein disulfide oxidoreductase activity [GO:0015035]	protein disulfide oxidoreductase activity [GO:0015035]			BGIBMGA012029-RA;	692981;	bmor:692981;		PF00085;	240.54	27.52	1	5	6	19	149	16.868	8.80713
656	C	chr1	14170043	14184226	BMgn013322	AK385218,BGIBMGA013322	H9JUV9	H9JUV9_BOMMO	Uncharacterized protein LOC101736230		220								BGIBMGA013322-RA;					93.32	23.64	1	1	4	14	220	23.9449	4.99561
657	C	chr14	7478853	7487852	BMgn009216	AK385529,BGIBMGA009216	H9JI68	H9JI68_BOMMO	Toll-interacting protein-like		182								BGIBMGA009216-RA;				PF00168;PF02845;	78.5	15.38	1	1	3	12	182	20.5271	5.80811
658	C	chr11	9429484	9432774	BMgn011857	NM_001043469.1,AK386568,BGIBMGA011857	H9JQQ1	H9JQQ1_BOMMO	Maternal protein tudor-like		2529			methyltransferase activity [GO:0008168]	methyltransferase activity [GO:0008168]	methyltransferase activity [GO:0008168]			BGIBMGA011857-RA;				PF00567;	530.85	10	1	6	25	75	2529	283.59	4.95752
659	C	chr6	8528746	8530917	BMgn006508	AK383482,BGIBMGA006508	H9JAG3	H9JAG3_BOMMO	Transmembrane emp24 domain-containing protein 3-like	Bmo.6650	170			integral component of membrane [GO:0016021]; transport [GO:0006810]	transport [GO:0006810]		integral component of membrane [GO:0016021]	Membrane {ECO:0000256|RuleBase:RU003827}; Single-pass type I membrane protein {ECO:0000256|RuleBase:RU003827}.	BGIBMGA006508-RA;				PF01105;	128.94	30	1	2	5	25	170	19.4607	5.96045
660	C	chr18	13926118	13936622	BMgn008226	NM_001044197.1,BGIBMGA008226	H9JFC9	H9JFC9_BOMMO	Uncharacterized protein		669			translation initiation factor activity [GO:0003743]	translation initiation factor activity [GO:0003743]	translation initiation factor activity [GO:0003743]			BGIBMGA008226-RA;				PF01873;PF02020;	456.14	22.27	1	7	15	38	669	74.8363	5.03369
661	U	Bm_scaf164	59275	66418	BMgn004647	BGIBMGA004647	H9J557	H9J557_BOMMO	Brefeldin A-inhibited guanine nucleotide-exchange protein 1-like		1646			ARF guanyl-nucleotide exchange factor activity [GO:0005086]; regulation of ARF protein signal transduction [GO:0032012]	ARF guanyl-nucleotide exchange factor activity [GO:0005086]; regulation of ARF protein signal transduction [GO:0032012]	ARF guanyl-nucleotide exchange factor activity [GO:0005086]			BGIBMGA004647-RA;				PF09324;PF01369;	266.14	11.12	1	1	17	35	1646	185.242	6.07471
662	C	Bm_scaf318	11540	13050	BMgn014079	BGIBMGA014079	H9JX14	H9JX14_BOMMO	BAG family molecular chaperone regulator 2-like isoform X1	Bmo.2345	155								BGIBMGA014079-RA;	101744197;	bmor:101744197;			92.05	16.77	2	2	2	9	155	17.7588	5.42725
663	C	chr10	3924724	3928754	BMgn006727	BGIBMGA006727	H9JB32	H9JB32_BOMMO	FGGY carbohydrate kinase domain-containing protein-like isoform X1		545			carbohydrate metabolic process [GO:0005975]; phosphotransferase activity, alcohol group as acceptor [GO:0016773]	carbohydrate metabolic process [GO:0005975]; phosphotransferase activity, alcohol group as acceptor [GO:0016773]	phosphotransferase activity, alcohol group as acceptor [GO:0016773]			BGIBMGA006727-RA;	101745392;	bmor:101745392;		PF02782;PF00370;	194.61	16.7	1	2	8	27	545	60.021	6.85889
664	C	chr9	5269913	5270687	BMgn008096	BGIBMGA008096	H9JEZ9	H9JEZ9_BOMMO	Short-chain dehydrogenease/reductase-like		257			oxidoreductase activity [GO:0016491]	oxidoreductase activity [GO:0016491]	oxidoreductase activity [GO:0016491]			BGIBMGA008096-RA;				PF00106;	196.8	30.35	1	2	8	19	257	27.4243	7.73779
665	C	chr10	17554769	17560020	BMgn002814	NM_001098329.1,AK386557,BGIBMGA002814	H9IZX9	H9IZX9_BOMMO	Dolichyl-diphosphooligosaccharide--protein glycosyltransferase 48 kda subunit (Oligosaccharyl transferase 48 kda subunit) (EC 2.4.99.18)	LOC778504	400	2.4.99.18	PATHWAY: Protein modification; protein glycosylation. {ECO:0000256|RuleBase:RU361142}.	dolichyl-diphosphooligosaccharide-protein glycotransferase activity [GO:0004579]; endoplasmic reticulum membrane [GO:0005789]; integral component of membrane [GO:0016021]; protein N-linked glycosylation via asparagine [GO:0018279]	dolichyl-diphosphooligosaccharide-protein glycotransferase activity [GO:0004579]; protein N-linked glycosylation via asparagine [GO:0018279]	dolichyl-diphosphooligosaccharide-protein glycotransferase activity [GO:0004579]	endoplasmic reticulum membrane [GO:0005789]; integral component of membrane [GO:0016021]	Endoplasmic reticulum membrane {ECO:0000256|RuleBase:RU361142}; Single-pass type I membrane protein {ECO:0000256|RuleBase:RU361142}.	BGIBMGA002814-RA;				PF03345;	529.2	39.75	1	8	18	47	400	45.1309	5.87158
666	C	chr7	6122303	6132798	BMgn010178	NM_001044211.1,BGIBMGA010178	H9JKX7	H9JKX7_BOMMO	Splicing factor arginine/serine-rich 6		335			nucleic acid binding [GO:0003676]; nucleotide binding [GO:0000166]		nucleic acid binding [GO:0003676]; nucleotide binding [GO:0000166]			BGIBMGA010178-RA;				PF00076;	642.27	47.16	1	8	18	85	335	39.0421	11.2974
667	C	chr9	13054968	13058730	BMgn002461	AK386344,BGIBMGA002461	H9IYX6	H9IYX6_BOMMO	Ribulose-phosphate 3-epimerase-like	Bmo.3904	197			carbohydrate metabolic process [GO:0005975]; metal ion binding [GO:0046872]; racemase and epimerase activity, acting on carbohydrates and derivatives [GO:0016857]	carbohydrate metabolic process [GO:0005975]; racemase and epimerase activity, acting on carbohydrates and derivatives [GO:0016857]	metal ion binding [GO:0046872]; racemase and epimerase activity, acting on carbohydrates and derivatives [GO:0016857]			BGIBMGA002461-RA;				PF00834;	79.39	14.72	1	2	3	11	197	21.9921	5.78271
668	U	chr25	240906	244903	BMgn000778	AK381985,BGIBMGA000778	H9IU48	H9IU48_BOMMO	Pinin-like isoform X1		395								BGIBMGA000778-RA;	101743394;	bmor:101743394;		PF04696;	269.84	33.67	1	1	17	51	395	45.8852	6.50732
669	C	chr9	13062329	13074265	BMgn002462	AK385530,BGIBMGA002462	H9IYX7	H9IYX7_BOMMO	Bifunctional purine biosynthesis protein PURH-like	Bmo.607	589			IMP cyclohydrolase activity [GO:0003937]; phosphoribosylaminoimidazolecarboxamide formyltransferase activity [GO:0004643]; purine nucleotide biosynthetic process [GO:0006164]	IMP cyclohydrolase activity [GO:0003937]; phosphoribosylaminoimidazolecarboxamide formyltransferase activity [GO:0004643]; purine nucleotide biosynthetic process [GO:0006164]	IMP cyclohydrolase activity [GO:0003937]; phosphoribosylaminoimidazolecarboxamide formyltransferase activity [GO:0004643]			BGIBMGA002462-RA;				PF01808;PF02142;	1136.92	49.07	1	17	27	96	589	63.8357	7.45947
670	C	chr25	13377820	13379386	BMgn004893	NM_001142752.1,AK386520,AK383435,BGIBMGA004893	H9J5V3	H9J5V3_BOMMO	Hypothetical protein KGM_11060		245								BGIBMGA004893-RA;					524.48	55.92	1	7	12	69	245	27.4598	10.0522
671	C	chr21	10569788	10575456	BMgn001542	AK382103,BGIBMGA001542	H9IWB1	H9IWB1_BOMMO	Myelin expression factor 2-like isoform X1	Bmo.3714	470			nucleic acid binding [GO:0003676]; nucleotide binding [GO:0000166]		nucleic acid binding [GO:0003676]; nucleotide binding [GO:0000166]			BGIBMGA001542-RA;				PF00076;	480.86	28.94	1	8	13	49	470	51.3183	9.18799
672	U	chr1	1273123	1273792	BMgn002089	BGIBMGA002089	H9IXV6	H9IXV6_BOMMO	Uncharacterized protein LOC101744149		181								BGIBMGA002089-RA;	101744149;	bmor:101744149;			117.7	22.65	1	1	6	17	181	21.1546	10.0522
673	C	chr27	348830	350831	BMgn013364	AK382417,AK386774,BGIBMGA013364	H9JV01	H9JV01_BOMMO	Carbonyl reductase [NADPH] 1-like		270			oxidoreductase activity [GO:0016491]	oxidoreductase activity [GO:0016491]	oxidoreductase activity [GO:0016491]			BGIBMGA013364-RA;	101745818;	bmor:101745818;		PF00106;	220.25	25.19	1	3	7	24	270	29.7424	7.85498
674	C	chr9	13529793	13530315	BMgn002468	BGIBMGA002468	H9IYY3	H9IYY3_BOMMO	Uncharacterized protein LOC101742365		72								BGIBMGA002468-RA;					101.12	37.5	1	1	4	7	72	7.73023	10.0962
675	C	chr12	4818405	4831227	BMgn010538	AK382074,BGIBMGA010538	H9JLY6	H9JLY6_BOMMO	Leucine-rich PPR motif-containing protein, mitochondrial-like	Bmo.3758	1861								BGIBMGA010538-RA;				PF12854;	2724.88	40.84	1	39	76	263	1861	210.165	5.90967
676	C	chr10	5225911	5231074	BMgn006583	BGIBMGA006583	H9JAN8	H9JAN8_BOMMO	Cytosolic juvenile hormone binding protein 36 kda subunit	Cjhbp	284								BGIBMGA006583-RA;					614.38	53.17	1	11	14	45	284	31.7911	5.71924
677	C	chr23	16560610	16581426	BMgn011332	BGIBMGA011332	H9JP78	H9JP78_BOMMO	GRAM domain-containing protein 1B-like		630								BGIBMGA011332-RA;				PF02893;	313.16	11.9	1	5	7	33	630	70.1943	8.1333
678	C	chr12	4985855	5009004	BMgn010419	AK383390,NM_001043366.1,BGIBMGA010419	H9JLL8	H9JLL8_BOMMO	Saposin-like protein	Sap-r	408			lysosome [GO:0005764]; sphingolipid metabolic process [GO:0006665]	sphingolipid metabolic process [GO:0006665]		lysosome [GO:0005764]		BGIBMGA010419-RA;				PF02199;PF05184;PF03489;	127.8	18.38	1	1	8	14	408	46.3965	6.68311
679	C	chr10	4129920	4131872	BMgn006733	AK383123,BGIBMGA006733	H9JB38	H9JB38_BOMMO	Fatty acid-binding protein, adipocyte-like	Bmo.5388	142								BGIBMGA006733-RA;	101746635;	bmor:101746635;		PF00061;	166.67	42.25	1	2	5	13	142	16.0136	5.14795
680	C	chr26	12277305	12280331	BMgn000064	NM_001046999.1,AK381394,AK385196,BGIBMGA000064	H9IS38	H9IS38_BOMMO	Thioredoxin peroxidase	LOC733003	227			peroxiredoxin activity [GO:0051920]	peroxiredoxin activity [GO:0051920]	peroxiredoxin activity [GO:0051920]			BGIBMGA000064-RA;				PF10417;PF00578;	539.81	63	2	11	12	88	227	25.2539	7.85498
681	C	chr27	2965536	2977116	BMgn013398	BGIBMGA013398	H9JV35	H9JV35_BOMMO	Mucin-2-like		544								BGIBMGA013398-RA;					252.26	23.16	1	2	13	27	544	59.314	8.1333
682	C	chr14	12446368	12447735	BMgn009355	AK385468,BGIBMGA009355	H9JIK5	H9JIK5_BOMMO	Uncharacterized protein	Bmo.11249	161								BGIBMGA009355-RA;	101736170;	bmor:101736170;		PF05907;	254.3	36.65	1	6	6	18	161	18.5552	5.46533
683	C	chr12	10123718	10126642	BMgn010593	AK383261,BGIBMGA010593	H9JM41	H9JM41_BOMMO	39S ribosomal protein L38, mitochondrial-like	Bmo.5263	396			structural constituent of ribosome					BGIBMGA010593-RA;	101743314;	bmor:101743314;		PF01161;	151.17	11.87	1	1	7	18	396	46.8643	9.1001
684	C	chr22	4692141	4700891	BMgn000474	AK377302,AK381934,AK377290,AK377405,BGIBMGA000474	H9IT94	H9IT94_BOMMO	Guanine nucleotide-binding protein-like 3 homolog		586			GTP binding [GO:0005525]		GTP binding [GO:0005525]			BGIBMGA000474-RA;	101736688;	bmor:101736688;		PF08701;PF01926;	255.44	18.43	1	4	13	22	586	66.0171	9.59814
685	C	chr8	10533976	10538281	BMgn005466	AK382571,BGIBMGA005466	H9J7H4	H9J7H4_BOMMO	AP-2 complex subunit alpha-like	Bmo.4107	929			clathrin adaptor complex [GO:0030131]; intracellular protein transport [GO:0006886]; protein transporter activity [GO:0008565]; vesicle-mediated transport [GO:0016192]	intracellular protein transport [GO:0006886]; protein transporter activity [GO:0008565]; vesicle-mediated transport [GO:0016192]	protein transporter activity [GO:0008565]	clathrin adaptor complex [GO:0030131]		BGIBMGA005466-RA;	101739513;	bmor:101739513;		PF01602;PF02296;PF02883;	237.39	13.35	1	2	13	23	929	104.025	7.32764
686	C	chr26	1566235	1573545	BMgn010794	NM_001047019.1,AK385227,AK384366,AK388046,BGIBMGA010794	H9JMP1	H9JMP1_BOMMO	26S proteasome regulatory atpase subunit 10B	LOC733024	368			ATP binding [GO:0005524]; cytoplasm [GO:0005737]; hydrolase activity [GO:0016787]; protein catabolic process [GO:0030163]	hydrolase activity [GO:0016787]; protein catabolic process [GO:0030163]	ATP binding [GO:0005524]; hydrolase activity [GO:0016787]	cytoplasm [GO:0005737]		BGIBMGA010794-RA;				PF00004;	783.38	56.52	1	15	20	70	368	41.3667	7.79639
687	C	chr17	16164366	16168722	BMgn003924	NM_001046851.1,AK383752,BGIBMGA003924	H9J337	H9J337_BOMMO	NADH dehydrogenase ubiquinone Fe-S 8	Ndufs8	221			4 iron, 4 sulfur cluster binding [GO:0051539]; membrane [GO:0016020]; oxidoreductase activity, acting on NAD(P)H [GO:0016651]	oxidoreductase activity, acting on NAD(P)H [GO:0016651]	4 iron, 4 sulfur cluster binding [GO:0051539]; oxidoreductase activity, acting on NAD(P)H [GO:0016651]	membrane [GO:0016020]		BGIBMGA003924-RA;				PF12838;	382.82	39.82	1	8	10	46	221	25.0063	6.53662
688	C	chr16	904630	906559	BMgn013085	AK380992,AK379404,BGIBMGA013085	H9JU73	H9JU73_BOMMO	Carboxypeptidase (EC 3.4.16.-)	Bmo.3823	475	3.4.16.-		serine-type carboxypeptidase activity [GO:0004185]	serine-type carboxypeptidase activity [GO:0004185]	serine-type carboxypeptidase activity [GO:0004185]			BGIBMGA013085-RA;	101740973;	bmor:101740973;		PF00450;	331.83	17.26	1	7	11	30	475	54.3438	8.47021
689	C	chr26	8628911	8632304	BMgn002330	NM_001046839.1,AK386194,BGIBMGA002330	H9IYJ6	H9IYJ6_BOMMO	Proline synthetase co-transcribed bacterial-like protein	LOC693086	229								BGIBMGA002330-RA;				PF01168;	270.53	37.55	1	5	7	19	229	25.9814	6.68311
690	C	chr13	3591000	3599531	BMgn001292	NM_001046802.1,AK379284,AK380273,AK386731,BGIBMGA001292	H9IVL2	H9IVL2_BOMMO	Progesterone receptor membrane component 2	Pgrmc2	195			heme binding [GO:0020037]		heme binding [GO:0020037]			BGIBMGA001292-RA;				PF00173;	184.68	23.59	1	4	5	13	195	22.434	5.12256
691	C	chr11	17015362	17022893	BMgn012119	AK387582,AK386748,BGIBMGA012119	H9JRF9	H9JRF9_BOMMO	Integrin-linked protein kinase-like		452			ATP binding [GO:0005524]; protein serine/threonine kinase activity [GO:0004674]; regulation of signal transduction [GO:0009966]	protein serine/threonine kinase activity [GO:0004674]; regulation of signal transduction [GO:0009966]	ATP binding [GO:0005524]; protein serine/threonine kinase activity [GO:0004674]			BGIBMGA012119-RA;	101744627;	bmor:101744627;		PF00023;PF12796;PF07714;	144.34	14.16	1	2	8	15	452	50.9982	8.14795
692	C	chr5	12058200	12064367	BMgn003490	AK383058,BGIBMGA003490	H9J1V3	H9J1V3_BOMMO	Golgi phosphoprotein 3-like isoform X1		285								BGIBMGA003490-RA;	101743324;	bmor:101743324;		PF05719;	143.4	15.79	1	1	9	18	285	32.5088	6.21436
693	C	chr17	12255492	12263279	BMgn007090	AK385431,BGIBMGA007090	H9JC45	H9JC45_BOMMO	Luc7-like protein 3-like isoform X1		304			mRNA binding [GO:0003729]; mRNA splice site selection [GO:0006376]; U1 snRNP [GO:0005685]	mRNA splice site selection [GO:0006376]	mRNA binding [GO:0003729]	U1 snRNP [GO:0005685]		BGIBMGA007090-RA;				PF03194;	125.26	27.96	1	1	8	17	304	35.9068	6.68311
694	C	chr11	12405171	12419194	BMgn011792	AK383816,BGIBMGA011792	H9JQI6	H9JQI6_BOMMO	TPPP family protein CG4893-like isoform X1		205								BGIBMGA011792-RA;	101741645;	bmor:101741645;		PF05517;	374.88	50.73	1	5	12	48	205	22.2664	9.23193
695	C	chr8	9375601	9377157	BMgn005449	AK381088,BGIBMGA005449	H9J7F7	H9J7F7_BOMMO	DNA repair protein RAD50-like	Bmo.5389	1199			ATPase activity [GO:0016887]; DNA repair [GO:0006281]; Mre11 complex [GO:0030870]; telomere maintenance [GO:0000723]	ATPase activity [GO:0016887]; DNA repair [GO:0006281]; telomere maintenance [GO:0000723]	ATPase activity [GO:0016887]	Mre11 complex [GO:0030870]		BGIBMGA005449-RA;					2954.15	58.38	1	54	93	355	1199	138.647	6.771
696	C	chr13	16196070	16203546	BMgn001107	NM_001043872.1,BGIBMGA001107	G9FL14	G9FL14_BOMMO	DNA supercoiling factor (Uncharacterized protein)	LOC692759	322			calcium ion binding [GO:0005509]		calcium ion binding [GO:0005509]			BGIBMGA001107-RA;				PF13405;PF13499;	465.9	39.75	1	8	10	16	322	37.9949	4.64014
697	C	chr10	17648465	17665020	BMgn002818	AK384222,BGIBMGA002818	H9IZY3	H9IZY3_BOMMO	Thioredoxin reductase 1, mitochondrial-like isoform X3		462			cell redox homeostasis [GO:0045454]; detoxification of mercury ion [GO:0050787]; flavin adenine dinucleotide binding [GO:0050660]; mercury (II) reductase activity [GO:0016152]; mercury ion binding [GO:0045340]; NADP binding [GO:0050661]; thioredoxin-disulfide reductase activity [GO:0004791]	cell redox homeostasis [GO:0045454]; detoxification of mercury ion [GO:0050787]; mercury (II) reductase activity [GO:0016152]; thioredoxin-disulfide reductase activity [GO:0004791]	flavin adenine dinucleotide binding [GO:0050660]; mercury (II) reductase activity [GO:0016152]; mercury ion binding [GO:0045340]; NADP binding [GO:0050661]; thioredoxin-disulfide reductase activity [GO:0004791]			BGIBMGA002818-RA;				PF00070;PF07992;PF02852;	792.17	38.96	1	14	16	59	462	49.7287	6.88818
698	C	chr13	2178799	2183024	BMgn001303	AK382076,BGIBMGA001303	H9IVM3	H9IVM3_BOMMO	Tumor suppressor candidate 3-like		590								BGIBMGA001303-RA;				PF04756;	108.42	9.15	1	1	5	8	590	65.9876	8.42627
699	C	chr11	13090659	13091431	BMgn011771	AK382791,BGIBMGA011771	H9JQG5	H9JQG5_BOMMO	Trna methyltransferase 112 homolog	Bmo.951	118								BGIBMGA011771-RA;				PF03966;	177.63	52.54	1	2	6	16	118	13.2398	4.99561
700	C	chr10	9032249	9046215	BMgn006851	BGIBMGA006851	H9JBF6	H9JBF6_BOMMO	Splicing factor 3B subunit 1-like		1336								BGIBMGA006851-RA;	101738436;	bmor:101738436;		PF08920;	471.88	15.87	1	5	22	84	1336	149.031	6.82959
701	C	chr9	7526289	7539244	BMgn012560	NM_001043505.1,AK386128,AK386859,BGIBMGA012560	H9JSP9	H9JSP9_BOMMO	Glycerol-3-phosphate dehydrogenase [NAD(+)] (EC 1.1.1.8)	G3pdh-1	353	1.1.1.8		carbohydrate metabolic process [GO:0005975]; glycerol-3-phosphate catabolic process [GO:0046168]; glycerol-3-phosphate dehydrogenase [NAD+] activity [GO:0004367]; glycerol-3-phosphate dehydrogenase complex [GO:0009331]; NAD binding [GO:0051287]	carbohydrate metabolic process [GO:0005975]; glycerol-3-phosphate catabolic process [GO:0046168]; glycerol-3-phosphate dehydrogenase [NAD+] activity [GO:0004367]	glycerol-3-phosphate dehydrogenase [NAD+] activity [GO:0004367]; NAD binding [GO:0051287]	glycerol-3-phosphate dehydrogenase complex [GO:0009331]		BGIBMGA012560-RA;				PF07479;PF01210;	451.69	35.98	1	8	12	48	353	38.6918	5.89697
702	C	chr5	1990547	1993506	BMgn013493	NM_001046800.1,AK378876,AK382537,BGIBMGA013493	H9JVD0	H9JVD0_BOMMO	Phosphohistidine phosphatase	LOC692960	120								BGIBMGA013493-RA;				PF05005;	182.65	52.5	1	4	5	13	120	13.6088	6.07471
703	U	chr15	8311842	8319839	BMgn007808	AK378185,AK386883,NM_001163912.1,BGIBMGA007808	H9JE61	H9JE61_BOMMO	Dnaj (Hsp40) homolog 7	DnaJ-7	203								BGIBMGA007808-RA;				PF00226;	30.73	4.43	1	1	1	1	203	22.0744	6.17627
704	C	chr10	3772661	3776553	BMgn006722	AK385979,BGIBMGA006722	H9JB27	H9JB27_BOMMO	28S ribosomal protein S22, mitochondrial-like	Bmo.5187	341			structural constituent of ribosome					BGIBMGA006722-RA;				PF10245;	270	26.69	1	3	9	26	341	39.6305	6.75635
705	C	chr18	12385433	12393408	BMgn008554	BGIBMGA008554	H9JGA7	H9JGA7_BOMMO	Mitochondrial genome maintenance exonuclease 1 (EC 3.1.-.-)	Bmo.4016	394	3.1.-.-		mitochondrial DNA repair [GO:0043504]; mitochondrion [GO:0005739]; single-stranded DNA exodeoxyribonuclease activity [GO:0008297]	mitochondrial DNA repair [GO:0043504]; single-stranded DNA exodeoxyribonuclease activity [GO:0008297]	single-stranded DNA exodeoxyribonuclease activity [GO:0008297]	mitochondrion [GO:0005739]	Mitochondrion {ECO:0000256|HAMAP-Rule:MF_03030}.	BGIBMGA008554-RA;	101746665;	bmor:101746665;			532.6	35.03	1	8	18	44	394	45.3729	9.5249
706	U	chr4	13792217	13793689	BMgn003169	AK382125,BGIBMGA003169	H9J0Y2	H9J0Y2_BOMMO	Mitochondrial import inner membrane translocase subunit Tim21-like		350			mitochondrial inner membrane presequence translocase complex [GO:0005744]; protein import into mitochondrial matrix [GO:0030150]	protein import into mitochondrial matrix [GO:0030150]		mitochondrial inner membrane presequence translocase complex [GO:0005744]		BGIBMGA003169-RA;				PF08294;	47.51	9.14	1	1	3	3	350	39.0986	9.36377
707	C	chr11	7875342	7880231	BMgn011880	NM_001199028.1,AK384499,BGIBMGA011880	E5LAN2	E5LAN2_BOMMO	Phosphotriesterase-like protein (Uncharacterized protein)	LOC100526775	350			catabolic process [GO:0009056]; hydrolase activity, acting on ester bonds [GO:0016788]; zinc ion binding [GO:0008270]	catabolic process [GO:0009056]; hydrolase activity, acting on ester bonds [GO:0016788]	hydrolase activity, acting on ester bonds [GO:0016788]; zinc ion binding [GO:0008270]			BGIBMGA011880-RA;	100526775;	bmor:100526775;		PF02126;	333.21	25.43	1	6	9	23	350	39.009	6.12549
708	C	chr2	4092689	4097091	BMgn009706	AK383696,AK385106,BGIBMGA009706	H9JJK5	H9JJK5_BOMMO	NADH dehydrogenase [ubiquinone] 1 alpha subcomplex subunit 8-like	Bmo.3899	176								BGIBMGA009706-RA;	101742612;	bmor:101742612;		PF06747;	186.25	28.98	1	3	4	12	176	20.1418	6.7417
709	C	chr5	6900598	6903859	BMgn002674	AK377271,BGIBMGA002674	H9IZI9	H9IZI9_BOMMO	Probable hydroxyacid-oxoacid transhydrogenase, mitochondrial-like		271			metal ion binding [GO:0046872]; oxidoreductase activity [GO:0016491]	oxidoreductase activity [GO:0016491]	metal ion binding [GO:0046872]; oxidoreductase activity [GO:0016491]			BGIBMGA002674-RA;				PF00465;	45.96	4.06	1	1	1	1	271	29.0044	6.13818
710	C	chr24	15761014	15766794	BMgn003815	AK382327,BGIBMGA003815	H9J2S8	H9J2S8_BOMMO	Dihydrolipoamide succinyltransferase component of 2-oxoglutarate dehydrogenase, partial		410			dihydrolipoyllysine-residue succinyltransferase activity [GO:0004149]; oxoglutarate dehydrogenase complex [GO:0045252]; tricarboxylic acid cycle [GO:0006099]	dihydrolipoyllysine-residue succinyltransferase activity [GO:0004149]; tricarboxylic acid cycle [GO:0006099]	dihydrolipoyllysine-residue succinyltransferase activity [GO:0004149]	oxoglutarate dehydrogenase complex [GO:0045252]		BGIBMGA003815-RA;				PF00198;PF00364;	439.91	45.85	2	6	18	89	410	45.1439	9.33447
711	C	chr22	6883386	6887271	BMgn000440	AK388405,AK385137,AK385793,BGIBMGA000440	H9IT61	H9IT61_BOMMO	39S ribosomal protein L47, mitochondrial-like	Bmo.12409	240			mitochondrial ribosome [GO:0005761]; structural constituent of ribosome [GO:0003735]; translation [GO:0006412]	translation [GO:0006412]	structural constituent of ribosome [GO:0003735]	mitochondrial ribosome [GO:0005761]		BGIBMGA000440-RA;				PF06984;	127.35	24.17	1	2	6	8	240	28.8278	9.49561
712	C	chr21	12992077	12998512	BMgn001402	NM_001047010.1,AK387149,AK383424,BGIBMGA001402	H9IVX1	H9IVX1_BOMMO	Mitochondrial aldehyde dehydrogenase		362			oxidoreductase activity, acting on the aldehyde or oxo group of donors, NAD or NADP as acceptor [GO:0016620]	oxidoreductase activity, acting on the aldehyde or oxo group of donors, NAD or NADP as acceptor [GO:0016620]	oxidoreductase activity, acting on the aldehyde or oxo group of donors, NAD or NADP as acceptor [GO:0016620]			BGIBMGA001402-RA;				PF00171;	882.16	47.24	1	15	15	115	362	38.8896	6.26514
713	C	chr17	14127230	14152209	BMgn007120	AK386399,BGIBMGA007121,BGIBMGA007120	H9JC76	H9JC76_BOMMO	Aconitate hydratase, mitochondrial-like		574			4 iron, 4 sulfur cluster binding [GO:0051539]; aconitate hydratase activity [GO:0003994]; tricarboxylic acid cycle [GO:0006099]	aconitate hydratase activity [GO:0003994]; tricarboxylic acid cycle [GO:0006099]	4 iron, 4 sulfur cluster binding [GO:0051539]; aconitate hydratase activity [GO:0003994]			BGIBMGA007121-RA;				PF00330;PF00694;	1732.8	59.58	1	30	35	206	574	62.2707	8.20654
714	C	chr9	17651431	17689012	BMgn002538	AK381413,AK386011,BGIBMGA002538,BGIBMGA002539	H9IZ53	H9IZ53_BOMMO	V-type proton atpase 116 kda subunit a isoform 1-like		166			ATP hydrolysis coupled proton transport [GO:0015991]; hydrogen ion transmembrane transporter activity [GO:0015078]; proton-transporting V-type ATPase, V0 domain [GO:0033179]	ATP hydrolysis coupled proton transport [GO:0015991]; hydrogen ion transmembrane transporter activity [GO:0015078]	hydrogen ion transmembrane transporter activity [GO:0015078]	proton-transporting V-type ATPase, V0 domain [GO:0033179]		BGIBMGA002538-RA;				PF01496;	129.66	22.29	2	3	5	14	166	19.3958	4.88135
715	C	chr16	3422685	3423943	BMgn013029	BGIBMGA013029	H9JU17	H9JU17_BOMMO	39S ribosomal protein L18, mitochondrial-like	Bmo.14014	172			structural constituent of ribosome					BGIBMGA013029-RA;	101745044;	bmor:101745044;			292.73	50.58	1	5	9	25	172	19.9713	8.79248
716	C	chr24	18311833	18326014	BMgn012182	AK385240,BGIBMGA012182	H9JRM2	H9JRM2_BOMMO	T-complex protein 1 subunit eta-like		543			ATP binding [GO:0005524]; cytoplasm [GO:0005737]; protein folding [GO:0006457]	protein folding [GO:0006457]	ATP binding [GO:0005524]	cytoplasm [GO:0005737]		BGIBMGA012182-RA;				PF00118;	970.9	49.91	1	16	26	108	543	58.7669	7.50342
717	C	chr24	16178648	16180293	BMgn003842	AK384029,BGIBMGA003842	H9J2V5	H9J2V5_BOMMO	4,5-DOPA dioxygenase extradiol-like protein-like		272			cellular aromatic compound metabolic process [GO:0006725]; ferrous iron binding [GO:0008198]; oxidoreductase activity, acting on single donors with incorporation of molecular oxygen [GO:0016701]; zinc ion binding [GO:0008270]	cellular aromatic compound metabolic process [GO:0006725]; oxidoreductase activity, acting on single donors with incorporation of molecular oxygen [GO:0016701]	ferrous iron binding [GO:0008198]; oxidoreductase activity, acting on single donors with incorporation of molecular oxygen [GO:0016701]; zinc ion binding [GO:0008270]			BGIBMGA003842-RA;	101737628;	bmor:101737628;		PF02900;	146.58	19.85	1	2	6	11	272	30.7486	6.7124
718	C	chr28	1760936	1763777	BMgn013916	NM_001098369.1,AK386950,BGIBMGA013916	H9JWK2	H9JWK2_BOMMO	6-phosphogluconolactonase	6pgl	233			6-phosphogluconolactonase activity [GO:0017057]; carbohydrate metabolic process [GO:0005975]; pentose-phosphate shunt [GO:0006098]	6-phosphogluconolactonase activity [GO:0017057]; carbohydrate metabolic process [GO:0005975]; pentose-phosphate shunt [GO:0006098]	6-phosphogluconolactonase activity [GO:0017057]			BGIBMGA013916-RA;				PF01182;	313.84	41.2	1	7	11	35	233	25.9225	5.41455
719	C	Bm_scaf287	33205	41338	BMgn014211	BGIBMGA014211	H9JXE5	H9JXE5_BOMMO	Transketolase	LOC692848	428								BGIBMGA014211-RA;				PF02779;PF00456;	1462.75	68.93	1	22	30	187	428	46.8644	7.57666
720	C	chr21	5377161	5379946	BMgn002355	BGIBMGA002355	H9IYM1	H9IYM1_BOMMO	Probable bifunctional methylenetetrahydrofolate dehydrogenase/cyclohydrolase 2-like isoform X1		301			folic acid-containing compound biosynthetic process [GO:0009396]; methylenetetrahydrofolate dehydrogenase (NADP+) activity [GO:0004488]	folic acid-containing compound biosynthetic process [GO:0009396]; methylenetetrahydrofolate dehydrogenase (NADP+) activity [GO:0004488]	methylenetetrahydrofolate dehydrogenase (NADP+) activity [GO:0004488]			BGIBMGA002355-RA;	101741628;	bmor:101741628;		PF00763;PF02882;	311.87	27.24	1	5	9	19	301	32.7121	6.55127
721	C	chr23	9327095	9331806	BMgn011493	AK386615,AK383585,BGIBMGA011493	E2QC36	E2QC36_BOMMO	Farnesyltransferase/geranylgeranyltransferase type I alpha subunit (Uncharacterized protein)	FNTA Bmo.4111	334			protein prenylation [GO:0018342]; protein prenyltransferase activity [GO:0008318]	protein prenylation [GO:0018342]; protein prenyltransferase activity [GO:0008318]	protein prenyltransferase activity [GO:0008318]			BGIBMGA011493-RA;	692501;	bmor:692501;		PF01239;	205.95	24.55	1	3	8	11	334	39.5256	5.42725
722	C	chr5	2004771	2006155	BMgn013513	AK382834,BGIBMGA013513	H9JVF0	H9JVF0_BOMMO	28S ribosomal protein S11, mitochondrial-like		169			ribosome [GO:0005840]; structural constituent of ribosome [GO:0003735]; translation [GO:0006412]	translation [GO:0006412]	structural constituent of ribosome [GO:0003735]	ribosome [GO:0005840]		BGIBMGA013513-RA;				PF00411;	178.35	27.81	1	3	5	29	169	18.5869	9.94971
723	C	chr11	5436502	5452880	BMgn011987	AK378046,AK385633,AK385912,AK379416,BGIBMGA011988,BGIBMGA011987	H9JR28	H9JR28_BOMMO	U1 small nuclear ribonucleoprotein 70 kda-like		398			nucleic acid binding [GO:0003676]; nucleotide binding [GO:0000166]		nucleic acid binding [GO:0003676]; nucleotide binding [GO:0000166]			BGIBMGA011988-RA;				PF00076;PF12220;	171.44	18.09	1	3	7	24	398	46.2327	10.0962
724	C	chr14	2771682	2779451	BMgn009515	NM_001099834.1,BGIBMGA009515	A5JTL8	A5JTL8_BOMMO	Pyruvate dehydrogenase E1 component subunit alpha (EC 1.2.4.1)	l(b002) L(b002)	399	1.2.4.1		glycolytic process [GO:0006096]; intracellular membrane-bounded organelle [GO:0043231]; pyruvate dehydrogenase (acetyl-transferring) activity [GO:0004739]	glycolytic process [GO:0006096]; pyruvate dehydrogenase (acetyl-transferring) activity [GO:0004739]	pyruvate dehydrogenase (acetyl-transferring) activity [GO:0004739]	intracellular membrane-bounded organelle [GO:0043231]		BGIBMGA009515-RA;	100101211;	bmor:100101211;		PF00676;	750.6	43.36	1	9	17	57	399	43.906	7.98682
725	C	chr14	9771428	9779561	BMgn009409	AK388473,BGIBMGA009409	H9JIQ8	H9JIQ8_BOMMO	Cleavage and polyadenylation specificity factor subunit CG7185-like isoform X2	Bmo.7850	652			nucleic acid binding [GO:0003676]; nucleotide binding [GO:0000166]		nucleic acid binding [GO:0003676]; nucleotide binding [GO:0000166]			BGIBMGA009409-RA;	101740584;	bmor:101740584;			481.35	21.01	1	8	13	62	652	71.6579	8.96826
726	C	chr1	11353297	11362896	BMgn000710	AK385471,BGIBMGA000710	H9ITY0	H9ITY0_BOMMO	Vesicle-associated membrane protein/synaptobrevin-binding protein-like isoform X2		248			endoplasmic reticulum membrane [GO:0005789]			endoplasmic reticulum membrane [GO:0005789]		BGIBMGA000710-RA;				PF00635;	509.92	47.98	1	10	11	43	248	27.8024	7.89893
727	C	chr25	6494725	6497638	BMgn004913	AK383163,BGIBMGA004913	H9J5X2	H9J5X2_BOMMO	DNA-directed RNA polymerases I and III subunit RPAC1-like	Bmo.7099	332			DNA binding [GO:0003677]; DNA-directed RNA polymerase activity [GO:0003899]; transcription, DNA-templated [GO:0006351]	DNA-directed RNA polymerase activity [GO:0003899]; transcription, DNA-templated [GO:0006351]	DNA binding [GO:0003677]; DNA-directed RNA polymerase activity [GO:0003899]			BGIBMGA004913-RA;	101739534;	bmor:101739534;		PF01000;PF01193;	97.81	11.75	1	2	4	7	332	38.1555	6.7417
728	C	chr23	13709512	13720617	BMgn011426	AK384867,BGIBMGA011426	H9JPH1	H9JPH1_BOMMO	LETM1 and EF-hand domain-containing protein anon-60Da, mitochondrial-like		565								BGIBMGA011426-RA;				PF07766;	427.33	34.69	1	3	21	64	565	63.9819	5.78271
729	U	chr12	8523358	8524252	BMgn010376	AK381980,BGIBMGA010376	H9JLH5	H9JLH5_BOMMO	Uncharacterized protein LOC100141456	LOC100141456	121								BGIBMGA010376-RA;				PF12597;	132.84	28.1	1	2	5	11	121	13.7122	8.08936
730	C	chr8	17377819	17378636	BMgn009893	NM_001160198.1,BGIBMGA009893	H9JK42	H9JK42_BOMMO	Exosome complex exonuclease Rrp40	Rrp40	236			exosome (RNase complex) [GO:0000178]; RNA binding [GO:0003723]		RNA binding [GO:0003723]	exosome (RNase complex) [GO:0000178]		BGIBMGA009893-RA;					120.46	27.12	1	2	5	12	236	25.7274	8.89502
731	C	chr9	7898594	7995582	BMgn012546	NM_001043766.1,AK382506,BGIBMGA012548,BGIBMGA012550,BGIBMGA012549,BGIBMGA012547,BGIBMGA012546	H9JSN5	H9JSN5_BOMMO	Ribosomal protein L24	RpL24	135								BGIBMGA012546-RA;				PF01246;	342.07	57.78	1	5	10	70	135	15.3256	11.4292
732	C	chr23	16092547	16097208	BMgn011280	AK383230,BGIBMGA011280	H9JP26	H9JP26_BOMMO	Ras-related protein Rab-39A-like		222			GTP binding [GO:0005525]; protein transport [GO:0015031]; small GTPase mediated signal transduction [GO:0007264]	protein transport [GO:0015031]; small GTPase mediated signal transduction [GO:0007264]	GTP binding [GO:0005525]			BGIBMGA011280-RA;	101743947;	bmor:101743947;		PF00071;	214.57	25.23	5	3	5	18	222	25.1626	5.47803
733	C	chr11	12555807	12558674	BMgn011788	BGIBMGA011788	H9JQI2	H9JQI2_BOMMO	Chromobox protein homolog 5-like		243			nucleus [GO:0005634]			nucleus [GO:0005634]		BGIBMGA011788-RA;				PF00385;	694.63	66.67	1	11	16	46	243	28.1052	8.66064
734	C	chr15	1812982	1822700	BMgn007942	NM_001043524.1,AK383862,AK384296,AK384615,AK385696,BGIBMGA007942	H9JEJ5	H9JEJ5_BOMMO	Casein kinase II subunit beta (CK II beta)		264			protein kinase CK2 complex [GO:0005956]; protein kinase regulator activity [GO:0019887]	protein kinase regulator activity [GO:0019887]	protein kinase regulator activity [GO:0019887]	protein kinase CK2 complex [GO:0005956]		BGIBMGA007942-RA;				PF01214;	201.37	30.3	1	4	7	18	264	30.0836	5.24951
735	C	chr9	10845845	10848628	BMgn012474	AK382097,BGIBMGA012474	H9JSG3	H9JSG3_BOMMO	Huntingtin-interacting protein K-like	Bmo.9071	120								BGIBMGA012474-RA;	101742246;	bmor:101742246;			140.71	31.67	1	3	4	18	120	13.4288	4.76709
736	C	chr11	17027334	17029926	BMgn012118	NM_001043919.1,AK380937,AK385582,BGIBMGA012118	H9JRF8	H9JRF8_BOMMO	U1 small nuclear ribonucleoprotein A	SNF	221			mRNA splicing, via spliceosome [GO:0000398]; nucleotide binding [GO:0000166]; snRNA binding [GO:0017069]	mRNA splicing, via spliceosome [GO:0000398]	nucleotide binding [GO:0000166]; snRNA binding [GO:0017069]			BGIBMGA012118-RA;				PF00076;	233.85	25.34	1	4	7	33	221	25.0452	9.81787
737	C	chr21	16886586	16894598	BMgn007169	NM_001043508.1,AK378616,AK382285,BGIBMGA007169	Q5KT36	Q5KT36_BOMMO	Ras oncoprotein (Uncharacterized protein)	Bras1 Ras1	192			GTP binding [GO:0005525]; GTP catabolic process [GO:0006184]; membrane [GO:0016020]; small GTPase mediated signal transduction [GO:0007264]	GTP catabolic process [GO:0006184]; small GTPase mediated signal transduction [GO:0007264]	GTP binding [GO:0005525]	membrane [GO:0016020]		BGIBMGA007169-RA;	692520;	bmor:692520;		PF00071;	229.01	28.65	1	4	5	15	192	21.8151	6.80029
738	C	chr11	6133070	6140749	BMgn011917	AK387043,AK381196,BGIBMGA011917	H9JQW1	H9JQW1_BOMMO	TATA element modulatory factor-like		1120								BGIBMGA011917-RA;	101746238;	bmor:101746238;		PF12329;PF12325;	318.69	13.66	1	1	22	60	1120	124.447	4.91943
739	C	Bm_scaf157	233297	238274	BMgn009562	AK383863,NM_001046879.1,BGIBMGA009562	Q1HQB7	Q1HQB7_BOMMO	Proteasome subunit alpha type (EC 3.4.25.1)	LOC732876	234	3.4.25.1		cytoplasm [GO:0005737]; nucleus [GO:0005634]; proteasome core complex, alpha-subunit complex [GO:0019773]; threonine-type endopeptidase activity [GO:0004298]; ubiquitin-dependent protein catabolic process [GO:0006511]	threonine-type endopeptidase activity [GO:0004298]; ubiquitin-dependent protein catabolic process [GO:0006511]	threonine-type endopeptidase activity [GO:0004298]	cytoplasm [GO:0005737]; nucleus [GO:0005634]; proteasome core complex, alpha-subunit complex [GO:0019773]	Cytoplasm {ECO:0000256|RuleBase:RU000551}. Nucleus {ECO:0000256|RuleBase:RU000551}.	BGIBMGA009562-RA;	732876;	bmor:732876;		PF00227;PF10584;	358.43	39.32	1	6	8	37	234	25.8079	6.29053
740	C	chr23	20887064	20894312	BMgn011412	NM_001171915.1,AK377267,AK381427,BGIBMGA011412	H9JPF8	H9JPF8_BOMMO	Isocitrate dehydrogenase	LOC100329146	388			isocitrate dehydrogenase (NAD+) activity [GO:0004449]; magnesium ion binding [GO:0000287]; NAD binding [GO:0051287]; tricarboxylic acid cycle [GO:0006099]	isocitrate dehydrogenase (NAD+) activity [GO:0004449]; tricarboxylic acid cycle [GO:0006099]	isocitrate dehydrogenase (NAD+) activity [GO:0004449]; magnesium ion binding [GO:0000287]; NAD binding [GO:0051287]			BGIBMGA011412-RA;				PF00180;	403.3	25.77	1	8	11	49	388	42.4828	8.20654
741	C	chr12	13781281	13783080	BMgn010351	AK385995,BGIBMGA010351	H9JLF0	H9JLF0_BOMMO	NADH dehydrogenase [ubiquinone] 1 subunit C2		111			mitochondrial electron transport, NADH to ubiquinone [GO:0006120]; mitochondrial inner membrane [GO:0005743]; NADH dehydrogenase (ubiquinone) activity [GO:0008137]; respiratory chain [GO:0070469]	mitochondrial electron transport, NADH to ubiquinone [GO:0006120]; NADH dehydrogenase (ubiquinone) activity [GO:0008137]	NADH dehydrogenase (ubiquinone) activity [GO:0008137]	mitochondrial inner membrane [GO:0005743]; respiratory chain [GO:0070469]	Mitochondrion inner membrane {ECO:0000256|PIRNR:PIRNR017834}.	BGIBMGA010351-RA;				PF06374;	187.29	33.33	1	5	5	21	111	12.7295	7.63525
742	C	chr5	1420872	1424182	BMgn013532	AK379662,BGIBMGA013532	H9JVG9	H9JVG9_BOMMO	Vacuolar protein-sorting-associated protein 25-like isoform X1		557			ATP binding [GO:0005524]; inositol pentakisphosphate 2-kinase activity [GO:0035299]	inositol pentakisphosphate 2-kinase activity [GO:0035299]	ATP binding [GO:0005524]; inositol pentakisphosphate 2-kinase activity [GO:0035299]			BGIBMGA013532-RA;				PF05871;PF06090;	272.76	20.11	1	4	11	26	557	64.2456	6.44287
743	C	chr9	10526815	10535837	BMgn012470	BGIBMGA012470	H9JSF9	H9JSF9_BOMMO	Cell division cycle and apoptosis regulator protein 1-like	Bmo.3311	1146			regulation of transcription, DNA-templated [GO:0006355]	regulation of transcription, DNA-templated [GO:0006355]				BGIBMGA012470-RA;	101743389;	bmor:101743389;		PF14443;PF14444;	823.79	28.1	1	8	39	119	1146	129.124	5.75732
744	U	chr9	5551566	5560297	BMgn008090	AK378594,BGIBMGA008090	H9JEZ3	H9JEZ3_BOMMO	Uncharacterized protein LOC101736523		274								BGIBMGA008090-RA;	101736523;	bmor:101736523;			81.69	9.12	1	1	2	4	274	31.3583	7.28369
745	C	chr3	18180605	18188839	BMgn008821	AK385947,BGIBMGA008821	H9JH24	H9JH24_BOMMO	Lipoamide acyltransferase component of branched-chain alpha-keto acid dehydrogenase complex, mitochondrial-like	Bmo.5102	455			transferase activity, transferring acyl groups [GO:0016746]	transferase activity, transferring acyl groups [GO:0016746]	transferase activity, transferring acyl groups [GO:0016746]			BGIBMGA008821-RA;				PF00198;PF00364;PF02817;	361.29	24.18	1	6	15	51	455	49.9514	7.63525
746	C	chr11	8222138	8226180	BMgn011870	NM_001047070.1,AK386166,AK378375,AK379336,BGIBMGA011870	Q1HPR5	Q1HPR5_BOMMO	NADH-ubiquinone reductase (Uncharacterized protein)	LOC733123	245			2 iron, 2 sulfur cluster binding [GO:0051537]; metal ion binding [GO:0046872]; oxidoreductase activity [GO:0016491]	oxidoreductase activity [GO:0016491]	2 iron, 2 sulfur cluster binding [GO:0051537]; metal ion binding [GO:0046872]; oxidoreductase activity [GO:0016491]			BGIBMGA011870-RA;	733123;	bmor:733123;			372.23	35.1	1	5	7	23	245	27.0487	7.35693
747	C	chr13	1069404	1071068	BMgn013713	NM_001044209.1,AK383902,AK380533,BGIBMGA013713	Q1HPU6	Q1HPU6_BOMMO	Sec61p gamma subunit (Transport protein SEC61) (Transport protein Sec61 gamma subunit) (Uncharacterized protein)	LOC733141	68			membrane [GO:0016020]; P-P-bond-hydrolysis-driven protein transmembrane transporter activity [GO:0015450]; protein targeting [GO:0006605]	P-P-bond-hydrolysis-driven protein transmembrane transporter activity [GO:0015450]; protein targeting [GO:0006605]	P-P-bond-hydrolysis-driven protein transmembrane transporter activity [GO:0015450]	membrane [GO:0016020]		BGIBMGA013713-RA;	733141;	bmor:733141;		PF00584;	76.01	50	1	1	4	12	68	7.67621	9.89111
748	C	chr19	10756469	10762540	BMgn003977	AK383430,BGIBMGA003977	H9J390	H9J390_BOMMO	Serine--trna ligase, cytoplasmic-like		494			ATP binding [GO:0005524]; cytoplasm [GO:0005737]; serine-tRNA ligase activity [GO:0004828]; seryl-tRNA aminoacylation [GO:0006434]	serine-tRNA ligase activity [GO:0004828]; seryl-tRNA aminoacylation [GO:0006434]	ATP binding [GO:0005524]; serine-tRNA ligase activity [GO:0004828]	cytoplasm [GO:0005737]		BGIBMGA003977-RA;	101743384;	bmor:101743384;		PF02403;PF00587;	405.56	25.91	1	7	15	34	494	55.5864	6.55127
749	C	chr8	7486028	7490404	BMgn005395	NM_001195079.1,BGIBMGA005395	H9J7A3	H9J7A3_BOMMO	Loquacious	Bmo.14503	356								BGIBMGA005395-RA;				PF00035;	464.28	35.67	1	6	13	46	356	39.6603	9.1001
750	C	chr3	1624929	1626648	BMgn007349	BGIBMGA007349	H9JCV2	H9JCV2_BOMMO	60 kda heat shock protein, mitochondrial-like		572			ATP binding [GO:0005524]; cytoplasm [GO:0005737]; protein refolding [GO:0042026]	protein refolding [GO:0042026]	ATP binding [GO:0005524]	cytoplasm [GO:0005737]		BGIBMGA007349-RA;	101741707;	bmor:101741707;		PF00118;	2743.86	81.12	1	41	49	456	572	61.022	5.64307
751	C	chr4	14126721	14128857	BMgn003153	NM_001163909.1,BGIBMGA003153	H9J0W6	H9J0W6_BOMMO	Dnaj (Hsp40) homolog 3	DnaJ-3	336			protein folding [GO:0006457]	protein folding [GO:0006457]				BGIBMGA003153-RA;				PF01556;PF00226;	163.83	19.05	1	2	7	41	336	37.8078	5.50342
752	C	chr15	7681202	7689449	BMgn007822	NM_001099849.1,AK382759,BGIBMGA007822	H9JE75	H9JE75_BOMMO	Heterogeneous nuclear ribonucleoprotein A1	LOC100101226	268			nucleic acid binding [GO:0003676]; nucleotide binding [GO:0000166]		nucleic acid binding [GO:0003676]; nucleotide binding [GO:0000166]			BGIBMGA007822-RA;				PF00076;	327.23	38.06	1	4	11	36	268	29.378	9.24658
753	U	chr18	3183392	3191801	BMgn008392	NM_001098337.1,AK386021,BGIBMGA008392	H9JFU5	H9JFU5_BOMMO	Signal recognition particle receptor alpha subunit	LOC778512	579			GTPase activity [GO:0003924]; GTP binding [GO:0005525]; GTP catabolic process [GO:0006184]; signal recognition particle binding [GO:0005047]; signal recognition particle receptor complex [GO:0005785]; SRP-dependent cotranslational protein targeting to membrane [GO:0006614]	GTPase activity [GO:0003924]; GTP catabolic process [GO:0006184]; SRP-dependent cotranslational protein targeting to membrane [GO:0006614]	GTPase activity [GO:0003924]; GTP binding [GO:0005525]; signal recognition particle binding [GO:0005047]	signal recognition particle receptor complex [GO:0005785]		BGIBMGA008392-RA;				PF04086;PF00448;PF02881;	218.8	18.13	1	2	13	29	579	63.9962	7.92822
754	C	Bm_scaf143	28072	39032	BMgn005700	BGIBMGA005700	H9J858	H9J858_BOMMO	Epsin-1-like		511								BGIBMGA005700-RA;				PF01417;PF02809;	89.55	11.55	1	1	6	19	511	55.6243	6.27783
755	C	chr23	17870821	17876471	BMgn011237	AK385699,AK381772,NM_001046866.1,BGIBMGA011237	H9JNY3	H9JNY3_BOMMO	26S proteasome non-atpase regulatory subunit 13		413			enzyme regulator activity					BGIBMGA011237-RA;				PF01399;	904.44	42.37	1	12	21	62	413	46.1802	8.80713
756	C	chr20	7639726	7656092	BMgn004280	AK383851,BGIBMGA004280	H9J441	H9J441_BOMMO	Glutamine synthetase (EC 6.3.1.2)		377	6.3.1.2		ATP binding [GO:0005524]; glutamate-ammonia ligase activity [GO:0004356]; glutamine biosynthetic process [GO:0006542]	glutamate-ammonia ligase activity [GO:0004356]; glutamine biosynthetic process [GO:0006542]	ATP binding [GO:0005524]; glutamate-ammonia ligase activity [GO:0004356]			BGIBMGA004280-RA;				PF00120;PF03951;	307.9	28.12	1	3	11	36	377	42.8543	7.04932
757	C	chr1	5986798	6002013	BMgn000612	NM_001130902.1,AK384972,AK383679,BGIBMGA000612,BGIBMGA000613	H9ITN2	H9ITN2_BOMMO	Paramyosin	LOC100174848	512			motor activity [GO:0003774]; myosin complex [GO:0016459]	motor activity [GO:0003774]	motor activity [GO:0003774]	myosin complex [GO:0016459]		BGIBMGA000612-RA;				PF01576;	2087.43	81.64	1	35	57	310	512	60.2366	5.24951
758	C	chr15	536746	537922	BMgn007612	BGIBMGA007612	H9JDL5	H9JDL5_BOMMO	Probable trna pseudouridine synthase 2-like		166			pseudouridine synthase activity [GO:0009982]; pseudouridine synthesis [GO:0001522]; RNA binding [GO:0003723]; RNA processing [GO:0006396]	pseudouridine synthase activity [GO:0009982]; pseudouridine synthesis [GO:0001522]; RNA processing [GO:0006396]	pseudouridine synthase activity [GO:0009982]; RNA binding [GO:0003723]			BGIBMGA007612-RA;				PF01509;	39.83	13.25	1	1	2	4	166	18.6233	8.57275
759	U	chr28	3881646	3883140	BMgn013891	AK381083,BGIBMGA013891	H9JWH7	H9JWH7_BOMMO	Pre-mrna-splicing factor 38A-like		319								BGIBMGA013891-RA;	101737609;	bmor:101737609;		PF03371;	156.91	18.81	1	1	10	15	319	39.8413	8.82178
760	C	chr19	10592415	10593170	BMgn003984	BGIBMGA003984	H9J397	H9J397_BOMMO	Transitional endoplasmic reticulum atpase TER94		57								BGIBMGA003984-RA;					100.4	28.07	1	1	2	7	57	6.24621	5.31299
761	U	chr16	9946693	9948615	BMgn013120	AK384153,AK382083,NM_001048214.1,BGIBMGA013120	H9JUA7	H9JUA7_BOMMO	Arp2/3 complex subunit	LOC751839	84			Arp2/3 complex-mediated actin nucleation [GO:0034314]; Arp2/3 protein complex [GO:0005885]	Arp2/3 complex-mediated actin nucleation [GO:0034314]		Arp2/3 protein complex [GO:0005885]		BGIBMGA013120-RA;				PF04062;	38.79	20.24	1	1	2	3	84	9.7278	8.90967
762	C	Bm_scaf204	5285	7843	BMgn014039	AK384509,BGIBMGA014039	H9JWX5	H9JWX5_BOMMO	Type IV collagen, partial	Bmo.10617	1933			collagen trimer [GO:0005581]; extracellular matrix structural constituent [GO:0005201]		extracellular matrix structural constituent [GO:0005201]	collagen trimer [GO:0005581]		BGIBMGA014039-RA;				PF01413;PF01391;PF14808;	1335.28	25.97	1	18	40	413	1933	194.094	8.76318
763	U	chr25	8737598	8756346	BMgn005015	NM_001184982.1,BGIBMGA005015	H9J674	H9J674_BOMMO	Flavin-containing monooxygenase (EC 1.-.-.-)	FMO1	436			flavin adenine dinucleotide binding [GO:0050660]; N,N-dimethylaniline monooxygenase activity [GO:0004499]; NADP binding [GO:0050661]	N,N-dimethylaniline monooxygenase activity [GO:0004499]	flavin adenine dinucleotide binding [GO:0050660]; N,N-dimethylaniline monooxygenase activity [GO:0004499]; NADP binding [GO:0050661]			BGIBMGA005015-RA;				PF00743;	89.35	6.19	1	2	3	6	436	49.5586	6.62451
764	C	chr15	6722590	6723951	BMgn007844	AK379623,BGIBMGA007844	H9JE97	H9JE97_BOMMO	Surfeit locus protein 6 homolog		223								BGIBMGA007844-RA;				PF04935;	207.58	39.46	1	1	13	40	223	26.4117	10.0669
765	C	chr5	3996398	4001832	BMgn002713	NM_001098351.1,AK386114,AK383456,AK380116,BGIBMGA002713	H9IZM8	H9IZM8_BOMMO	Atpase inhibitor-like protein		131			enzyme inhibitor activity [GO:0004857]; mitochondrion [GO:0005739]; negative regulation of nucleotide metabolic process [GO:0045980]	enzyme inhibitor activity [GO:0004857]; negative regulation of nucleotide metabolic process [GO:0045980]	enzyme inhibitor activity [GO:0004857]	mitochondrion [GO:0005739]		BGIBMGA002713-RA;				PF04568;	233.64	58.02	1	3	10	37	131	14.8452	5.60498
766	C	chr21	13345657	13347991	BMgn001593	NM_001046711.1,AK385139,BGIBMGA001593	H9IWG1	H9IWG1_BOMMO	NADH dehydrogenase (ubiquinone) 1 alpha subcomplex, 13	Ndufa13	153								BGIBMGA001593-RA;				PF06212;	122.78	24.18	1	3	4	14	153	17.9013	9.26123
767	C	chr4	8247717	8249790	BMgn006221	BGIBMGA006221	H9J9M8	H9J9M8_BOMMO	Ras-related protein Rab-14-like isoform X1	Bmo.9697	177			GTP binding [GO:0005525]; protein transport [GO:0015031]; small GTPase mediated signal transduction [GO:0007264]	protein transport [GO:0015031]; small GTPase mediated signal transduction [GO:0007264]	GTP binding [GO:0005525]			BGIBMGA006221-RA;				PF00071;	223.52	36.72	5	2	6	23	177	19.5337	6.32861
768	C	chr13	6946140	6954143	BMgn001241	AK386555,BGIBMGA001241	H9IVG1	H9IVG1_BOMMO	Heat shock protein 75 kda, mitochondrial-like	Bmo.4776	658			ATP binding [GO:0005524]; protein folding [GO:0006457]; response to stress [GO:0006950]	protein folding [GO:0006457]; response to stress [GO:0006950]	ATP binding [GO:0005524]			BGIBMGA001241-RA;				PF00183;	680.62	34.8	1	9	21	71	658	74.9269	6.52197
769	U	chr3	12394372	12402388	BMgn008954	BGIBMGA008954	H9JHF7	H9JHF7_BOMMO	Zinc finger CCHC domain-containing protein 9-like		431			nucleic acid binding [GO:0003676]; zinc ion binding [GO:0008270]		nucleic acid binding [GO:0003676]; zinc ion binding [GO:0008270]			BGIBMGA008954-RA;	101739559;	bmor:101739559;		PF00098;	385.79	37.82	1	1	26	101	431	49.8994	9.5249
770	U	chr13	869215	872704	BMgn013699	AK380743,BGIBMGA013699	H9JVY6	H9JVY6_BOMMO	Ribosomal RNA-processing protein 8-like	Bmo.4796	310			methyltransferase activity [GO:0008168]	methyltransferase activity [GO:0008168]	methyltransferase activity [GO:0008168]			BGIBMGA013699-RA;				PF05148;	126.11	12.58	1	1	6	40	310	35.8571	9.71533
771	C	chr15	276601	280705	BMgn007602	AK385402,BGIBMGA007602	H9JDK5	H9JDK5_BOMMO	Protein OPI10 homolog isoform X1	Bmo.3702	201								BGIBMGA007602-RA;	101741726;	bmor:101741726;		PF05603;	58.99	11.44	1	1	3	5	201	22.4854	6.78564
772	U	chr25	9869125	9872508	BMgn005044	AK385988,BGIBMGA005044	H9J6A3	H9J6A3_BOMMO	HSPB1-associated protein 1-like		406								BGIBMGA005044-RA;	101747156;	bmor:101747156;			146.2	13.79	1	1	8	27	406	47.0056	5.5542
773	C	chr11	1203825	1216725	BMgn001678	AK386402,NM_001044161.1,BGIBMGA001678	H9IWP6	H9IWP6_BOMMO	Neverland	Nvd	348			2 iron, 2 sulfur cluster binding [GO:0051537]; metal ion binding [GO:0046872]; oxidoreductase activity [GO:0016491]	oxidoreductase activity [GO:0016491]	2 iron, 2 sulfur cluster binding [GO:0051537]; metal ion binding [GO:0046872]; oxidoreductase activity [GO:0016491]			BGIBMGA001678-RA;				PF00355;	393.4	32.47	1	6	10	34	348	39.0676	7.00537
774	C	chr15	8382739	8388023	BMgn007805	AK382854,BGIBMGA007805	H9JE58	H9JE58_BOMMO	Lipopolysaccharide-induced tumor necrosis factor-alpha factor homolog isoform X1		150								BGIBMGA007805-RA;				PF10601;	181.39	26	1	3	3	12	150	15.9181	5.98584
775	C	chr25	6755090	6757712	BMgn004929	AK378720,BGIBMGA004929	H9J5Y8	H9J5Y8_BOMMO	Putative OPA3-like protein CG13603-like		264								BGIBMGA004929-RA;				PF07047;	88.58	10.23	1	1	3	8	264	30.0282	8.68994
776	C	chr22	2647215	2656793	BMgn012670	AK385676,BGIBMGA012670	H9JT08	H9JT08_BOMMO	Uncharacterized protein LOC101744833		536								BGIBMGA012670-RA;				PF05004;PF04836;	111.38	8.02	1	1	6	21	536	59.7485	7.78174
777	C	chr3	4133882	4138932	BMgn007453	NM_001043834.1,AK382422,AK385901,BGIBMGA007453	H9JD56	H9JD56_BOMMO	Superoxide dismutase (EC 1.15.1.1)	Sod2	221	1.15.1.1		metal ion binding [GO:0046872]; superoxide dismutase activity [GO:0004784]	superoxide dismutase activity [GO:0004784]	metal ion binding [GO:0046872]; superoxide dismutase activity [GO:0004784]			BGIBMGA007453-RA;				PF02777;PF00081;	417.56	47.06	1	7	9	55	221	24.6646	8.646
778	C	chr15	13413907	13416102	BMgn003367	AK383940,AK386773,NM_001046813.1,BGIBMGA003367	Q2F5L6	Q2F5L6_BOMMO	Stromal cell-derived factor 2 (Uncharacterized protein)	LOC692974	224			membrane [GO:0016020]			membrane [GO:0016020]		BGIBMGA003367-RA;	692974;	bmor:692974;		PF02815;	109.22	14.73	1	2	4	13	224	24.6292	6.59521
779	C	chr5	2062916	2070439	BMgn013498	AK383329,BGIBMGA013498	H9JVD5	H9JVD5_BOMMO	Dolichyl-diphosphooligosaccharide--protein glycosyltransferase subunit 2-like	Bmo.13967	622			integral component of membrane [GO:0016021]; oligosaccharyltransferase complex [GO:0008250]; protein N-linked glycosylation [GO:0006487]	protein N-linked glycosylation [GO:0006487]		integral component of membrane [GO:0016021]; oligosaccharyltransferase complex [GO:0008250]		BGIBMGA013498-RA;				PF05817;	500.44	24.44	1	11	15	74	622	68.0075	8.71924
780	U	chr8	8309954	8313279	BMgn005434	NM_001043474.1,AK385936,AK386674,BGIBMGA005434	H9J7E2	H9J7E2_BOMMO	Replication protein A2	Bmo.4170	183			nucleic acid binding [GO:0003676]		nucleic acid binding [GO:0003676]			BGIBMGA005434-RA;				PF01336;	54.32	10.93	1	1	3	5	183	20.707	9.80322
781	C	chr4	18993933	19002918	BMgn003771	AK378532,BGIBMGA003771	H9J2N4	H9J2N4_BOMMO	Group XV phospholipase A2-like		399			lipid metabolic process [GO:0006629]; O-acyltransferase activity [GO:0008374]	lipid metabolic process [GO:0006629]; O-acyltransferase activity [GO:0008374]	O-acyltransferase activity [GO:0008374]			BGIBMGA003771-RA;				PF02450;	102.53	11.28	1	1	5	14	399	45.3189	8.42627
782	C	chr15	16057316	16061087	BMgn003311	BGIBMGA003311	H9J1C4	H9J1C4_BOMMO	Uncharacterized protein LOC101737762 isoform X1	Bmo.1126	240								BGIBMGA003311-RA;				PF09769;	265.63	37.08	1	5	9	21	240	26.8847	5.69385
783	C	chr4	12320882	12324726	BMgn003205	AK385228,BGIBMGA003205	H9J118	H9J118_BOMMO	COP9 signalosome complex subunit 8-like isoform X1	Bmo.5283	185								BGIBMGA003205-RA;	101744476;	bmor:101744476;			195.81	46.49	1	4	7	19	185	21.0318	5.37646
784	C	chr26	953356	959926	BMgn010792	AK386268,BGIBMGA010792	H9JMN9	H9JMN9_BOMMO	Nucleolar protein 14 homolog	LOC732875	1123			integral component of membrane [GO:0016021]; small-subunit processome [GO:0032040]			integral component of membrane [GO:0016021]; small-subunit processome [GO:0032040]		BGIBMGA010792-RA;				PF04147;PF03073;	345.24	16.12	1	2	21	90	1123	128.092	5.63037
785	C	chr20	2636406	2670758	BMgn004416	BGIBMGA004416	H9J4H6	H9J4H6_BOMMO	Dystonin-like	Bmo.2376	1469			calcium ion binding [GO:0005509]; cell cycle arrest [GO:0007050]	cell cycle arrest [GO:0007050]	calcium ion binding [GO:0005509]			BGIBMGA004416-RA;				PF13499;PF02187;PF00435;	1535.6	33.15	1	22	55	160	1469	168.604	6.58057
786	C	chr3	1295728	1302579	BMgn007408	AK378612,BGIBMGA007409,BGIBMGA007408	H9JD12	H9JD12_BOMMO	3-hydroxyacyl-coa dehydrogenase	Bmo.855	166			3-hydroxyacyl-CoA dehydrogenase activity [GO:0003857]; coenzyme binding [GO:0050662]; fatty acid metabolic process [GO:0006631]	3-hydroxyacyl-CoA dehydrogenase activity [GO:0003857]; fatty acid metabolic process [GO:0006631]	3-hydroxyacyl-CoA dehydrogenase activity [GO:0003857]; coenzyme binding [GO:0050662]			BGIBMGA007409-RA;				PF00725;PF02737;	460.42	59.64	1	7	12	79	166	18.8367	8.77783
787	C	chr18	2619066	2630306	BMgn008405	AK378741,AK383747,NM_001099610.1,BGIBMGA008405	Q2F605	Q2F605_BOMMO	Ecdysteroid-regulated 16 kda protein (Uncharacterized protein)	LOC100101154	145								BGIBMGA008405-RA;	100101154;	bmor:100101154;		PF02221;	181.86	42.07	1	4	5	29	145	15.8142	6.3667
788	C	chr19	8804692	8806579	BMgn004023	AK386669,BGIBMGA004023	H9J3D6	H9J3D6_BOMMO	Cyclin-related protein FAM58A-like	Bmo.10731	250			regulation of cyclin-dependent protein serine/threonine kinase activity [GO:0000079]; regulation of transcription, DNA-templated [GO:0006355]	regulation of cyclin-dependent protein serine/threonine kinase activity [GO:0000079]; regulation of transcription, DNA-templated [GO:0006355]				BGIBMGA004023-RA;	101735856;	bmor:101735856;		PF00134;	317.05	33.2	1	5	7	28	250	28.2383	6.97607
789	C	chr4	12544432	12555108	BMgn002967	AK387498,AK383370,NM_001046667.1,BGIBMGA002967	H9J0D1	H9J0D1_BOMMO	Hydroxyacyl-coenzyme A dehydrogenase	LOC692820	697			3-hydroxyacyl-CoA dehydrogenase activity [GO:0003857]; coenzyme binding [GO:0050662]; enoyl-CoA hydratase activity [GO:0004300]; fatty acid beta-oxidation [GO:0006635]; mitochondrial fatty acid beta-oxidation multienzyme complex [GO:0016507]	3-hydroxyacyl-CoA dehydrogenase activity [GO:0003857]; enoyl-CoA hydratase activity [GO:0004300]; fatty acid beta-oxidation [GO:0006635]	3-hydroxyacyl-CoA dehydrogenase activity [GO:0003857]; coenzyme binding [GO:0050662]; enoyl-CoA hydratase activity [GO:0004300]	mitochondrial fatty acid beta-oxidation multienzyme complex [GO:0016507]		BGIBMGA002967-RA;				PF00725;PF02737;PF00378;	2015.95	64.71	1	33	41	292	697	74.9598	9.14404
790	C	chr13	9870217	9871689	BMgn001186	NM_001098346.1,BGIBMGA001186	Q0N2S0	Q0N2S0_BOMMO	Signal recognition particle 9 kda protein (SRP9)	SRP9 Srp9	78			7S RNA binding [GO:0008312]; negative regulation of translational elongation [GO:0045900]; signal recognition particle, endoplasmic reticulum targeting [GO:0005786]; SRP-dependent cotranslational protein targeting to membrane [GO:0006614]	negative regulation of translational elongation [GO:0045900]; SRP-dependent cotranslational protein targeting to membrane [GO:0006614]	7S RNA binding [GO:0008312]	signal recognition particle, endoplasmic reticulum targeting [GO:0005786]	Cytoplasm {ECO:0000256|PIRNR:PIRNR017029}.	BGIBMGA001186-RA;	778522;	bmor:778522;			158.8	66.67	1	2	6	32	78	9.27259	8.67529
791	C	chr23	17506662	17510286	BMgn011357	AK386411,AK382046,AK378772,BGIBMGA011357	H9JPA3	H9JPA3_BOMMO	DJ-1 beta (Uncharacterized protein)	BmDJ-1beta	190								BGIBMGA011357-RA;	100422789;	bmor:100422789;		PF01965;	705.56	70	1	12	13	69	190	20.1015	5.41455
792	C	chr5	15825401	15827628	BMgn003562	NM_001099817.1,AK385310,BGIBMGA003562	H9J225	H9J225_BOMMO	NADH dehydrogenase 1 alpha subcomplex subunit 5	LOC100101189	118			mitochondrial inner membrane [GO:0005743]; oxidoreductase activity, acting on NAD(P)H [GO:0016651]; respiratory electron transport chain [GO:0022904]	oxidoreductase activity, acting on NAD(P)H [GO:0016651]; respiratory electron transport chain [GO:0022904]	oxidoreductase activity, acting on NAD(P)H [GO:0016651]	mitochondrial inner membrane [GO:0005743]		BGIBMGA003562-RA;				PF04716;	148.17	38.98	1	3	6	15	118	13.4041	9.53955
793	C	chr9	5271272	5274467	BMgn008095	AK386009,NM_001046690.1,BGIBMGA008095	H9JEZ8	H9JEZ8_BOMMO	Short-chain dehydrogenease/reductase-like	LOC692845	259			oxidoreductase activity [GO:0016491]	oxidoreductase activity [GO:0016491]	oxidoreductase activity [GO:0016491]			BGIBMGA008095-RA;				PF00106;	451.82	62.55	1	6	11	35	259	27.6383	7.38623
794	C	chr15	6750813	6758940	BMgn007842	AK385502,BGIBMGA007842	H9JE95	H9JE95_BOMMO	Protein arginine N-methyltransferase	Bmo.778	611			methyltransferase activity [GO:0008168]; protein methylation [GO:0006479]	methyltransferase activity [GO:0008168]; protein methylation [GO:0006479]	methyltransferase activity [GO:0008168]			BGIBMGA007842-RA;				PF05185;	97.78	6.06	1	1	4	10	611	69.4992	7.48877
795	U	chr17	11009363	11011464	BMgn007039	NM_001043592.1,AK383591,AK385927,BGIBMGA007039	H9JBZ4	H9JBZ4_BOMMO	BCP inhibitor precursor	bcpi	91			cysteine-type peptidase activity [GO:0008234]	cysteine-type peptidase activity [GO:0008234]	cysteine-type peptidase activity [GO:0008234]			BGIBMGA007039-RA;				PF08246;	52.59	34.07	1	1	3	4	91	10.7834	6.53662
796	C	chr11	22908197	22912549	BMgn004666	AK386865,NM_001098352.1,BGIBMGA004666	Q0N2S2	Q0N2S2_BOMMO	Small GTP-binding protein Rab10 (Uncharacterized protein)	Rab-10	203			GTP binding [GO:0005525]; protein transport [GO:0015031]; small GTPase mediated signal transduction [GO:0007264]	protein transport [GO:0015031]; small GTPase mediated signal transduction [GO:0007264]	GTP binding [GO:0005525]			BGIBMGA004666-RA;	778528;	bmor:778528;		PF00071;	310.1	37.44	5	2	8	44	203	23.1109	8.14795
797	C	Bm_scaf230	14373	20412	BMgn014442	BGIBMGA014442	H9JY24	H9JY24_BOMMO	Phosphoribosyl pyrophosphate synthase-associated protein 2-like		489			magnesium ion binding [GO:0000287]; nucleotide biosynthetic process [GO:0009165]; ribose phosphate diphosphokinase activity [GO:0004749]	nucleotide biosynthetic process [GO:0009165]; ribose phosphate diphosphokinase activity [GO:0004749]	magnesium ion binding [GO:0000287]; ribose phosphate diphosphokinase activity [GO:0004749]			BGIBMGA014442-RA;				PF14572;PF13793;	101.55	8.59	1	3	5	9	489	53.5279	8.08936
798	C	chr9	17815207	17879837	BMgn002543	AK383231,AK388327,AK385729,BGIBMGA002543,BGIBMGA002544	H9IZ59	H9IZ59_BOMMO	Dynein heavy chain 6, axonemal-like		507			cytoplasm [GO:0005737]; cytoskeleton [GO:0005856]; extrinsic component of membrane [GO:0019898]			cytoplasm [GO:0005737]; cytoskeleton [GO:0005856]; extrinsic component of membrane [GO:0019898]		BGIBMGA002544-RA;				PF00769;PF09380;PF00373;	1372.02	53.65	1	25	42	240	507	59.7214	6.0874
799	C	chr23	8815309	8826208	BMgn011499	AK386533,NM_001043724.1,NM_001043605.1,BGIBMGA011499,BGIBMGA011500	H9JPP4	H9JPP4_BOMMO	H3K9 methyltransferase-like	Su(var)3-9	209			GTPase activity [GO:0003924]; GTP binding [GO:0005525]; nucleus [GO:0005634]	GTPase activity [GO:0003924]	GTPase activity [GO:0003924]; GTP binding [GO:0005525]	nucleus [GO:0005634]		BGIBMGA011499-RA;				PF00385;PF00009;	171.09	29.67	1	2	6	17	209	24.0687	8.98291
800	C	chr23	16083909	16086137	BMgn011281	AK386092,AK378623,BGIBMGA011281	H9JP27	H9JP27_BOMMO	Trafficking protein particle complex subunit 5-like	Bmo.1329	188								BGIBMGA011281-RA;	101743795;	bmor:101743795;		PF04051;	74.63	12.23	1	1	3	14	188	21.5443	9.30518
801	C	chr5	2191230	2193750	BMgn013504	AK383239,BGIBMGA013504	H9JVE1	H9JVE1_BOMMO	Uncharacterized protein LOC101739222	Bmo.6844	159								BGIBMGA013504-RA;	101739222;	bmor:101739222;			365.92	58.49	1	6	7	33	159	18.2601	6.01123
802	C	chr8	8314864	8317726	BMgn005372	AK385961,AK378678,BGIBMGA005372	H9J780	H9J780_BOMMO	LDLR chaperone boca-like isoform X1	Bmo.5553	184								BGIBMGA005372-RA;	101745690;	bmor:101745690;		PF10185;	154.17	45.65	1	1	6	16	184	21.3599	5.08447
803	C	chr5	2085689	2091271	BMgn013499	AK385552,BGIBMGA013499	H9JVD6	H9JVD6_BOMMO	COP9 signalosome complex subunit 2-like		444								BGIBMGA013499-RA;	101740323;	bmor:101740323;		PF01399;	213.42	17.34	1	2	7	21	444	51.2098	5.60498
804	C	chr25	6609959	6612717	BMgn004919	BGIBMGA004919	H9J5X8	H9J5X8_BOMMO	3'(2'),5'-bisphosphate nucleotidase 1-like isoform X2	Bmo.4782	282			phosphatidylinositol phosphorylation [GO:0046854]	phosphatidylinositol phosphorylation [GO:0046854]				BGIBMGA004919-RA;				PF00459;	223.79	30.5	1	4	8	9	282	30.5518	5.04639
805	C	chr1	6748907	6754550	BMgn000627	NM_001115003.1,AK382296,BGIBMGA000627	Q8T0Z6	Q8T0Z6_BOMMO	Ubiquitin conjugating enzyme-like protein (Uncharacterized protein)	BmubcD4 Ubcd4	199			ligase activity [GO:0016874]	ligase activity [GO:0016874]	ligase activity [GO:0016874]			BGIBMGA000627-RA;	100141465;	bmor:100141465;		PF00627;PF00179;	370.4	38.19	1	6	8	24	199	22.3065	6.21436
806	U	chr4	8402860	8412687	BMgn005924	AK377430,AK377520,BGIBMGA005925,BGIBMGA005924	H9J8T3	H9J8T3_BOMMO	Uncharacterized protein LOC101743552	Bmo.58	3723			ATP binding [GO:0005524]; DNA binding [GO:0003677]; hydrolase activity, acting on acid anhydrides [GO:0016817]; nucleus [GO:0005634]	hydrolase activity, acting on acid anhydrides [GO:0016817]	ATP binding [GO:0005524]; DNA binding [GO:0003677]; hydrolase activity, acting on acid anhydrides [GO:0016817]	nucleus [GO:0005634]		BGIBMGA005925-RA;				PF07533;PF00385;PF00271;PF07530;PF00176;	582.75	9.97	1	1	41	88	3723	418.039	7.53271
807	C	chr5	14843783	14844889	BMgn003537	AK385910,BGIBMGA003537	H9J200	H9J200_BOMMO	Gamma-glutamylcyclotransferase-like	Bmo.8243	180			gamma-glutamylcyclotransferase activity [GO:0003839]; glutathione biosynthetic process [GO:0006750]	gamma-glutamylcyclotransferase activity [GO:0003839]; glutathione biosynthetic process [GO:0006750]	gamma-glutamylcyclotransferase activity [GO:0003839]			BGIBMGA003537-RA;					110.1	28.33	1	1	4	8	180	20.8174	6.78564
808	U	chr12	11806575	11810501	BMgn010619	NM_001043594.1,AK386849,AK385205,BGIBMGA010619	O45211	TBP_BOMMO	TATA-box-binding protein (TATA sequence-binding protein) (TATA-binding factor) (TATA-box factor) (Transcription initiation factor TFIID TBP subunit)	Tbp	307			DNA binding [GO:0003677]; DNA-templated transcription, initiation [GO:0006352]; nucleus [GO:0005634]	DNA-templated transcription, initiation [GO:0006352]	DNA binding [GO:0003677]	nucleus [GO:0005634]	Nucleus.	BGIBMGA010619-RA;	692612;	bmor:692612;		PF00352;	45.44	5.86	1	1	2	7	307	33.9666	9.40771
809	C	chr20	14603513	14605462	BMgn009182	AK386778,AK386133,BGIBMGA009182	H9JI34	H9JI34_BOMMO	NADH dehydrogenase [ubiquinone] 1 beta subcomplex subunit 3-like isoform X1	Bmo.1293	101			electron transport chain [GO:0022900]; mitochondrial respiratory chain complex I [GO:0005747]	electron transport chain [GO:0022900]		mitochondrial respiratory chain complex I [GO:0005747]		BGIBMGA009182-RA;	101737774;	bmor:101737774;		PF08122;	57.71	17.82	1	1	2	3	101	11.3057	9.46631
810	C	chr16	8467961	8491874	BMgn012935	AK378376,NM_001142971.1,BGIBMGA012935	B7XFU6	B7XFU6_BOMMO	Clathrin heavy chain	Chc	1681			clathrin coat of coated pit [GO:0030132]; clathrin coat of trans-Golgi network vesicle [GO:0030130]; intracellular protein transport [GO:0006886]; structural molecule activity [GO:0005198]; vesicle-mediated transport [GO:0016192]	intracellular protein transport [GO:0006886]; vesicle-mediated transport [GO:0016192]	structural molecule activity [GO:0005198]	clathrin coat of coated pit [GO:0030132]; clathrin coat of trans-Golgi network vesicle [GO:0030130]	Cytoplasmic vesicle membrane {ECO:0000256|PIRNR:PIRNR002290}; Peripheral membrane protein {ECO:0000256|PIRNR:PIRNR002290}; Cytoplasmic side {ECO:0000256|PIRNR:PIRNR002290}. Membrane, coated pit {ECO:0000256|PIRNR:PIRNR002290}; Peripheral membrane protein {ECO:0000256|PIRNR:PIRNR002290}; Cytoplasmic side {ECO:0000256|PIRNR:PIRNR002290}.	BGIBMGA012935-RA;	100233163;	bmor:100233163;		PF00637;PF09268;PF01394;	1168.43	21.18	1	21	34	130	1681	191.869	5.63037
811	C	chr6	17145765	17160094	BMgn002209	NM_001044153.1,AK384872,AK385222,AK378417,BGIBMGA002209	Q19KB8	Q19KB8_BOMMO	Ras-related GTP-binding protein Rab11 (Uncharacterized protein)	Rab11	213			GTP binding [GO:0005525]; protein transport [GO:0015031]; small GTPase mediated signal transduction [GO:0007264]	protein transport [GO:0015031]; small GTPase mediated signal transduction [GO:0007264]	GTP binding [GO:0005525]			BGIBMGA002209-RA;	733063;	bmor:733063;		PF00071;	470.59	60.09	1	8	11	45	213	24.0772	5.37646
812	C	chr21	869905	886917	BMgn012388	BGIBMGA012388	H9JS78	H9JS78_BOMMO	Zinc finger RNA-binding protein-like isoform X2		1027			nucleic acid binding [GO:0003676]; zinc ion binding [GO:0008270]		nucleic acid binding [GO:0003676]; zinc ion binding [GO:0008270]			BGIBMGA012388-RA;				PF07528;PF12171;	728.07	22.4	1	11	23	85	1027	111.127	9.0415
813	C	chr5	3494176	3501804	BMgn002569	AK386634,BGIBMGA002569	H9IZ84	H9IZ84_BOMMO	Protein disulfide-isomerase A6-like		419			cell redox homeostasis [GO:0045454]; isomerase activity [GO:0016853]	cell redox homeostasis [GO:0045454]; isomerase activity [GO:0016853]	isomerase activity [GO:0016853]			BGIBMGA002569-RA;				PF00085;	689.26	41.05	1	9	16	47	419	45.8042	5.40186
814	C	chr4	8293761	8297513	BMgn005929	NM_001043596.2,BGIBMGA005929	H9J8T7	H9J8T7_BOMMO	Protein-O-fucosyltransferase 1	pofut1	286								BGIBMGA005929-RA;				PF10250;	84.46	15.73	1	1	5	8	286	33.1758	9.12939
815	C	chr16	8554687	8557242	BMgn012905	NM_001046904.1,BGIBMGA012905	H9JTP3	H9JTP3_BOMMO	RAN binding protein	LOC732903	230			intracellular transport [GO:0046907]	intracellular transport [GO:0046907]				BGIBMGA012905-RA;				PF00638;	158.77	38.26	1	1	7	15	230	26.3087	5.04639
816	U	chr8	4660929	4661742	BMgn005263	BGIBMGA005263	H9J6X1	H9J6X1_BOMMO	Probable serine hydrolase-like		270								BGIBMGA005263-RA;					80.36	12.96	1	1	4	26	270	30.9457	6.78564
817	C	chr7	7722752	7723917	BMgn010154	AK382094,AK386945,BGIBMGA010154	H9JKV3	H9JKV3_BOMMO	Deoxyuridine 5'-triphosphate nucleotidohydrolase-like	Bmo.475	147			dUTP diphosphatase activity [GO:0004170]; dUTP metabolic process [GO:0046080]	dUTP diphosphatase activity [GO:0004170]; dUTP metabolic process [GO:0046080]	dUTP diphosphatase activity [GO:0004170]			BGIBMGA010154-RA;	101741979;	bmor:101741979;		PF00692;	275.54	55.1	1	4	7	20	147	15.9453	8.39697
818	C	chr3	14952546	14963573	BMgn009099	AK383495,BGIBMGA009099	H9JHV1	H9JHV1_BOMMO	Atpase family AAA domain-containing protein 1-B-like isoform X2		352			ATP binding [GO:0005524]		ATP binding [GO:0005524]			BGIBMGA009099-RA;				PF00004;	106.93	16.76	1	2	6	17	352	39.6795	7.00537
819	C	chr27	384792	392666	BMgn013348	AK386649,BGIBMGA013348	H9JUY5	H9JUY5_BOMMO	Mitochondrial import receptor subunit TOM40 homolog 1-like		315			mitochondrial outer membrane [GO:0005741]; transmembrane transport [GO:0055085]	transmembrane transport [GO:0055085]		mitochondrial outer membrane [GO:0005741]		BGIBMGA013348-RA;	101746245;	bmor:101746245;		PF01459;	745.58	51.43	1	12	13	45	315	34.1491	7.41553
820	C	chr10	11512026	11519442	BMgn006936	NM_001112751.1,AK386751,AK386387,AK386770,AK386926,BGIBMGA006936	H9JBP1	H9JBP1_BOMMO	Cytochrome P450 (Uncharacterized protein)	Cyp306a1 CYP306A1	538			heme binding [GO:0020037]; iron ion binding [GO:0005506]; monooxygenase activity [GO:0004497]; oxidoreductase activity, acting on paired donors, with incorporation or reduction of molecular oxygen [GO:0016705]	monooxygenase activity [GO:0004497]; oxidoreductase activity, acting on paired donors, with incorporation or reduction of molecular oxygen [GO:0016705]	heme binding [GO:0020037]; iron ion binding [GO:0005506]; monooxygenase activity [GO:0004497]; oxidoreductase activity, acting on paired donors, with incorporation or reduction of molecular oxygen [GO:0016705]			BGIBMGA006936-RA;				PF00067;	626.56	35.69	1	12	18	104	538	61.5407	8.17725
821	U	chr2	5596540	5633901	BMgn009674	AK385155,BGIBMGA009674	H9JJH3	H9JJH3_BOMMO	Cullin-1-like isoform X1	Bmo.2681	680			cullin-RING ubiquitin ligase complex [GO:0031461]; ubiquitin-dependent protein catabolic process [GO:0006511]	ubiquitin-dependent protein catabolic process [GO:0006511]		cullin-RING ubiquitin ligase complex [GO:0031461]		BGIBMGA009674-RA;				PF00888;PF10557;	242.08	15.74	1	1	14	55	680	78.5123	7.53271
822	C	chr25	867560	877444	BMgn000809	BGIBMGA000809	H9IU79	H9IU79_BOMMO	5'-3' exoribonuclease 2 homolog		627			exonuclease activity					BGIBMGA000809-RA;					180.57	12.6	1	2	10	21	627	71.6075	8.39697
823	C	chr1	19206162	19208795	BMgn012356	AK386146,NM_001161792.1,BGIBMGA012356	H9JS46	H9JS46_BOMMO	Uncharacterized protein LOC100302108	LOC100302108	57			mitochondrion [GO:0005739]; NADH dehydrogenase activity [GO:0003954]	NADH dehydrogenase activity [GO:0003954]	NADH dehydrogenase activity [GO:0003954]	mitochondrion [GO:0005739]		BGIBMGA012356-RA;	100302108;	bmor:100302108;		PF08040;	146.87	61.4	1	2	6	14	57	6.5103	8.73389
824	C	chr16	10021952	10022287	BMgn013143	BGIBMGA013143	H9JUD0	H9JUD0_BOMMO	Oxysterol-binding protein 2-like		58								BGIBMGA013143-RA;				PF01237;	27.08	22.41	1	1	1	1	58	6.73328	9.05615
825	C	chr1	16703631	16713264	BMgn012267	BGIBMGA012267	H9JRV7	H9JRV7_BOMMO	Alpha-mannosidase (EC 3.2.1.-)		1014	3.2.1.-		alpha-mannosidase activity [GO:0004559]; carbohydrate binding [GO:0030246]; mannose metabolic process [GO:0006013]; zinc ion binding [GO:0008270]	alpha-mannosidase activity [GO:0004559]; mannose metabolic process [GO:0006013]	alpha-mannosidase activity [GO:0004559]; carbohydrate binding [GO:0030246]; zinc ion binding [GO:0008270]			BGIBMGA012267-RA;				PF09261;PF01074;PF07748;	257.98	10.26	1	4	11	12	1014	117.84	6.99072
826	C	chr15	4664730	4668704	BMgn007684	AK383819,AK379960,BGIBMGA007684	H9JDT7	H9JDT7_BOMMO	Up-regulated during skeletal muscle growth protein 5-like	Bmo.6303	53								BGIBMGA007684-RA;	101739412;	bmor:101739412;			220.86	60.38	1	3	6	42	53	5.82406	10.0962
827	U	chr17	1555037	1558125	BMgn005664	NM_001043993.1,AK384297,BGIBMGA005664	H9J822	H9J822_BOMMO	Trehalase (EC 3.2.1.28) (Alpha-trehalose glucohydrolase)	LOC693027	579	3.2.1.28		alpha,alpha-trehalase activity [GO:0004555]; trehalose metabolic process [GO:0005991]	alpha,alpha-trehalase activity [GO:0004555]; trehalose metabolic process [GO:0005991]	alpha,alpha-trehalase activity [GO:0004555]			BGIBMGA005664-RA;				PF01204;	89.65	7.08	2	1	5	52	579	66.3731	5.021
828	C	chr18	13093380	13096781	BMgn008294	BGIBMGA008294	H9JFJ7	H9JFJ7_BOMMO	Hypothetical protein KGM_15589		270			ATP binding [GO:0005524]; nucleic acid binding [GO:0003676]		ATP binding [GO:0005524]; nucleic acid binding [GO:0003676]			BGIBMGA008294-RA;				PF00270;PF00622;	104.71	14.44	1	1	4	15	270	29.2429	5.70654
829	C	chr25	13349539	13356168	BMgn004891	NM_001047045.1,AK385774,AK378251,BGIBMGA004891	Q1HQA9	Q1HQA9_BOMMO	Transmembrane trafficking protein (Uncharacterized protein)	LOC733098	205			integral component of membrane [GO:0016021]; transport [GO:0006810]	transport [GO:0006810]		integral component of membrane [GO:0016021]	Membrane {ECO:0000256|RuleBase:RU003827}; Single-pass type I membrane protein {ECO:0000256|RuleBase:RU003827}.	BGIBMGA004891-RA;	733098;	bmor:733098;		PF01105;	91.67	11.71	1	2	3	15	205	23.6663	6.40479
830	C	chr15	11499944	11534729	BMgn007519	AK381113,BGIBMGA007519	H9JDC2	H9JDC2_BOMMO	E3 ubiquitin-protein ligase hyd-like	Bmo.3716	2417			ligase activity [GO:0016874]; RNA binding [GO:0003723]; ubiquitin-protein transferase activity [GO:0004842]	ligase activity [GO:0016874]; ubiquitin-protein transferase activity [GO:0004842]	ligase activity [GO:0016874]; RNA binding [GO:0003723]; ubiquitin-protein transferase activity [GO:0004842]			BGIBMGA007519-RA;				PF11547;PF00632;PF00658;	452.44	10.18	1	1	29	94	2417	259.996	6.27783
831	C	chr22	2706423	2709200	BMgn012710	AK378775,NM_001046846.1,BGIBMGA012710	Q2F625	Q2F625_BOMMO	BWK-1-like protein	LOC693093	234								BGIBMGA012710-RA;	693093;	bmor:693093;		PF10607;PF08513;	168.58	20.51	1	2	6	19	234	26.3133	5.13525
832	C	chr3	8639320	8644858	BMgn008861	NM_001046978.1,AK384900,AK383889,BGIBMGA008861	Q1HPU3	Q1HPU3_BOMMO	Troponin C 25D (Uncharacterized protein)	LOC732982	151			calcium ion binding [GO:0005509]		calcium ion binding [GO:0005509]			BGIBMGA008861-RA;	732982;	bmor:732982;		PF13499;	261.68	31.13	1	5	7	35	151	16.9288	4.10693
833	C	Bm_scaf148	252691	262295	BMgn010687	AK377587,AK386119,BGIBMGA010687	H9JMD4	H9JMD4_BOMMO	Isocitrate dehydrogenase [NAD] subunit, mitochondrial (EC 1.1.1.41)		349	1.1.1.41		isocitrate dehydrogenase (NAD+) activity [GO:0004449]; magnesium ion binding [GO:0000287]; mitochondrion [GO:0005739]; NAD binding [GO:0051287]; tricarboxylic acid cycle [GO:0006099]	isocitrate dehydrogenase (NAD+) activity [GO:0004449]; tricarboxylic acid cycle [GO:0006099]	isocitrate dehydrogenase (NAD+) activity [GO:0004449]; magnesium ion binding [GO:0000287]; NAD binding [GO:0051287]	mitochondrion [GO:0005739]	Mitochondrion {ECO:0000256|RuleBase:RU361266}.	BGIBMGA010687-RA;	101736806;	bmor:101736806;		PF00180;	493.62	40.11	1	11	13	63	349	37.8274	7.85498
834	C	chr12	13366645	13369825	BMgn010325	AK386195,BGIBMGA010325	H9JLC4	H9JLC4_BOMMO	Protein SCO1 homolog, mitochondrial-like	Bmo.6874	216			cellular copper ion homeostasis [GO:0006878]; copper ion binding [GO:0005507]; copper ion transport [GO:0006825]; mitochondrial inner membrane [GO:0005743]; respiratory chain complex IV assembly [GO:0008535]	cellular copper ion homeostasis [GO:0006878]; copper ion transport [GO:0006825]; respiratory chain complex IV assembly [GO:0008535]	copper ion binding [GO:0005507]	mitochondrial inner membrane [GO:0005743]		BGIBMGA010325-RA;				PF02630;	244.1	35.19	1	5	8	19	216	24.4644	6.78564
835	C	Bm_scaf204	47255	58410	BMgn014040	AK381763,AK383916,BGIBMGA014040	H9JWX6	H9JWX6_BOMMO	Collagen alpha-2(IV) chain-like	Bmo.2971	1768			collagen trimer [GO:0005581]; extracellular matrix structural constituent [GO:0005201]		extracellular matrix structural constituent [GO:0005201]	collagen trimer [GO:0005581]		BGIBMGA014040-RA;				PF01413;PF01391;	1767.15	27.09	1	28	45	518	1768	177.967	8.73389
836	U	chr22	2698562	2702581	BMgn012672	AK382795,BGIBMGA012672	H9JT10	H9JT10_BOMMO	Nucleoporin NUP53-like isoform X1		292			nuclear membrane [GO:0031965]; transmembrane transport [GO:0055085]	transmembrane transport [GO:0055085]		nuclear membrane [GO:0031965]		BGIBMGA012672-RA;	101742780;	bmor:101742780;		PF05172;	39.62	6.85	1	1	2	2	292	31.9938	8.1333
837	C	chr20	10501112	10504110	BMgn014175	AK383582,BGIBMGA014175	H9JXB0	H9JXB0_BOMMO	Cytochrome c oxidase subunit 6C-like isoform X1	Bmo.3746	78			cytochrome-c oxidase activity [GO:0004129]	cytochrome-c oxidase activity [GO:0004129]	cytochrome-c oxidase activity [GO:0004129]			BGIBMGA014175-RA;	101746562;	bmor:101746562;		PF02937;	366.26	65.38	1	8	8	47	78	8.7886	9.75928
838	C	Bm_scaf254	14064	16383	BMgn008211	AK378297,NM_001046913.1,BGIBMGA008211	Q1HQ64	Q1HQ64_BOMMO	Bola-like 3	LOC732912	117								BGIBMGA008211-RA;	732912;	bmor:732912;		PF01722;	42.39	12.82	1	1	2	4	117	12.6825	8.86572
839	U	chr5	1816995	1820069	BMgn013491	AK385798,BGIBMGA013491	H9JVC8	H9JVC8_BOMMO	Nucleoporin Nup43-like	Bmo.4420	346								BGIBMGA013491-RA;				PF00400;	92.05	22.83	1	1	5	11	346	38.6592	5.19873
840	C	Bm_scaf465	7667	16185	BMgn014065	BGIBMGA014065	H9JX00	H9JX00_BOMMO	Neuroglian-like	Bmo.2740	778								BGIBMGA014065-RA;				PF13882;PF00041;PF07679;	993.53	35.73	1	20	22	98	778	86.3031	6.22705
841	C	chr13	5595267	5622988	BMgn001265	AK378909,BGIBMGA001265	H9IVI5	H9IVI5_BOMMO	Eukaryotic translation initiation factor 5B-like isoform X1		1143			GTPase activity [GO:0003924]; GTP binding [GO:0005525]	GTPase activity [GO:0003924]	GTPase activity [GO:0003924]; GTP binding [GO:0005525]			BGIBMGA001265-RA;				PF00009;PF03144;PF14578;PF11987;	498.99	19.86	1	3	27	97	1143	128.347	6.59521
842	C	chr9	1380712	1389473	BMgn008072	AK386574,AK384169,BGIBMGA008072	H9JEX5	H9JEX5_BOMMO	Carbonic anhydrase 15-like isoform X1		320								BGIBMGA008072-RA;	101738069;	bmor:101738069;		PF00194;	233.38	21.25	1	5	8	34	320	36.3918	8.68994
843	C	chr3	8966526	8976946	BMgn009018	AK378285,NM_001046728.1,BGIBMGA009018	H9JHM0	H9JHM0_BOMMO	2-hydroxyphytanoyl-coa lyase	LOC692884	569			catalytic activity [GO:0003824]; magnesium ion binding [GO:0000287]; thiamine pyrophosphate binding [GO:0030976]	catalytic activity [GO:0003824]	catalytic activity [GO:0003824]; magnesium ion binding [GO:0000287]; thiamine pyrophosphate binding [GO:0030976]			BGIBMGA009018-RA;				PF02775;PF00205;PF02776;	1066.91	57.29	1	18	25	125	569	62.0097	6.68311
844	U	chr15	11876922	11888780	BMgn007567	AK386735,BGIBMGA007567	H9JDH0	H9JDH0_BOMMO	Zinc finger Ran-binding domain-containing protein 2-like, partial	Bmo.1579	1081			zinc ion binding [GO:0008270]		zinc ion binding [GO:0008270]			BGIBMGA007567-RA;				PF00641;	295.76	16.93	1	2	20	40	1081	121.27	5.97314
845	U	chr8	18679259	18687973	BMgn009922	AK381618,BGIBMGA009922	H9JK71	H9JK71_BOMMO	Uncharacterized protein LOC101741377 isoform X2		324								BGIBMGA009922-RA;	101741377;	bmor:101741377;		PF00035;	99.08	14.2	1	1	5	13	324	35.6351	8.26514
846	C	chr19	5071652	5085357	BMgn001929	AK386992,AK377617,BGIBMGA001929	H9IXE6	H9IXE6_BOMMO	Peroxisomal multifunctional enzyme type 2-like		722			oxidoreductase activity [GO:0016491]	oxidoreductase activity [GO:0016491]	oxidoreductase activity [GO:0016491]			BGIBMGA001929-RA;	101745499;	bmor:101745499;		PF00106;PF01575;PF02036;	1640.42	50.97	1	27	34	172	722	77.4312	8.55811
847	C	chr16	1658171	1663561	BMgn013070	AK377489,AK377473,AK377228,BGIBMGA013070	H9JU58	H9JU58_BOMMO	Hsp70-binding protein 1-like		309								BGIBMGA013070-RA;					167.86	20.39	1	2	7	18	309	34.5743	4.76709
848	C	chr6	15604798	15614369	BMgn006260	BGIBMGA006260	H9J9R7	H9J9R7_BOMMO	Heterogeneous nuclear ribonucleoprotein Q-like		339			nucleic acid binding [GO:0003676]; nucleotide binding [GO:0000166]		nucleic acid binding [GO:0003676]; nucleotide binding [GO:0000166]			BGIBMGA006260-RA;				PF00076;	704.16	53.39	1	12	18	110	339	38.1468	8.71924
849	C	chr15	9055772	9070197	BMgn007790	NM_001046730.1,AK383793,AK379420,AK388483,BGIBMGA007790	H9JE43	H9JE43_BOMMO	Double-stranded RNA-binding zinc finger protein JAZ	LOC692886	560			GTP binding [GO:0005525]; microtubule [GO:0005874]; microtubule-based process [GO:0007017]; nucleic acid binding [GO:0003676]; structural constituent of cytoskeleton [GO:0005200]; zinc ion binding [GO:0008270]	microtubule-based process [GO:0007017]	GTP binding [GO:0005525]; nucleic acid binding [GO:0003676]; structural constituent of cytoskeleton [GO:0005200]; zinc ion binding [GO:0008270]	microtubule [GO:0005874]		BGIBMGA007790-RA;				PF00091;	223.76	16.07	1	3	10	43	560	62.9649	5.65576
850	C	chr2	4256753	4269276	BMgn009699	AK381679,AK380569,BGIBMGA009699	H9JJJ8	H9JJJ8_BOMMO	T-complex protein 1 subunit epsilon-like	Bmo.3377	542			ATP binding [GO:0005524]; cytoplasm [GO:0005737]; protein folding [GO:0006457]	protein folding [GO:0006457]	ATP binding [GO:0005524]	cytoplasm [GO:0005737]		BGIBMGA009699-RA;	101743807;	bmor:101743807;		PF00118;	826.03	39.11	1	17	24	117	542	58.7336	5.90967
851	U	Bm_scaf203	9114	24663	BMgn007318	AK384901,AK386341,BGIBMGA007318	H9JCS1	H9JCS1_BOMMO	Uncharacterized protein LOC101735385 isoform X1	Bmo.2216	335			DNA binding [GO:0003677]; DNA repair [GO:0006281]	DNA repair [GO:0006281]	DNA binding [GO:0003677]			BGIBMGA007318-RA;	101735385;	bmor:101735385;			132.19	21.49	1	1	8	14	335	36.7925	6.80029
852	C	chr15	16467176	16469314	BMgn003301	NM_001046838.1,AK385764,BGIBMGA003301	Q2F672	Q2F672_BOMMO	NADH-ubiquinone oxidoreductase B8 subunit (Uncharacterized protein)	Ndufa2	89								BGIBMGA003301-RA;	693085;	bmor:693085;		PF05047;	224.8	67.42	1	4	7	25	89	10.1024	9.83252
853	C	chr1	13027102	13035472	BMgn000484	AK382269,NM_001043381.1,BGIBMGA000484	H9ITA4	H9ITA4_BOMMO	Coatomer subunit gamma	Copg1	753			COPI vesicle coat [GO:0030126]; intracellular protein transport [GO:0006886]; structural molecule activity [GO:0005198]; vesicle-mediated transport [GO:0016192]	intracellular protein transport [GO:0006886]; vesicle-mediated transport [GO:0016192]	structural molecule activity [GO:0005198]	COPI vesicle coat [GO:0030126]	Cytoplasm {ECO:0000256|PIRNR:PIRNR037093}. Golgi apparatus membrane {ECO:0000256|PIRNR:PIRNR037093}; Peripheral membrane protein {ECO:0000256|PIRNR:PIRNR037093}; Cytoplasmic side {ECO:0000256|PIRNR:PIRNR037093}. Cytoplasmic vesicle, COPI-coated vesicle membrane {ECO:0000256|PIRNR:PIRNR037093}; Peripheral membrane protein {ECO:0000256|PIRNR:PIRNR037093}; Cytoplasmic side {ECO:0000256|PIRNR:PIRNR03…	BGIBMGA000484-RA;				PF01602;PF08752;	232.05	10.23	1	2	8	23	753	82.6455	5.33838
854	C	chr23	21764380	21771698	BMgn011131	AK377283,AK385957,NM_001046901.1,BGIBMGA011131	H9JNM7	H9JNM7_BOMMO	NADH dehydrogenase-ubiquinone Fe-S protein 2	LOC732900	412			NAD binding [GO:0051287]; oxidoreductase activity, acting on NAD(P)H [GO:0016651]; quinone binding [GO:0048038]	oxidoreductase activity, acting on NAD(P)H [GO:0016651]	NAD binding [GO:0051287]; oxidoreductase activity, acting on NAD(P)H [GO:0016651]; quinone binding [GO:0048038]			BGIBMGA011131-RA;				PF00346;	424.49	35.92	1	8	10	35	412	46.6487	6.21436
855	C	chr11	4117589	4122768	BMgn001830	AK386850,BGIBMGA001830	H9IX47	H9IX47_BOMMO	RNA exonuclease 4-like	Bmo.3942	183			nucleic acid binding [GO:0003676]		nucleic acid binding [GO:0003676]			BGIBMGA001830-RA;	101746969;	bmor:101746969;		PF00929;	348.26	49.73	1	7	9	31	183	20.8155	6.21436
856	C	chr9	14420989	14425186	BMgn002492	AK378465,BGIBMGA002492	H9IZ07	H9IZ07_BOMMO	RWD domain-containing protein 1-like		238								BGIBMGA002492-RA;	101745778;	bmor:101745778;		PF05773;	151.97	21.43	1	1	5	7	238	27.4183	4.39893
857	U	chr15	3118992	3122202	BMgn007922	BGIBMGA007922	H9JEH5	H9JEH5_BOMMO	Uncharacterized protein LOC101740930	Bmo.6869	1033								BGIBMGA007922-RA;					282.31	13.75	1	1	20	45	1033	116.719	6.78564
858	C	chr12	10916718	10928183	BMgn010644	NM_001104596.2,AK383785,BGIBMGA010644	A8D8P8	A8D8P8_BOMMO	Piwi-like protein	SIWI Aubergine Siwi	899			nucleic acid binding [GO:0003676]		nucleic acid binding [GO:0003676]			BGIBMGA010644-RA;	100125336;	bmor:100125336;		PF02170;PF02171;	1254.23	36.71	1	21	35	154	899	101.274	9.40771
859	C	chr16	13990872	13996496	BMgn013190	AK384942,NM_001047040.1,BGIBMGA013190	H9JUH7	H9JUH7_BOMMO	Vacuolar protein sorting 29	LOC733048	182			retrograde transport, endosome to Golgi [GO:0042147]; retromer complex [GO:0030904]	retrograde transport, endosome to Golgi [GO:0042147]		retromer complex [GO:0030904]		BGIBMGA013190-RA;				PF12850;	175.36	28.57	1	3	5	11	182	20.6157	6.78564
860	U	chr4	13869660	13872887	BMgn003166	AK383094,AK379460,AK383167,BGIBMGA003166	H9J0X9	H9J0X9_BOMMO	General transcription factor IIF subunit 2-like	Bmo.190	262			ATP binding [GO:0005524]; ATP-dependent helicase activity [GO:0008026]; transcription factor TFIIF complex [GO:0005674]; transcription initiation from RNA polymerase II promoter [GO:0006367]	ATP-dependent helicase activity [GO:0008026]; transcription initiation from RNA polymerase II promoter [GO:0006367]	ATP binding [GO:0005524]; ATP-dependent helicase activity [GO:0008026]	transcription factor TFIIF complex [GO:0005674]		BGIBMGA003166-RA;	101737741;	bmor:101737741;		PF02270;	66.98	13.74	1	1	4	26	262	30.3277	8.88037
861	C	chr25	12269842	12274359	BMgn005089	BGIBMGA005089	H9J6E7	H9J6E7_BOMMO	ATP-dependent Clp protease proteolytic subunit (EC 3.4.21.92)		585	3.4.21.92		serine-type endopeptidase activity [GO:0004252]	serine-type endopeptidase activity [GO:0004252]	serine-type endopeptidase activity [GO:0004252]			BGIBMGA005089-RA;				PF00574;	326.74	21.88	1	5	12	100	585	64.6979	8.41162
862	C	chr3	3668243	3689014	BMgn007460	AK383997,BGIBMGA007460	H9JD63	H9JD63_BOMMO	Serine/threonine-protein phosphatase (EC 3.1.3.16)		309	3.1.3.16		phosphoprotein phosphatase activity [GO:0004721]	phosphoprotein phosphatase activity [GO:0004721]	phosphoprotein phosphatase activity [GO:0004721]			BGIBMGA007460-RA;	101737820;	bmor:101737820;		PF00149;	483.38	47.57	1	8	13	58	309	35.4703	5.77002
863	C	chr25	4440262	4448943	BMgn004846	NM_001044111.1,AK378473,AK383183,BGIBMGA004846	H9J5Q6	H9J5Q6_BOMMO	Small GTP binding protein RAB8	Bmo.13454	225			GTP binding [GO:0005525]; protein transport [GO:0015031]; small GTPase mediated signal transduction [GO:0007264]	protein transport [GO:0015031]; small GTPase mediated signal transduction [GO:0007264]	GTP binding [GO:0005525]			BGIBMGA004846-RA;				PF00071;	254.5	35.11	5	1	7	36	225	25.7151	8.19189
864	C	chr23	16712187	16716843	BMgn011270	AK386002,BGIBMGA011270	H9JP16	H9JP16_BOMMO	WD repeat-containing protein 6-like		1320			oxidoreductase activity, acting on the aldehyde or oxo group of donors, disulfide as acceptor [GO:0016624]	oxidoreductase activity, acting on the aldehyde or oxo group of donors, disulfide as acceptor [GO:0016624]	oxidoreductase activity, acting on the aldehyde or oxo group of donors, disulfide as acceptor [GO:0016624]			BGIBMGA011270-RA;				PF00676;PF00400;	538.83	17.5	1	5	26	79	1320	148.917	7.6792
865	C	chr13	14189587	14192141	BMgn001044	AK386691,NM_001046722.1,BGIBMGA001044	H9IUW4	H9IUW4_BOMMO	Apoptosis-linked protein 2	Alg-2	171			calcium ion binding [GO:0005509]		calcium ion binding [GO:0005509]			BGIBMGA001044-RA;				PF13405;PF13499;	286.25	34.5	1	5	6	25	171	19.9037	5.22412
866	C	chr6	2643896	2651699	BMgn013623	AK378081,AK384939,AK388319,AK381229,AK380019,BGIBMGA013623	H9JVR0	H9JVR0_BOMMO	Transcription elongation factor B polypeptide 2-like isoform X2		106								BGIBMGA013623-RA;					328.6	85.85	1	7	8	23	106	11.4958	4.80518
867	C	chr17	14299237	14300730	BMgn006984	AK380633,NM_001046660.1,BGIBMGA006984	Q2F698	Q2F698_BOMMO	G10 protein (Uncharacterized protein)	LOC692813	144			nucleus [GO:0005634]			nucleus [GO:0005634]		BGIBMGA006984-RA;	692813;	bmor:692813;		PF01125;	127.18	28.47	1	3	4	11	144	17.0656	8.71924
868	C	chr10	17057567	17067437	BMgn002906	AK383676,AK378501,NM_001043557.1,BGIBMGA002906	H9J071	H9J071_BOMMO	Acyl-coa binding protein	ACBP	91			fatty-acyl-CoA binding [GO:0000062]		fatty-acyl-CoA binding [GO:0000062]			BGIBMGA002906-RA;				PF00887;	212.13	72.53	1	3	7	33	91	9.85823	7.40088
869	C	chr15	3675306	3682109	BMgn007912	AK386155,BGIBMGA007912	H9JEG5	H9JEG5_BOMMO	Retinol dehydrogenase 14-like		296			oxidoreductase activity [GO:0016491]	oxidoreductase activity [GO:0016491]	oxidoreductase activity [GO:0016491]			BGIBMGA007912-RA;				PF00106;	266.13	26.01	1	5	8	28	296	32.9753	9.1001
870	C	Bm_scaf207	95515	97057	BMgn014208	NM_001112760.1,AK385644,BGIBMGA014208	H9JXE2	H9JXE2_BOMMO	Cytochrome b5	LOC100127129	167			heme binding [GO:0020037]; metal ion binding [GO:0046872]		heme binding [GO:0020037]; metal ion binding [GO:0046872]			BGIBMGA014208-RA;				PF00173;	73.82	25.75	1	2	3	10	167	18.5211	5.35107
871	C	chr15	14488143	14489687	BMgn003338	AK383245,AK378908,NM_001099798.1,BGIBMGA003338	H9J1F1	H9J1F1_BOMMO	Mitochondrial 28S ribosomal protein S14	mRpS14	114			ribosome [GO:0005840]; structural constituent of ribosome [GO:0003735]; translation [GO:0006412]	translation [GO:0006412]	structural constituent of ribosome [GO:0003735]	ribosome [GO:0005840]		BGIBMGA003338-RA;				PF00253;	119.94	37.72	1	1	6	8	114	13.9524	11.2388
872	C	chr13	10609848	10611378	BMgn000977	NM_001046919.1,BGIBMGA000977	H9IUP7	H9IUP7_BOMMO	Single-stranded DNA-binding protein	LOC732919	121			DNA replication [GO:0006260]; mitochondrion [GO:0005739]; single-stranded DNA binding [GO:0003697]	DNA replication [GO:0006260]	single-stranded DNA binding [GO:0003697]	mitochondrion [GO:0005739]	Mitochondrion {ECO:0000256|PIRNR:PIRNR002070}.	BGIBMGA000977-RA;				PF00436;	173.19	41.32	1	3	5	17	121	13.8431	7.43018
873	C	chr25	236037	239937	BMgn000786	AK382079,BGIBMGA000786	H9IU56	H9IU56_BOMMO	ADP-ribosylation factor-like protein 2-like isoform X1		184			GTP binding [GO:0005525]; intracellular [GO:0005622]; small GTPase mediated signal transduction [GO:0007264]	small GTPase mediated signal transduction [GO:0007264]	GTP binding [GO:0005525]	intracellular [GO:0005622]		BGIBMGA000786-RA;				PF00025;	268.39	34.78	1	4	6	15	184	20.3425	5.93506
874	C	chr18	8561841	8563309	BMgn008507	NM_001047054.1,AK386667,BGIBMGA008507	H9JG60	H9JG60_BOMMO	Mitochondrial import inner membrane translocase subunit Tim9A	LOC733107	76			metal ion binding [GO:0046872]; mitochondrion [GO:0005739]; protein transport [GO:0015031]	protein transport [GO:0015031]	metal ion binding [GO:0046872]	mitochondrion [GO:0005739]		BGIBMGA008507-RA;				PF02953;	172.26	76.32	1	4	6	12	76	8.98228	7.79639
875	U	chr5	10311341	10320245	BMgn003451	NM_001046837.1,AK383672,AK384072,BGIBMGA003451	H9J1R4	H9J1R4_BOMMO	Guanylate kinase	LOC693084	207			ATP binding [GO:0005524]; guanylate kinase activity [GO:0004385]; purine nucleotide metabolic process [GO:0006163]	guanylate kinase activity [GO:0004385]; purine nucleotide metabolic process [GO:0006163]	ATP binding [GO:0005524]; guanylate kinase activity [GO:0004385]			BGIBMGA003451-RA;				PF00625;	150.02	25.6	1	1	6	26	207	23.5841	7.38623
876	C	chr23	15049044	15055531	BMgn011297	NM_001043444.1,AK384097,AK382730,BGIBMGA011297	H9JP43	H9JP43_BOMMO	Activator of 90 kda heat shock protein atpase homolog 1	Ahsa1	341			ATPase activator activity [GO:0001671]; response to stress [GO:0006950]	ATPase activator activity [GO:0001671]; response to stress [GO:0006950]	ATPase activator activity [GO:0001671]			BGIBMGA011297-RA;				PF09229;PF08327;	204.55	22.87	1	2	10	30	341	39.276	7.1665
877	C	chr9	1848345	1851861	BMgn008004	AK383638,BGIBMGA008004	H9JEQ7	H9JEQ7_BOMMO	Uncharacterized protein LOC101739908	Bmo.9054	775			integral component of nuclear inner membrane [GO:0005639]			integral component of nuclear inner membrane [GO:0005639]		BGIBMGA008004-RA;	101739908;	bmor:101739908;		PF03020;PF09402;	719.06	27.74	1	8	25	88	775	87.1123	8.95361
878	C	chr1	14252851	14259437	BMgn013328	NM_001195080.1,AK386246,AK381713,BGIBMGA013328	H9JUW5	H9JUW5_BOMMO	Tudor staphylococcus/micrococcal nuclease	Tudor-SN	861			gene silencing by RNA [GO:0031047]; RISC complex [GO:0016442]	gene silencing by RNA [GO:0031047]		RISC complex [GO:0016442]		BGIBMGA013328-RA;				PF00565;PF00567;	1508.42	49.13	1	25	41	170	861	96.5812	7.98682
879	C	chr15	13562928	13564778	BMgn003391	NM_001046651.1,BGIBMGA003391	H9J1K4	H9J1K4_BOMMO	Dnaj domain-containing protein	LOC692804	119								BGIBMGA003391-RA;				PF00226;	131.13	50.42	1	1	6	18	119	12.7378	9.94971
880	C	chr6	17222217	17228551	BMgn002225	AK384053,BGIBMGA002225	H9IY92	H9IY92_BOMMO	Mitochondrial pyruvate carrier 1-like	Bmo.13928	115			mitochondrial inner membrane [GO:0005743]; mitochondrial pyruvate transport [GO:0006850]	mitochondrial pyruvate transport [GO:0006850]		mitochondrial inner membrane [GO:0005743]		BGIBMGA002225-RA;	101736572;	bmor:101736572;		PF03650;	174	46.09	1	3	7	11	115	13.3408	9.80322
881	C	chr6	5859494	5862460	BMgn006477	AK386705,BGIBMGA006477	H9JAD2	H9JAD2_BOMMO	Prefoldin subunit 5-like		111			prefoldin complex [GO:0016272]; protein folding [GO:0006457]	protein folding [GO:0006457]		prefoldin complex [GO:0016272]		BGIBMGA006477-RA;				PF02996;	70.88	21.62	1	1	2	8	111	12.3743	4.97021
882	U	chr10	18577563	18583581	BMgn002862	NM_001099618.1,AK377627,AK383806,BGIBMGA002862	Q1HQ75	Q1HQ75_BOMMO	Ring finger protein 5 (Uncharacterized protein)	LOC100101162	184			zinc ion binding [GO:0008270]		zinc ion binding [GO:0008270]			BGIBMGA002862-RA;	100101162;	bmor:100101162;			88.79	17.39	1	1	3	6	184	20.2749	6.17627
883	C	chr16	5860402	5862894	BMgn012860	NM_001166144.1,BGIBMGA012860	H9JTJ8	H9JTJ8_BOMMO	Heterochromatin protein 1beta-like protein	Hp1b-l	179			nucleus [GO:0005634]			nucleus [GO:0005634]		BGIBMGA012860-RA;				PF00385;PF01393;	617.38	62.01	1	10	13	67	179	20.369	5.021
884	C	chr23	13723610	13727427	BMgn011592	AK386266,AK384256,BGIBMGA011592	H9JPY7	H9JPY7_BOMMO	Oligoribonuclease, mitochondrial-like isoform X1		190			exonuclease activity [GO:0004527]; nucleic acid binding [GO:0003676]	exonuclease activity [GO:0004527]	exonuclease activity [GO:0004527]; nucleic acid binding [GO:0003676]			BGIBMGA011592-RA;	101741230;	bmor:101741230;		PF00929;	63.21	8.42	1	1	2	3	190	22.0813	6.68311
885	C	chr12	1241564	1244403	BMgn010489	AK382449,AK385010,BGIBMGA010489	H9JLT7	H9JLT7_BOMMO	Ubiquitin thioesterase otubain-like	Bmo.3827	262			hydrolase activity [GO:0016787]; protein deubiquitination [GO:0016579]	hydrolase activity [GO:0016787]; protein deubiquitination [GO:0016579]	hydrolase activity [GO:0016787]			BGIBMGA010489-RA;				PF10275;	92.72	17.94	1	2	3	4	262	30.4211	4.93213
886	C	chr19	8875839	8878362	BMgn004099	AK386017,BGIBMGA004099	H9J3L2	H9J3L2_BOMMO	Muscle M-line assembly protein unc-89-like		1004			DNA binding [GO:0003677]		DNA binding [GO:0003677]			BGIBMGA004099-RA;				PF05154;	316.21	22.21	1	1	19	45	1004	112.861	8.23584
887	C	chr20	13624552	13629530	BMgn009120	BGIBMGA009120	H9JHX2	H9JHX2_BOMMO	Protein 4.1 homolog		343			cytoskeleton [GO:0005856]			cytoskeleton [GO:0005856]		BGIBMGA009120-RA;				PF09380;PF00373;PF09379;	417.32	43.44	1	4	16	49	343	39.0366	8.86572
888	C	chr1	13374019	13400276	BMgn000743	AK386349,AK377602,AK384590,BGIBMGA000743	H9IU13	H9IU13_BOMMO	Flotillin-1-like		423								BGIBMGA000743-RA;				PF01145;	910.46	43.74	1	15	21	91	423	46.5921	5.90967
889	C	chr16	12489375	12502915	BMgn013260	NM_001099797.1,NM_001173350.1,AK387360,AK384353,AK378241,AK380771,AK384374,BGIBMGA013260	Q1HPY8	Q1HPY8_BOMMO	Phosphatidylethanolamine binding protein isoform 1 (Uncharacterized protein)	LOC100101169	185								BGIBMGA013260-RA;	100101169;	bmor:100101169;		PF01161;	334.46	51.89	2	6	8	23	185	20.7194	5.63037
890	U	chr28	1690237	1692840	BMgn013918	AK385258,BGIBMGA013918	H9JWK4	H9JWK4_BOMMO	Mediator of RNA polymerase II transcription subunit 20-like	Bmo.6616	208			mediator complex [GO:0016592]; RNA polymerase II transcription cofactor activity [GO:0001104]	RNA polymerase II transcription cofactor activity [GO:0001104]	RNA polymerase II transcription cofactor activity [GO:0001104]	mediator complex [GO:0016592]		BGIBMGA013918-RA;	101745056;	bmor:101745056;		PF08612;	52.37	15.38	1	1	3	7	208	23.4221	8.26514
891	C	chr11	582620	585798	BMgn001733	AK382472,AK380969,BGIBMGA001733	H9IWV0	H9IWV0_BOMMO	Protein LSM12 homolog A-like	Bmo.1369	185								BGIBMGA001733-RA;	101742083;	bmor:101742083;		PF09793;	146.32	24.86	1	2	5	15	185	20.9518	8.68994
892	C	chr3	14615465	14622663	BMgn009107	NM_001043529.1,BGIBMGA009107	Q5CCJ4	Q5CCJ4_BOMMO	Glutathione S-transferase sigma (Glutathione S-transferase sigma 2) (Uncharacterized protein)	GST sigma GSTs2	204			transferase activity [GO:0016740]	transferase activity [GO:0016740]	transferase activity [GO:0016740]			BGIBMGA009107-RA;	692543;	bmor:692543;		PF00043;PF02798;	892.9	83.82	1	15	17	133	204	23.3249	6.1001
893	U	chr5	11322665	11335452	BMgn003472	AK382167,BGIBMGA003472	H9J1T5	H9J1T5_BOMMO	Aryl hydrocarbon receptor nuclear translocator homolog isoform X1	Bmo.3570	638			cytoplasm [GO:0005737]; DNA binding [GO:0003677]; nucleus [GO:0005634]; sequence-specific DNA binding transcription factor activity [GO:0003700]; signal transducer activity [GO:0004871]; transcription, DNA-templated [GO:0006351]; transcription factor complex [GO:0005667]	sequence-specific DNA binding transcription factor activity [GO:0003700]; signal transducer activity [GO:0004871]; transcription, DNA-templated [GO:0006351]	DNA binding [GO:0003677]; sequence-specific DNA binding transcription factor activity [GO:0003700]; signal transducer activity [GO:0004871]	cytoplasm [GO:0005737]; nucleus [GO:0005634]; transcription factor complex [GO:0005667]		BGIBMGA003472-RA;				PF00010;PF00989;	134.74	12.23	1	1	7	16	638	69.7297	6.7417
894	U	chr6	15443444	15445162	BMgn006264	BGIBMGA006264	H9J9S1	H9J9S1_BOMMO	Bphl-like protein	Bmo.13317	236								BGIBMGA006264-RA;					103.13	11.44	1	2	3	10	236	26.9227	8.26514
895	U	chr9	7043772	7044975	BMgn012570	AK378112,BGIBMGA012570	H9JSQ9	H9JSQ9_BOMMO	Trna (guanine-N(7)-)-methyltransferase non-catalytic subunit wuho	wuho	377		PATHWAY: tRNA modification; N(7)-methylguanine-tRNA biosynthesis. {ECO:0000256|HAMAP-Rule:MF_03056}.	nucleus [GO:0005634]; RNA (guanine-N7)-methylation [GO:0036265]; tRNA methylation [GO:0030488]	RNA (guanine-N7)-methylation [GO:0036265]; tRNA methylation [GO:0030488]		nucleus [GO:0005634]	Nucleus {ECO:0000256|HAMAP-Rule:MF_03056}.	BGIBMGA012570-RA;	101742388;	bmor:101742388;		PF00400;	92.57	11.67	1	1	6	12	377	43.3887	6.7417
896	C	chr2	4159571	4162779	BMgn009704	AK385044,NM_001044061.1,BGIBMGA009704	H9JJK3	H9JJK3_BOMMO	Protein kinase c inhibitor	LOC693069	128			catalytic activity [GO:0003824]	catalytic activity [GO:0003824]	catalytic activity [GO:0003824]			BGIBMGA009704-RA;				PF01230;	204.01	63.28	1	4	4	12	128	13.9303	6.68311
897	C	chr2	482936	485589	BMgn003279	AK379066,BGIBMGA003279	H9J192	H9J192_BOMMO	Presequence protease, mitochondrial-like	Bmo.4422	830			catalytic activity [GO:0003824]; metal ion binding [GO:0046872]; proteolysis [GO:0006508]	catalytic activity [GO:0003824]; proteolysis [GO:0006508]	catalytic activity [GO:0003824]; metal ion binding [GO:0046872]			BGIBMGA003279-RA;				PF08367;	940.64	29.52	1	16	26	78	830	95.281	6.90283
898	U	chr8	18103634	18113027	BMgn009910	BGIBMGA009910	H9JK59	H9JK59_BOMMO	Probable ATP-dependent RNA helicase DDX52-like		609			ATP binding [GO:0005524]; helicase activity [GO:0004386]; nucleic acid binding [GO:0003676]	helicase activity [GO:0004386]	ATP binding [GO:0005524]; helicase activity [GO:0004386]; nucleic acid binding [GO:0003676]			BGIBMGA009910-RA;	101739012;	bmor:101739012;		PF00270;PF00271;	253.56	17.9	1	1	16	50	609	69.244	9.77393
899	C	chr15	11562516	11566681	BMgn007522	AK385943,NM_001046848.1,BGIBMGA007522	Q2F614	Q2F614_BOMMO	Transcription factor-like protein	LOC693095	342								BGIBMGA007522-RA;	693095;	bmor:693095;		PF01398;PF13012;	217.09	15.2	1	4	5	13	342	37.7913	6.55127
900	C	chr16	9943231	9946777	BMgn013140	AK385489,BGIBMGA013140	H9JUC7	H9JUC7_BOMMO	Short-chain specific acyl-coa dehydrogenase, mitochondrial-like isoform X1		408			acyl-CoA dehydrogenase activity [GO:0003995]; flavin adenine dinucleotide binding [GO:0050660]	acyl-CoA dehydrogenase activity [GO:0003995]	acyl-CoA dehydrogenase activity [GO:0003995]; flavin adenine dinucleotide binding [GO:0050660]			BGIBMGA013140-RA;	101743734;	bmor:101743734;		PF00441;PF02770;PF02771;	442.35	27.21	1	7	13	32	408	44.1806	7.82568
901	U	chr5	15361010	15362974	BMgn003643	NM_001046638.1,AK381013,AK383588,BGIBMGA003643	Q2F6C9	Q2F6C9_BOMMO	6-pyrovoyltetrahydropterin synthase	Pts pts	167			6-pyruvoyltetrahydropterin synthase activity [GO:0003874]; tetrahydrobiopterin biosynthetic process [GO:0006729]	6-pyruvoyltetrahydropterin synthase activity [GO:0003874]; tetrahydrobiopterin biosynthetic process [GO:0006729]	6-pyruvoyltetrahydropterin synthase activity [GO:0003874]			BGIBMGA003643-RA;	692791;	bmor:692791;		PF01242;	91.3	29.94	1	1	4	11	167	19.0316	8.04541
902	C	chr19	2236802	2249631	BMgn001842	AK378887,BGIBMGA001842	H9IX59	H9IX59_BOMMO	Transmembrane protein 214-like isoform X1		652								BGIBMGA001842-RA;				PF10151;	582.29	27.91	1	6	21	43	652	73.6056	9.29053
903	C	chr16	2659375	2662264	BMgn013053	BGIBMGA013053	H9JU41	H9JU41_BOMMO	Uncharacterized protein LOC101746806		962			nucleic acid binding [GO:0003676]; nucleotide binding [GO:0000166]		nucleic acid binding [GO:0003676]; nucleotide binding [GO:0000166]			BGIBMGA013053-RA;					227.87	11.43	1	3	12	36	962	107.17	9.34912
904	U	chr4	10649048	10677156	BMgn013565	AK381684,BGIBMGA013565	H9JVK2	H9JVK2_BOMMO	C3 and PZP-like alpha-2-macroglobulin domain-containing protein 8-like		1107			endopeptidase inhibitor activity [GO:0004866]; extracellular space [GO:0005615]	endopeptidase inhibitor activity [GO:0004866]	endopeptidase inhibitor activity [GO:0004866]	extracellular space [GO:0005615]		BGIBMGA013565-RA;				PF00207;PF07678;PF01835;PF07703;	671.5	23.13	1	9	19	50	1107	119.955	6.04932
905	C	chr14	5519228	5527580	BMgn009257	AK383251,BGIBMGA009257	H9JIA7	H9JIA7_BOMMO	RNA polymerase II-associated factor 1 homolog		504								BGIBMGA009257-RA;				PF03985;	168.59	17.66	1	1	10	16	504	59.0383	5.5415
906	C	chr19	13088064	13094880	BMgn004196	NM_001046841.1,AK378159,AK388399,BGIBMGA004196	H9J3V7	H9J3V7_BOMMO	Presenilin-like signal peptide peptidase	LOC693088	365			aspartic-type endopeptidase activity [GO:0004190]; integral component of membrane [GO:0016021]	aspartic-type endopeptidase activity [GO:0004190]	aspartic-type endopeptidase activity [GO:0004190]	integral component of membrane [GO:0016021]		BGIBMGA004196-RA;				PF04258;	95.63	11.78	1	1	5	12	365	40.8027	6.93213
907	C	chr24	7155447	7171579	BMgn000129	NM_001099808.1,AK383644,BGIBMGA000129	H9ISA2	H9ISA2_BOMMO	Actin-depolymerizing factor 1	LOC100101180	113			actin cytoskeleton [GO:0015629]; actin filament depolymerization [GO:0030042]	actin filament depolymerization [GO:0030042]		actin cytoskeleton [GO:0015629]		BGIBMGA000129-RA;				PF00241;	424.27	65.49	1	7	9	79	113	13.2515	7.76709
908	C	Bm_scaf196	79402	84579	BMgn009430	NM_001046969.2,AK380873,BGIBMGA009430	H9JIS9	H9JIS9_BOMMO	F-actin capping protein beta subunit	LOC732972	275			actin cytoskeleton organization [GO:0030036]; barbed-end actin filament capping [GO:0051016]; cytoplasm [GO:0005737]; F-actin capping protein complex [GO:0008290]	actin cytoskeleton organization [GO:0030036]; barbed-end actin filament capping [GO:0051016]		cytoplasm [GO:0005737]; F-actin capping protein complex [GO:0008290]		BGIBMGA009430-RA;				PF01115;	260.77	28.73	1	3	8	23	275	30.9703	5.33838
909	C	chr26	8905341	8921089	BMgn002246	BGIBMGA002246	H9IYB3	H9IYB3_BOMMO	Histone-lysine N-methyltransferase (EC 2.1.1.43)		2199	2.1.1.43		DNA binding [GO:0003677]; histone-lysine N-methyltransferase activity [GO:0018024]; nucleus [GO:0005634]; zinc ion binding [GO:0008270]	histone-lysine N-methyltransferase activity [GO:0018024]	DNA binding [GO:0003677]; histone-lysine N-methyltransferase activity [GO:0018024]; zinc ion binding [GO:0008270]	nucleus [GO:0005634]		BGIBMGA002246-RA;				PF00855;PF00856;	587.13	14.92	1	1	42	103	2199	250.951	6.78564
910	U	chr25	9769040	9778218	BMgn005161	NM_001046663.1,AK385712,BGIBMGA005161	H9J6L9	H9J6L9_BOMMO	Glucosamine-6-phosphate N-acetyltransferase	LOC692816	199			N-acetyltransferase activity [GO:0008080]	N-acetyltransferase activity [GO:0008080]	N-acetyltransferase activity [GO:0008080]			BGIBMGA005161-RA;				PF00583;	76.52	34.67	1	1	5	9	199	22.7617	9.11475
911	C	chr1	16424292	16431098	BMgn012320	AK378261,BGIBMGA012320	H9JS10	H9JS10_BOMMO	Ubiquitin-conjugating enzyme E2 G2-like		104			acid-amino acid ligase activity					BGIBMGA012320-RA;				PF00179;	102.82	39.42	1	2	4	15	104	11.738	4.66553
912	C	chr28	3097916	3110090	BMgn013996	NM_001046659.1,AK382499,BGIBMGA013996	H9JWT2	H9JWT2_BOMMO	Exuperantia	LOC692812	386			nucleic acid binding [GO:0003676]		nucleic acid binding [GO:0003676]			BGIBMGA013996-RA;					478	36.53	1	6	12	50	386	42.8062	7.97217
913	C	chr15	4993087	5002139	BMgn007689	AK382652,BGIBMGA007689	H9JDU2	H9JDU2_BOMMO	60 kda SS-A/Ro ribonucleoprotein-like		611								BGIBMGA007689-RA;					184.83	20.46	1	2	13	25	611	69.9387	9.48096
914	C	chr12	9220675	9230572	BMgn010361	AK383792,NM_001123339.1,BGIBMGA010361	H9JLG0	H9JLG0_BOMMO	Alpha-1,4 glucan phosphorylase (EC 2.4.1.1)	Glyp	841	2.4.1.1		carbohydrate metabolic process [GO:0005975]; glycogen phosphorylase activity [GO:0008184]; pyridoxal phosphate binding [GO:0030170]	carbohydrate metabolic process [GO:0005975]; glycogen phosphorylase activity [GO:0008184]	glycogen phosphorylase activity [GO:0008184]; pyridoxal phosphate binding [GO:0030170]			BGIBMGA010361-RA;				PF00343;	1896.08	58.86	1	33	48	192	841	96.3918	5.99854
915	C	chr8	17184248	17192522	BMgn009888	AK386288,AK377467,AK377854,NM_001126238.1,NM_001126237.1,NM_001126235.1,NM_001126236.1,NM_001126234.1,NM_001126233.1,BGIBMGA009888	H9JK37	H9JK37_BOMMO	Transformer 2 isoform A	Tra2	230			nucleic acid binding [GO:0003676]; nucleotide binding [GO:0000166]		nucleic acid binding [GO:0003676]; nucleotide binding [GO:0000166]			BGIBMGA009888-RA;				PF00076;	338.08	34.78	1	6	10	43	230	26.9153	10.6382
916	C	chr25	4239809	4248632	BMgn004852	BGIBMGA004852	H9J5R2	H9J5R2_BOMMO	Protein transport protein Sec23A-like isoform X2		730			COPII vesicle coat [GO:0030127]; ER to Golgi vesicle-mediated transport [GO:0006888]; intracellular protein transport [GO:0006886]; zinc ion binding [GO:0008270]	ER to Golgi vesicle-mediated transport [GO:0006888]; intracellular protein transport [GO:0006886]	zinc ion binding [GO:0008270]	COPII vesicle coat [GO:0030127]		BGIBMGA004852-RA;				PF00626;PF08033;PF04815;PF04811;PF04810;	699.37	32.74	1	11	17	56	730	81.8468	6.81494
917	U	chr12	2294412	2299828	BMgn010510	AK380802,AK382505,BGIBMGA010510	H9JLV8	H9JLV8_BOMMO	Probable ATP-dependent RNA helicase DDX28-like	Bmo.3307	497			ATP binding [GO:0005524]; helicase activity [GO:0004386]; nucleic acid binding [GO:0003676]	helicase activity [GO:0004386]	ATP binding [GO:0005524]; helicase activity [GO:0004386]; nucleic acid binding [GO:0003676]			BGIBMGA010510-RA;	101745532;	bmor:101745532;		PF00270;PF00271;	72.32	7.04	1	1	4	5	497	55.7436	9.40771
918	C	chr26	4235404	4239638	BMgn010839	BGIBMGA010839	H9JMT6	H9JMT6_BOMMO	Vesicular integral-membrane protein VIP36-like		334			membrane [GO:0016020]			membrane [GO:0016020]		BGIBMGA010839-RA;	101742130;	bmor:101742130;		PF03388;	316.38	41.62	1	6	11	30	334	38.4302	7.03467
919	C	chr15	12078569	12098638	BMgn007539	BGIBMGA007539	H9JDE2	H9JDE2_BOMMO	E3 ubiquitin-protein ligase TRIP12-like		1795			ligase activity [GO:0016874]; ubiquitin-protein transferase activity [GO:0004842]	ligase activity [GO:0016874]; ubiquitin-protein transferase activity [GO:0004842]	ligase activity [GO:0016874]; ubiquitin-protein transferase activity [GO:0004842]			BGIBMGA007539-RA;				PF00632;PF02825;	300.02	8.91	1	1	20	55	1795	195.812	7.48877
920	C	chr3	12207687	12214222	BMgn008959	AK377945,AK382979,NM_001130905.1,BGIBMGA008959	H9JHG2	H9JHG2_BOMMO	Lethal(3)neo18	LOC100174851	190								BGIBMGA008959-RA;				PF09781;	239.03	38.95	1	4	7	26	190	22.7105	9.61279
921	U	chr12	13770852	13775833	BMgn010350	AK382383,BGIBMGA010350	H9JLE9	H9JLE9_BOMMO	DNA methyltransferase 1-associated protein 1-like isoform X3		419			chromatin binding [GO:0003682]; chromatin remodeling [GO:0006338]; DNA repair [GO:0006281]; histone H2A acetylation [GO:0043968]; histone H4 acetylation [GO:0043967]; negative regulation of transcription, DNA-templated [GO:0045892]; NuA4 histone acetyltransferase complex [GO:0035267]	chromatin remodeling [GO:0006338]; DNA repair [GO:0006281]; histone H2A acetylation [GO:0043968]; histone H4 acetylation [GO:0043967]; negative regulation of transcription, DNA-templated [GO:0045892]	chromatin binding [GO:0003682]	NuA4 histone acetyltransferase complex [GO:0035267]		BGIBMGA010350-RA;				PF05499;	157.26	15.99	1	1	10	14	419	48.0758	9.1001
922	C	chr1	12008313	12011576	BMgn000722	AK385869,AK383088,NM_001046863.1,NM_001173359.1,BGIBMGA000722	H9ITZ2	H9ITZ2_BOMMO	Surfeit 1 isoform 1	Surf1	257			membrane [GO:0016020]			membrane [GO:0016020]		BGIBMGA000722-RA;				PF02104;	223.86	35.02	1	3	9	29	257	30.0219	9.59814
923	C	chr10	6425340	6435246	BMgn006779	AK384384,AK385439,BGIBMGA006779	H9JB84	H9JB84_BOMMO	Probable protein phosphatase CG10417-like		673			metal ion binding [GO:0046872]; protein dephosphorylation [GO:0006470]; protein serine/threonine phosphatase activity [GO:0004722]	protein dephosphorylation [GO:0006470]; protein serine/threonine phosphatase activity [GO:0004722]	metal ion binding [GO:0046872]; protein serine/threonine phosphatase activity [GO:0004722]			BGIBMGA006779-RA;	101741975;	bmor:101741975;		PF00481;	148.02	9.21	1	1	7	19	673	72.2918	4.41162
924	U	chr8	1176887	1198676	BMgn014269	AK382003,BGIBMGA014270,BGIBMGA014269	H9JXK4	H9JXK4_BOMMO	Uncharacterized protein LOC101735738		468								BGIBMGA014270-RA;					84.36	10.04	1	1	4	12	468	53.5557	5.92236
925	C	chr13	9167689	9188194	BMgn000950	AK379969,AK386443,BGIBMGA000950	H9IUM0	H9IUM0_BOMMO	THO complex subunit 2-like	Bmo.8656	1347								BGIBMGA000950-RA;				PF11262;PF11732;	397.73	15.29	1	2	24	51	1347	154.181	8.33838
926	C	chr16	2159060	2170971	BMgn012803	AK384115,BGIBMGA012803	H9JTE1	H9JTE1_BOMMO	Uncharacterized protein LOC101736449		564								BGIBMGA012803-RA;					168.27	18.44	1	1	11	24	564	63.5888	9.48096
927	C	chr24	17094159	17097218	BMgn012200	AK383542,BGIBMGA012200	H9JRP0	H9JRP0_BOMMO	39S ribosomal protein L43, mitochondrial-like	Bmo.9365	183			structural constituent of ribosome					BGIBMGA012200-RA;	101737987;	bmor:101737987;		PF05047;	292.48	45.9	1	4	12	55	183	21.2889	9.70068
928	C	chr5	16359483	16366273	BMgn003627	AK382794,BGIBMGA003627	H9J290	H9J290_BOMMO	ADP-ribosylation factor 6-like	Bmo.6540	180			GTP binding [GO:0005525]; intracellular [GO:0005622]; small GTPase mediated signal transduction [GO:0007264]	small GTPase mediated signal transduction [GO:0007264]	GTP binding [GO:0005525]	intracellular [GO:0005622]		BGIBMGA003627-RA;				PF00025;	156.68	35	1	2	7	13	180	20.5867	8.80713
929	U	chr17	3484461	3486974	BMgn005586	AK385355,BGIBMGA005586	H9J7U4	H9J7U4_BOMMO	Nudc domain-containing protein 3-like isoform X2	Bmo.5342	296								BGIBMGA005586-RA;	101739345;	bmor:101739345;		PF04969;PF14050;	28.6	2.7	1	1	1	5	296	33.2767	4.85596
930	C	chr26	3050892	3052980	BMgn010819	NM_001046898.1,AK386909,AK386690,BGIBMGA010819	Q1HQ84	Q1HQ84_BOMMO	Mitochondrial 28S ribosomal protein S25 (Uncharacterized protein)	mRpS25	167			ribosome [GO:0005840]			ribosome [GO:0005840]		BGIBMGA010819-RA;	732897;	bmor:732897;		PF05047;	128.08	23.95	1	1	7	17	167	18.9769	9.02686
931	C	chr17	13126741	13129039	BMgn007103	BGIBMGA007103	H9JC58	H9JC58_BOMMO	Hydroxyacylglutathione hydrolase, mitochondrial-like	Bmo.3670	255			glutathione biosynthetic process [GO:0006750]; hydroxyacylglutathione hydrolase activity [GO:0004416]; zinc ion binding [GO:0008270]	glutathione biosynthetic process [GO:0006750]; hydroxyacylglutathione hydrolase activity [GO:0004416]	hydroxyacylglutathione hydrolase activity [GO:0004416]; zinc ion binding [GO:0008270]			BGIBMGA007103-RA;				PF00753;	230.98	35.29	1	5	8	16	255	28.4534	6.59521
932	C	chr15	3211194	3226606	BMgn007921	AK378556,AK378893,BGIBMGA007921	H9JEH4	H9JEH4_BOMMO	Kynurenine--oxoglutarate transaminase 3-like isoform X1	Bmo.5092	423			biosynthetic process [GO:0009058]; catalytic activity [GO:0003824]; pyridoxal phosphate binding [GO:0030170]	biosynthetic process [GO:0009058]; catalytic activity [GO:0003824]	catalytic activity [GO:0003824]; pyridoxal phosphate binding [GO:0030170]			BGIBMGA007921-RA;	101742893;	bmor:101742893;		PF00155;	682.91	43.03	1	12	18	64	423	48.2965	6.40479
933	C	chr16	5572156	5576929	BMgn012852	NM_001043925.2,AK384895,BGIBMGA012852	Q2Q469	Q2Q469_BOMMO	Ubiquitin-conjugating enzyme (Ubiquitin-conjugating enzyme E2I) (Uncharacterized protein)	UBE2L	154			ligase activity [GO:0016874]	ligase activity [GO:0016874]	ligase activity [GO:0016874]			BGIBMGA012852-RA;	692788;	bmor:692788;		PF00179;	198.59	44.16	2	3	8	24	154	17.7863	8.55811
934	C	chr16	1925359	1933795	BMgn013063	AK386905,AK382237,BGIBMGA013063	H9JU51	H9JU51_BOMMO	Malate dehydrogenase (EC 1.1.1.37)		341	1.1.1.37		cellular carbohydrate metabolic process [GO:0044262]; L-malate dehydrogenase activity [GO:0030060]; malate metabolic process [GO:0006108]; tricarboxylic acid cycle [GO:0006099]	cellular carbohydrate metabolic process [GO:0044262]; L-malate dehydrogenase activity [GO:0030060]; malate metabolic process [GO:0006108]; tricarboxylic acid cycle [GO:0006099]	L-malate dehydrogenase activity [GO:0030060]			BGIBMGA013063-RA;	101736985;	bmor:101736985;		PF02866;PF00056;	1025.79	68.04	1	16	21	121	341	35.2551	9.40771
935	C	chr12	11748282	11750306	BMgn010670	AK381927,BGIBMGA010670	H9JMB7	H9JMB7_BOMMO	Pre-mrna-processing factor 40 homolog A-like isoform X1	Bmo.3842	932			integral component of membrane [GO:0016021]; magnesium ion transmembrane transporter activity [GO:0015095]	magnesium ion transmembrane transporter activity [GO:0015095]	magnesium ion transmembrane transporter activity [GO:0015095]	integral component of membrane [GO:0016021]		BGIBMGA010670-RA;				PF01846;PF05653;PF00397;	463.48	19.85	2	5	21	63	932	105.208	8.29443
936	C	chr17	11843799	11851284	BMgn007082	AK377455,NM_001047029.1,BGIBMGA007082	Q1HPI9	Q1HPI9_BOMMO	U2 small nuclear ribonucleoprotein auxiliary factor 2 isoform 1 (Uncharacterized protein)	LOC733037	417			mRNA processing [GO:0006397]; nucleotide binding [GO:0000166]; nucleus [GO:0005634]; ribonucleoprotein complex [GO:0030529]; RNA binding [GO:0003723]; viral nucleocapsid [GO:0019013]	mRNA processing [GO:0006397]	nucleotide binding [GO:0000166]; RNA binding [GO:0003723]	nucleus [GO:0005634]; ribonucleoprotein complex [GO:0030529]; viral nucleocapsid [GO:0019013]		BGIBMGA007082-RA;	733037;	bmor:733037;		PF00076;	279.54	21.1	1	4	9	34	417	46.5489	9.02686
937	C	chr11	7865807	7872337	BMgn011604	AK381182,BGIBMGA011604	H9JPZ9	H9JPZ9_BOMMO	Zinc finger CCCH domain-containing protein 15 homolog isoform X1		387			metal ion binding [GO:0046872]		metal ion binding [GO:0046872]			BGIBMGA011604-RA;	101744478;	bmor:101744478;		PF00642;	262.5	28.68	1	1	16	59	387	44.3205	5.63037
938	C	chr10	1743135	1745166	BMgn006653	AK386392,BGIBMGA006653	H9JAV8	H9JAV8_BOMMO	Uncharacterized protein LOC101738671		174								BGIBMGA006653-RA;					104.19	17.24	1	1	3	14	174	19.7243	9.5835
939	U	chr2	354460	355679	BMgn003216	BGIBMGA003216	H9J129	H9J129_BOMMO	ATP-dependent zinc metalloprotease YME1 homolog		282			ATP binding [GO:0005524]; metalloendopeptidase activity [GO:0004222]	metalloendopeptidase activity [GO:0004222]	ATP binding [GO:0005524]; metalloendopeptidase activity [GO:0004222]			BGIBMGA003216-RA;				PF01434;	78.45	17.73	1	1	5	14	282	30.6194	8.38232
940	C	chr28	6684403	6686259	BMgn013765	AK383595,AK383450,BGIBMGA013765	H9JW52	H9JW52_BOMMO	Probable 28S ribosomal protein S16, mitochondrial-like	Bmo.5619	134			ribosome [GO:0005840]; structural constituent of ribosome [GO:0003735]; translation [GO:0006412]	translation [GO:0006412]	structural constituent of ribosome [GO:0003735]	ribosome [GO:0005840]		BGIBMGA013765-RA;	101745655;	bmor:101745655;		PF00886;	86.96	20.9	1	1	3	7	134	15.2089	10.2134
941	C	chr18	8514385	8517494	BMgn008335	AK386759,AK380156,BGIBMGA008335	H9JFN8	H9JFN8_BOMMO	28S ribosomal protein S2, mitochondrial-like		171			small ribosomal subunit [GO:0015935]; structural constituent of ribosome [GO:0003735]; translation [GO:0006412]	translation [GO:0006412]	structural constituent of ribosome [GO:0003735]	small ribosomal subunit [GO:0015935]		BGIBMGA008335-RA;				PF00318;	117.96	18.71	1	2	4	9	171	19.3998	8.35303
942	C	chr15	1522985	1535331	BMgn007954	AK378578,BGIBMGA007954	H9JEK7	H9JEK7_BOMMO	116 kda U5 small nuclear ribonucleoprotein component-like	Bmo.4162	959			GTPase activity [GO:0003924]; GTP binding [GO:0005525]	GTPase activity [GO:0003924]	GTPase activity [GO:0003924]; GTP binding [GO:0005525]			BGIBMGA007954-RA;				PF00679;PF14492;PF03764;PF00009;PF03144;	1159.96	36.81	1	18	32	87	959	107.949	5.12256
[truncated: 1,341 more rows]
