# Supplementary material for: Reassessing ecdysteroidogenic cells from the cell membrane receptors’ perspective
Source: Sci Rep. 2016 Feb 5;6:20229. doi: 10.1038/srep20229 (PMC4742824; doi:10.1038/srep20229)
Supplement: Supplementary Table S2B [file srep20229-s4.xls]

## Sheet: V-6 Proteome analysis
No:	Unique to V-6 (U)/Common to V-0 & V-6 (C)	chromosome	start	end	gene_id	gene_name	Entry	Entry name	Protein names	Gene names	Length	EC number	Pathway	Gene ontology (GO)	Gene ontology (biological process)	Gene ontology (molecular function)	Gene ontology (cellular component)	Subcellular location [CC]	Cross-reference (EnsemblMetazoa)	Cross-reference (GeneID)	Cross-reference (KEGG)	Cross-reference (UniPathway)	Cross-reference (Pfam)	Score	Coverage	# Proteins	# Unique Peptides	# Peptides	# PSMs	# AAs	MW [kDa]	calc. pI
1	U	chr11	1264946	1272550	BMgn001753	AK386514,AK386422,AK386701,BGIBMGA001753	H9IWX0	H9IWX0_BOMMO	Cytochrome P450 spook	Cyp307a1	536			heme binding [GO:0020037]; iron ion binding [GO:0005506]; monooxygenase activity [GO:0004497]; oxidoreductase activity, acting on paired donors, with incorporation or reduction of molecular oxygen [GO:0016705]	monooxygenase activity [GO:0004497]; oxidoreductase activity, acting on paired donors, with incorporation or reduction of molecular oxygen [GO:0016705]	heme binding [GO:0020037]; iron ion binding [GO:0005506]; monooxygenase activity [GO:0004497]; oxidoreductase activity, acting on paired donors, with incorporation or reduction of molecular oxygen [GO:0016705]			BGIBMGA001753-RA;				PF00067;	727.22	34.7	1	11	18	92	536	60.8883	8.39697
2	C	chr5	17105811	17109596	BMgn003608	AK387590,AK380511,NM_001044045.1,BGIBMGA003608	H9J271	H9J271_BOMMO	Elongation factor 1-alpha	EF1a	463			cytoplasm [GO:0005737]; GTPase activity [GO:0003924]; GTP binding [GO:0005525]; translation elongation factor activity [GO:0003746]	GTPase activity [GO:0003924]; translation elongation factor activity [GO:0003746]	GTPase activity [GO:0003924]; GTP binding [GO:0005525]; translation elongation factor activity [GO:0003746]	cytoplasm [GO:0005737]		BGIBMGA003608-RA;				PF00009;PF03144;PF03143;	1724.31	81.64	3	28	34	1477	463	50.3565	9.14404
3	C	Bm_scaf219	151983	152466	BMgn013111	BGIBMGA013111	H9JU99	H9JU99_BOMMO	Cellular retinoic acid binding protein		97			lipid binding [GO:0008289]; transporter activity [GO:0005215]	transporter activity [GO:0005215]	lipid binding [GO:0008289]; transporter activity [GO:0005215]			BGIBMGA013111-RA;				PF00061;	571.69	54.64	1	8	10	331	97	10.9544	5.23682
4	C	chr9	17631865	17634517	BMgn002381	NM_001043427.1,AK383637,BGIBMGA002381	Q8N0P2	Q8N0P2_BOMMO	Heat shock cognate protein (Heat shock protein 70) (Uncharacterized protein)	BmHSC70-4 Hsc70-4	649			ATP binding [GO:0005524]		ATP binding [GO:0005524]			BGIBMGA002381-RA;	692436;	bmor:692436;		PF00012;	3376.24	86.29	5	49	60	1192	649	71.1312	5.46533
5	C	chr12	12389863	12390429	BMgn010604	NM_001043907.1,BGIBMGA010604	Q9XXZ4	Q9XXZ4_BOMMO	Ribosomal protein L40	UBI1 LOC692779 RpL40	129			ribosome [GO:0005840]; structural constituent of ribosome [GO:0003735]; translation [GO:0006412]	translation [GO:0006412]	structural constituent of ribosome [GO:0003735]	ribosome [GO:0005840]		BGIBMGA010604-RA;	692779;	bmor:692779;		PF01020;PF00240;	438.2	49.61	3	4	8	406	129	14.7869	9.68604
6	C	chr11	14984098	14984941	BMgn014094	NM_001043694.1,BGIBMGA014094	H9JX29	H9JX29_BOMMO	Ribosomal protein L14	RpL14	165			ribosome [GO:0005840]; structural constituent of ribosome [GO:0003735]; translation [GO:0006412]	translation [GO:0006412]	structural constituent of ribosome [GO:0003735]	ribosome [GO:0005840]		BGIBMGA014094-RA;				PF01929;	627.05	61.82	1	11	16	210	165	18.6125	11.2681
7	C	chr15	7586843	7587693	BMgn007710	AK383494,NM_001043794.1,BGIBMGA007710	Q5UAN9	Q5UAN9_BOMMO	Ribosomal protein S5	RpS5	219			RNA binding [GO:0003723]; small ribosomal subunit [GO:0015935]; structural constituent of ribosome [GO:0003735]; translation [GO:0006412]	translation [GO:0006412]	RNA binding [GO:0003723]; structural constituent of ribosome [GO:0003735]	small ribosomal subunit [GO:0015935]		BGIBMGA007710-RA;	692715;	bmor:692715;		PF00177;	835.8	57.53	1	14	19	260	219	24.5228	9.30518
8	C	chr14	8111706	8112236	BMgn009208	NM_001043772.1,BGIBMGA009208	Q5UAR0	Q5UAR0_BOMMO	Ribosomal protein L28	RpL28	139			ribosome [GO:0005840]; structural constituent of ribosome [GO:0003735]; translation [GO:0006412]	translation [GO:0006412]	structural constituent of ribosome [GO:0003735]	ribosome [GO:0005840]		BGIBMGA009208-RA;	692704;	bmor:692704;		PF01778;	532.9	47.48	1	10	14	146	139	15.9641	11.6489
9	C	chr4	10812804	10815998	BMgn013567	AK384733,NM_001043661.1,BGIBMGA013567	H9JVK4	H9JVK4_BOMMO	Ribosomal protein L3	RpL3	400			ribosome [GO:0005840]; structural constituent of ribosome [GO:0003735]; translation [GO:0006412]	translation [GO:0006412]	structural constituent of ribosome [GO:0003735]	ribosome [GO:0005840]		BGIBMGA013567-RA;				PF00297;	847.93	57	1	15	23	306	400	45.5472	10.1255
10	C	chr13	4706776	4708143	BMgn000867	NM_001044099.1,AK378824,AK383568,BGIBMGA000867	Q5UAP3	Q5UAP3_BOMMO	Ribosomal protein S2	RpS2 RpS2e	261			RNA binding [GO:0003723]; small ribosomal subunit [GO:0015935]; structural constituent of ribosome [GO:0003735]; translation [GO:0006412]	translation [GO:0006412]	RNA binding [GO:0003723]; structural constituent of ribosome [GO:0003735]	small ribosomal subunit [GO:0015935]		BGIBMGA000867-RA;	732854;	bmor:732854;		PF00333;PF03719;	785.72	61.3	1	14	19	285	261	28.0521	10.4478
11	C	chr10	17452186	17454105	BMgn002811	NM_001043583.1,AK381845,BGIBMGA002811	Q5UAT0	Q5UAT0_BOMMO	Ribosomal protein L10	RpL10	219			ribosome [GO:0005840]; structural constituent of ribosome [GO:0003735]; translation [GO:0006412]	translation [GO:0006412]	structural constituent of ribosome [GO:0003735]	ribosome [GO:0005840]		BGIBMGA002811-RA;	692602;	bmor:692602;		PF00252;	730.6	68.49	1	12	25	275	219	25.4763	9.94971
12	C	chr3	12322384	12323511	BMgn008921	AK383620,NM_001044091.1,BGIBMGA008921	H9JHC4	H9JHC4_BOMMO	Elongation factor 1-beta	Ef1beta	222			eukaryotic translation elongation factor 1 complex [GO:0005853]; translation elongation factor activity [GO:0003746]	translation elongation factor activity [GO:0003746]	translation elongation factor activity [GO:0003746]	eukaryotic translation elongation factor 1 complex [GO:0005853]		BGIBMGA008921-RA;				PF10587;PF00736;	809.26	73.42	2	13	13	153	222	24.5433	4.64014
13	C	chr15	14486756	14488166	BMgn003412	NM_001098280.1,AK385079,AK386290,BGIBMGA003412	H9J1M5	H9J1M5_BOMMO	Ribosomal protein P1	RpP1	112			ribosome [GO:0005840]; structural constituent of ribosome [GO:0003735]; translational elongation [GO:0006414]	translational elongation [GO:0006414]	structural constituent of ribosome [GO:0003735]	ribosome [GO:0005840]		BGIBMGA003412-RA;				PF00428;	507.96	91.07	1	6	6	67	112	11.4718	4.25928
14	C	chr15	9127595	9130340	BMgn007743	NM_001043676.1,AK383471,BGIBMGA007743	Q5UAT2	Q5UAT2_BOMMO	Ribosomal protein L8	RpL8	257			ribosome [GO:0005840]; structural constituent of ribosome [GO:0003735]; translation [GO:0006412]	translation [GO:0006412]	structural constituent of ribosome [GO:0003735]	ribosome [GO:0005840]		BGIBMGA007743-RA;	692663;	bmor:692663;		PF00181;PF03947;	1022.39	82.49	1	15	25	278	257	27.9011	10.7554
15	C	chr1	10855403	10857772	BMgn000526	AK383623,NM_001043432.1,BGIBMGA000526	H9ITE6	H9ITE6_BOMMO	Y-box protein	Ybp	259			DNA binding [GO:0003677]; regulation of transcription, DNA-templated [GO:0006355]	regulation of transcription, DNA-templated [GO:0006355]	DNA binding [GO:0003677]			BGIBMGA000526-RA;				PF00313;	954.71	77.61	1	11	17	250	259	27.6719	10.6968
16	C	chr17	16084783	16085729	BMgn003923	AK386251,NM_001099607.1,BGIBMGA003923	Q6PUF7	Q6PUF7_BOMMO	40S ribosomal protein S24	RpS24	132			nucleotide binding [GO:0000166]; ribosome [GO:0005840]; structural constituent of ribosome [GO:0003735]; translation [GO:0006412]	translation [GO:0006412]	nucleotide binding [GO:0000166]; structural constituent of ribosome [GO:0003735]	ribosome [GO:0005840]		BGIBMGA003923-RA;	100101150;	bmor:100101150;		PF01282;	259.12	61.36	1	5	9	52	132	15.1624	10.9019
17	C	chr7	8032802	8033902	BMgn010139	NM_001043812.1,AK383762,AK377918,BGIBMGA010139	Q5UAL6	Q5UAL6_BOMMO	40S ribosomal protein S27	RpS27	84			metal ion binding [GO:0046872]; ribosome [GO:0005840]; structural constituent of ribosome [GO:0003735]; translation [GO:0006412]	translation [GO:0006412]	metal ion binding [GO:0046872]; structural constituent of ribosome [GO:0003735]	ribosome [GO:0005840]		BGIBMGA010139-RA;	692724;	bmor:692724;		PF01667;	228.66	54.76	1	4	4	134	84	9.42685	9.83252
18	C	chr5	11246496	11251158	BMgn003469	NM_001098353.1,BGIBMGA003469	H9J1T2	H9J1T2_BOMMO	Poly A binding protein	Pabp	464			nucleotide binding [GO:0000166]; RNA binding [GO:0003723]		nucleotide binding [GO:0000166]; RNA binding [GO:0003723]			BGIBMGA003469-RA;				PF00076;	1188.7	60.34	1	17	31	247	464	52.497	9.49561
19	C	chr10	2770893	2772063	BMgn006704	BGIBMGA006704	H9JB09	H9JB09_BOMMO	Plasminogen activator inhibitor 1 RNA-binding protein-like	VIG	389								BGIBMGA006704-RA;	101741313;	bmor:101741313;		PF04774;	958.08	63.75	1	16	31	182	389	43.7813	9.17334
20	C	chr3	3690538	3692889	BMgn007477	AK383417,AK377926,NM_001046807.1,NM_001048238.1,BGIBMGA007477	H9JD80	H9JD80_BOMMO	Tudor and KH domain-containing protein-like	Rack1	319			RNA binding					BGIBMGA007477-RA;				PF00400;	1196.67	80.56	2	17	24	495	319	36.004	7.94287
21	C	chr15	13998107	14000483	BMgn003397	NM_001043798.1,BGIBMGA003397	Q5UAN6	Q5UAN6_BOMMO	40S ribosomal protein S8	RpS8	208			ribosome [GO:0005840]; structural constituent of ribosome [GO:0003735]; translation [GO:0006412]	translation [GO:0006412]	structural constituent of ribosome [GO:0003735]	ribosome [GO:0005840]		BGIBMGA003397-RA;	692717;	bmor:692717;		PF01201;	791.42	69.23	1	11	16	299	208	23.7769	10.7554
22	C	chr9	13879028	13880461	BMgn002429	NM_001043836.1,AK383538,AK386855,BGIBMGA002429	H9IYU4	H9IYU4_BOMMO	Peptidyl-prolyl cis-trans isomerase (EC 5.2.1.8)	Cypa	165	5.2.1.8		peptidyl-prolyl cis-trans isomerase activity [GO:0003755]; protein folding [GO:0006457]	peptidyl-prolyl cis-trans isomerase activity [GO:0003755]; protein folding [GO:0006457]	peptidyl-prolyl cis-trans isomerase activity [GO:0003755]			BGIBMGA002429-RA;				PF00160;	794.96	87.27	1	10	12	622	165	17.961	7.89893
23	C	chr11	9399516	9401193	BMgn011620	NM_001043752.1,AK384920,AK383773,BGIBMGA011620	Q5UAS1	RL18_BOMMO	60S ribosomal protein L18	RpL18	183			ribosome [GO:0005840]; structural constituent of ribosome [GO:0003735]; translation [GO:0006412]	translation [GO:0006412]	structural constituent of ribosome [GO:0003735]	ribosome [GO:0005840]	Cytoplasm {ECO:0000250}.	BGIBMGA011620-RA;	692694;	bmor:692694;		PF00828;	585.49	55.19	1	9	11	210	183	20.8517	11.7515
24	C	chr9	14969954	14971324	BMgn002405	NM_001043649.1,AK383803,BGIBMGA002405	Q5UAM9	RS14_BOMMO	40S ribosomal protein S14	RpS14	151			ribosome [GO:0005840]; structural constituent of ribosome [GO:0003735]; translation [GO:0006412]	translation [GO:0006412]	structural constituent of ribosome [GO:0003735]	ribosome [GO:0005840]		BGIBMGA002405-RA;	692654;	bmor:692654;		PF00411;	658.9	76.16	1	10	13	126	151	16.1506	10.4624
25	C	chr3	1240028	1241330	BMgn007363	AK386339,NM_001044055.1,BGIBMGA007363	Q5UAL7	Q5UAL7_BOMMO	Ribosomal protein S26	RpS26	115			ribosome [GO:0005840]; structural constituent of ribosome [GO:0003735]; translation [GO:0006412]	translation [GO:0006412]	structural constituent of ribosome [GO:0003735]	ribosome [GO:0005840]		BGIBMGA007363-RA;	693066;	bmor:693066;		PF01283;	280.51	54.78	1	4	8	135	115	13.2462	11.2974
26	C	chr24	15066748	15069434	BMgn003829	NM_001043607.1,AK383307,BGIBMGA003829	H9J2U2	H9J2U2_BOMMO	ADP/ATP translocase	Ant	280			integral component of membrane [GO:0016021]; mitochondrial inner membrane [GO:0005743]; transmembrane transport [GO:0055085]; transporter activity [GO:0005215]	transmembrane transport [GO:0055085]; transporter activity [GO:0005215]	transporter activity [GO:0005215]	integral component of membrane [GO:0016021]; mitochondrial inner membrane [GO:0005743]		BGIBMGA003829-RA;				PF00153;	1082.28	66.43	1	17	22	414	280	30.9991	10.0229
27	C	chr15	14491196	14493497	BMgn003337	AK383626,NM_001043682.1,BGIBMGA003337	H9J1F0	H9J1F0_BOMMO	Ribosomal protein L10A	RpL10A	253			large ribosomal subunit [GO:0015934]; RNA binding [GO:0003723]; structural constituent of ribosome [GO:0003735]; translation [GO:0006412]	translation [GO:0006412]	RNA binding [GO:0003723]; structural constituent of ribosome [GO:0003735]	large ribosomal subunit [GO:0015934]		BGIBMGA003337-RA;				PF00687;	812.47	47.04	1	12	15	271	253	28.5852	9.75928
28	C	chr11	7209896	7210658	BMgn011948	NM_001044215.1,AK386386,BGIBMGA011948	Q6PS50	RS28_BOMMO	40S ribosomal protein S28	RpS28	65			ribosome [GO:0005840]; structural constituent of ribosome [GO:0003735]; translation [GO:0006412]	translation [GO:0006412]	structural constituent of ribosome [GO:0003735]	ribosome [GO:0005840]		BGIBMGA011948-RA;	733144;	bmor:733144;		PF01200;	344.57	76.92	1	5	8	107	65	7.31402	10.3745
29	C	chr13	9474492	9476210	BMgn000959	NM_001098281.1,AK384783,AK383783,BGIBMGA000959	H9IUM9	H9IUM9_BOMMO	Ribosomal protein L31	RpL31	124			ribosome [GO:0005840]; structural constituent of ribosome [GO:0003735]; translation [GO:0006412]	translation [GO:0006412]	structural constituent of ribosome [GO:0003735]	ribosome [GO:0005840]		BGIBMGA000959-RA;				PF01198;	463.39	62.9	1	7	10	95	124	14.2778	10.6675
30	C	chr3	8882862	8885740	BMgn008865	NM_001043691.1,AK383429,AK378902,BGIBMGA008865	Q5UAS5	Q5UAS5_BOMMO	Ribosomal protein L13A	RpL13A	204			large ribosomal subunit [GO:0015934]; structural constituent of ribosome [GO:0003735]; translation [GO:0006412]	translation [GO:0006412]	structural constituent of ribosome [GO:0003735]	large ribosomal subunit [GO:0015934]		BGIBMGA008865-RA;	692668;	bmor:692668;		PF00572;	843.04	65.69	1	16	21	341	204	23.3429	10.9458
31	C	chr12	7920433	7922949	BMgn010571	AK386353,NM_001043679.1,BGIBMGA010571	Q5UAT1	Q5UAT1_BOMMO	Ribosomal protein L9	RpL9	190			ribosome [GO:0005840]; rRNA binding [GO:0019843]; structural constituent of ribosome [GO:0003735]; translation [GO:0006412]	translation [GO:0006412]	rRNA binding [GO:0019843]; structural constituent of ribosome [GO:0003735]	ribosome [GO:0005840]		BGIBMGA010571-RA;	692664;	bmor:692664;		PF00347;	652.35	66.32	1	9	14	231	190	21.3637	9.93506
32	C	chr19	10750053	10752035	BMgn003978	AK383388,NM_001043685.1,BGIBMGA003978	Q5UAS7	Q5UAS7_BOMMO	Ribosomal protein L12	RpL12	164			ribosome [GO:0005840]; structural constituent of ribosome [GO:0003735]; translation [GO:0006412]	translation [GO:0006412]	structural constituent of ribosome [GO:0003735]	ribosome [GO:0005840]		BGIBMGA003978-RA;	692666;	bmor:692666;		PF00298;PF03946;	439.82	54.88	1	7	7	196	164	17.5545	9.53955
33	C	chr13	6925110	6927174	BMgn001243	AK385208,AK386289,AK384541,NM_001044059.1,BGIBMGA001243	H9IVG3	H9IVG3_BOMMO	Ribosomal protein S10	RpS10	176			structural constituent of the ribosome					BGIBMGA001243-RA;				PF03501;	736.34	61.36	1	13	17	275	176	20.2587	9.5835
34	C	chr23	21055009	21060438	BMgn011416	NM_001043790.1,AK384820,AK381511,AK383387,BGIBMGA011416	Q64FN2	RS3A_BOMMO	40S ribosomal protein s3a		263			cytosolic small ribosomal subunit [GO:0022627]; structural constituent of ribosome [GO:0003735]; translation [GO:0006412]	translation [GO:0006412]	structural constituent of ribosome [GO:0003735]	cytosolic small ribosomal subunit [GO:0022627]	Cytoplasm {ECO:0000255|HAMAP-Rule:MF_03122}.	BGIBMGA011416-RA;	692713;	bmor:692713;		PF01015;	1290.13	81.75	1	18	34	463	263	29.7357	9.64209
35	C	chr17	1672487	1673711	BMgn005550	NM_001098286.1,AK383524,BGIBMGA005550	Q2F687	Q2F687_BOMMO	Histone H3	LOC778457	136			DNA binding [GO:0003677]; nucleosome [GO:0000786]; nucleus [GO:0005634]		DNA binding [GO:0003677]	nucleosome [GO:0000786]; nucleus [GO:0005634]		BGIBMGA005550-RA;	778457;	bmor:778457;		PF00125;	439.18	79.41	1	2	14	226	136	15.3185	11.2681
36	C	chr6	4970745	4972461	BMgn006414	NM_001043697.1,AK383372,BGIBMGA006414	Q5UAS3	Q5UAS3_BOMMO	Ribosomal protein L15	RpL15	204			ribosome [GO:0005840]; structural constituent of ribosome [GO:0003735]; translation [GO:0006412]	translation [GO:0006412]	structural constituent of ribosome [GO:0003735]	ribosome [GO:0005840]		BGIBMGA006414-RA;	692670;	bmor:692670;		PF00827;	546.39	53.43	1	9	14	164	204	24.0232	11.8394
37	C	chr20	4998501	5002210	BMgn004375	NM_001043670.1,AK383922,BGIBMGA004375	Q5UAT4	Q5UAT4_BOMMO	Ribosomal protein L7	RpL7	269			ribosome [GO:0005840]			ribosome [GO:0005840]		BGIBMGA004375-RA;	692661;	bmor:692661;		PF00327;PF08079;	1138.78	74.35	1	20	34	386	269	31.4145	10.6821
38	C	chr21	6328717	6330781	BMgn001483	NM_001043802.1,AK377981,AK383523,AK387392,BGIBMGA001483	H9IW52	H9IW52_BOMMO	Ribosomal protein S17	RpS17	139			ribosome [GO:0005840]; structural constituent of ribosome [GO:0003735]; translation [GO:0006412]	translation [GO:0006412]	structural constituent of ribosome [GO:0003735]	ribosome [GO:0005840]		BGIBMGA001483-RA;				PF00833;	677.33	74.1	1	10	12	278	139	16.1265	9.56885
39	C	chr3	11069003	11070646	BMgn008903	NM_001043784.1,AK385031,BGIBMGA008903	Q5UAP9	Q5UAP9_BOMMO	Ribosomal protein L37A	RpL37A	90			ribosome [GO:0005840]; structural constituent of ribosome [GO:0003735]; translation [GO:0006412]	translation [GO:0006412]	structural constituent of ribosome [GO:0003735]	ribosome [GO:0005840]		BGIBMGA008903-RA;	692710;	bmor:692710;		PF01780;	277.65	56.67	1	6	6	77	90	10.0252	10.5796
40	C	chr8	13019958	13022166	BMgn005289	NM_001099617.1,AK386318,BGIBMGA005289	Q1HQ86	Q1HQ86_BOMMO	Mobility group protein 1B (Uncharacterized protein)	LOC100101161	119								BGIBMGA005289-RA;	100101161;	bmor:100101161;		PF00505;	529.61	50.42	1	7	12	109	119	13.3887	8.66064
41	C	chr21	6948562	6952279	BMgn001501	AK383344,AK378783,NM_001044101.1,BGIBMGA001501	H9IW70	H9IW70_BOMMO	40S ribosomal protein S6	RpS6	253			ribosome [GO:0005840]; structural constituent of ribosome [GO:0003735]; translation [GO:0006412]	translation [GO:0006412]	structural constituent of ribosome [GO:0003735]	ribosome [GO:0005840]		BGIBMGA001501-RA;				PF01092;	570.05	51.78	1	8	16	163	253	29.0281	10.8872
42	C	chr18	12665770	12671134	BMgn008302	NM_001043387.1,BGIBMGA008302	Q9BPS3	Q9BPS3_BOMMO	Elongation factor 1 gamma (Uncharacterized protein)	ef-1g Ef-1g	423			translation elongation factor activity [GO:0003746]	translation elongation factor activity [GO:0003746]	translation elongation factor activity [GO:0003746]			BGIBMGA008302-RA;	692391;	bmor:692391;		PF00647;PF00043;PF02798;	1779.75	65.48	1	29	30	520	423	48.3574	6.1001
43	C	chr5	3574667	3577689	BMgn002572	NM_001043756.4,BGIBMGA002572	H9IZ87	H9IZ87_BOMMO	Ribosomal protein L19	RpL19	235			ribosome [GO:0005840]; structural constituent of ribosome [GO:0003735]; translation [GO:0006412]	translation [GO:0006412]	structural constituent of ribosome [GO:0003735]	ribosome [GO:0005840]		BGIBMGA002572-RA;				PF01280;	890.75	59.15	1	11	26	196	235	27.6785	11.1362
44	C	chr5	3425744	3426968	BMgn002722	BGIBMGA002722	H9IZN7	H9IZN7_BOMMO	Solute carrier organic anion transporter family member 3A1-like		317			membrane [GO:0016020]; transporter activity [GO:0005215]	transporter activity [GO:0005215]	transporter activity [GO:0005215]	membrane [GO:0016020]		BGIBMGA002722-RA;				PF03137;	135.03	11.36	1	2	3	120	317	33.7423	8.06006
45	C	chr4	12625085	12627567	BMgn003197	NM_001043804.2,AK386472,BGIBMGA003197	H9J110	H9J110_BOMMO	Ribosomal protein S18	RpS18	137			ribosome [GO:0005840]; RNA binding [GO:0003723]; structural constituent of ribosome [GO:0003735]; translation [GO:0006412]	translation [GO:0006412]	RNA binding [GO:0003723]; structural constituent of ribosome [GO:0003735]	ribosome [GO:0005840]		BGIBMGA003197-RA;				PF00416;	740.34	73.72	1	13	18	274	137	15.9525	10.3599
46	C	chr27	3016622	3018977	BMgn013413	NM_001043419.1,AK383324,AK377321,AK377525,AK377325,AK388384,AK377286,AK377352,AK377337,AK377502,AK381514,AK377397,AK377319,AK377293,AK377735,AK377429,AK377526,AK377350,BGIBMGA013413	H9JV50	H9JV50_BOMMO	Tubulin alpha chain	Tua1	450			cytoplasm [GO:0005737]; GTPase activity [GO:0003924]; GTP binding [GO:0005525]; GTP catabolic process [GO:0006184]; microtubule [GO:0005874]; microtubule-based process [GO:0007017]; protein polymerization [GO:0051258]; structural constituent of cytoskeleton [GO:0005200]	GTPase activity [GO:0003924]; GTP catabolic process [GO:0006184]; microtubule-based process [GO:0007017]; protein polymerization [GO:0051258]	GTPase activity [GO:0003924]; GTP binding [GO:0005525]; structural constituent of cytoskeleton [GO:0005200]	cytoplasm [GO:0005737]; microtubule [GO:0005874]		BGIBMGA013413-RA;				PF00091;PF03953;	1820.17	84.67	4	28	30	1163	450	49.9185	5.13525
47	C	chr23	16069210	16071665	BMgn011282	AK386278,AK378610,NM_001098284.1,BGIBMGA011282	Q5UAN0	Q5UAN0_BOMMO	Ribosomal protein S13	RpS13	151			ribosome [GO:0005840]; structural constituent of ribosome [GO:0003735]; translation [GO:0006412]	translation [GO:0006412]	structural constituent of ribosome [GO:0003735]	ribosome [GO:0005840]		BGIBMGA011282-RA;	778455;	bmor:778455;		PF08069;PF00312;	574.41	73.51	1	9	15	216	151	17.2095	10.3892
48	C	chr15	2912132	2916753	BMgn007661	AK385161,AK383339,NM_001043673.1,BGIBMGA007661	Q5UAT3	Q5UAT3_BOMMO	Ribosomal protein L7A	RpL7A	268			ribosome [GO:0005840]; ribosome biogenesis [GO:0042254]	ribosome biogenesis [GO:0042254]		ribosome [GO:0005840]		BGIBMGA007661-RA;	692662;	bmor:692662;		PF01248;	918.39	57.84	1	17	25	263	268	30.2741	10.521
49	C	chr12	1255533	1256505	BMgn010487	BGIBMGA010487	Q5UAQ1	Q5UAQ1_BOMMO	Ribosomal protein L36A	RpL36A	104			ribosome [GO:0005840]; structural constituent of ribosome [GO:0003735]; translation [GO:0006412]	translation [GO:0006412]	structural constituent of ribosome [GO:0003735]	ribosome [GO:0005840]		BGIBMGA010487-RA;	778454;	bmor:778454;		PF00935;	264.29	55.77	1	5	9	49	104	12.2867	10.521
50	C	chr23	16594975	16597152	BMgn011273	NM_001098356.1,BGIBMGA011273	H9JP19	H9JP19_BOMMO	Ubiquitin and ribosomal protein s27a		200			ribosome [GO:0005840]; structural constituent of ribosome [GO:0003735]; translation [GO:0006412]	translation [GO:0006412]	structural constituent of ribosome [GO:0003735]	ribosome [GO:0005840]		BGIBMGA011273-RA;				PF01599;PF00240;	589.39	57	2	5	15	221	200	22.6421	9.99365
51	C	chr15	8808295	8809769	BMgn007795	NM_001043774.1,AK383338,AK388350,AK380761,BGIBMGA007795	Q5UAQ8	Q5UAQ8_BOMMO	Ribosomal protein L30	RpL30	113			ribosome [GO:0005840]; structural constituent of ribosome [GO:0003735]; translation [GO:0006412]	translation [GO:0006412]	structural constituent of ribosome [GO:0003735]	ribosome [GO:0005840]		BGIBMGA007795-RA;	692705;	bmor:692705;		PF01248;	422.26	66.37	1	7	8	119	113	12.3386	9.62744
52	C	chr16	1241265	1245926	BMgn013076	AK386818,AK386323,NM_001043667.1,BGIBMGA013076	H9JU64	H9JU64_BOMMO	Ribosomal protein L6	RpL6	260			ribosome [GO:0005840]; structural constituent of ribosome [GO:0003735]; translation [GO:0006412]	translation [GO:0006412]	structural constituent of ribosome [GO:0003735]	ribosome [GO:0005840]		BGIBMGA013076-RA;				PF01159;	820.32	58.46	1	16	25	290	260	28.9823	10.8872
53	C	chr23	2275368	2277515	BMgn010970	NM_001043768.1,AK383490,BGIBMGA010970	Q5UAR3	Q5UAR3_BOMMO	Ribosomal protein L26	RpL26	148			large ribosomal subunit [GO:0015934]; structural constituent of ribosome [GO:0003735]; translation [GO:0006412]	translation [GO:0006412]	structural constituent of ribosome [GO:0003735]	large ribosomal subunit [GO:0015934]		BGIBMGA010970-RA;	692702;	bmor:692702;		PF00467;	728.19	81.08	1	12	20	193	148	17.0913	10.77
54	C	chr16	12099988	12103050	BMgn013157	NM_001043748.1,AK383883,AK386384,BGIBMGA013157	H9JUE4	H9JUE4_BOMMO	Ribosomal protein P2	RpLP2	112			ribosome [GO:0005840]; structural constituent of ribosome [GO:0003735]; translational elongation [GO:0006414]	translational elongation [GO:0006414]	structural constituent of ribosome [GO:0003735]	ribosome [GO:0005840]		BGIBMGA013157-RA;				PF00428;	874.8	80.36	1	12	13	241	112	11.5449	4.7417
55	C	chr10	8679738	8685325	BMgn006835	NM_001043764.1,AK383243,BGIBMGA006835	H9JBE0	H9JBE0_BOMMO	Ribosomal protein L23A	RpL23A	350			nucleotide binding [GO:0000166]; ribosome [GO:0005840]; structural constituent of ribosome [GO:0003735]; translation [GO:0006412]	translation [GO:0006412]	nucleotide binding [GO:0000166]; structural constituent of ribosome [GO:0003735]	ribosome [GO:0005840]		BGIBMGA006835-RA;				PF00276;PF03939;	966.75	52.86	1	18	25	343	350	35.7173	10.9019
56	C	chr10	9615940	9619175	BMgn006867	NM_001044105.1,AK386327,AK378807,BGIBMGA006867	Q5UAM7	Q5UAM7_BOMMO	Ribosomal protein S15A	RpS15A	129			ribosome [GO:0005840]; structural constituent of ribosome [GO:0003735]; translation [GO:0006412]	translation [GO:0006412]	structural constituent of ribosome [GO:0003735]	ribosome [GO:0005840]		BGIBMGA006867-RA;	732857;	bmor:732857;		PF00410;	587.59	82.17	1	11	13	314	129	14.6829	9.99365
57	C	chr11	1203825	1216725	BMgn001678	AK386402,NM_001044161.1,BGIBMGA001678	H9IWP6	H9IWP6_BOMMO	Neverland	Nvd	348			2 iron, 2 sulfur cluster binding [GO:0051537]; metal ion binding [GO:0046872]; oxidoreductase activity [GO:0016491]	oxidoreductase activity [GO:0016491]	2 iron, 2 sulfur cluster binding [GO:0051537]; metal ion binding [GO:0046872]; oxidoreductase activity [GO:0016491]			BGIBMGA001678-RA;				PF00355;	1029.67	66.38	1	17	18	492	348	39.0676	7.00537
58	C	chr20	5815806	5819521	BMgn004356	NM_001043796.1,AK386283,BGIBMGA004356	H9J4B7	H9J4B7_BOMMO	Ribosomal protein S7	RpS7	194			ribosome [GO:0005840]; structural constituent of ribosome [GO:0003735]; translation [GO:0006412]	translation [GO:0006412]	structural constituent of ribosome [GO:0003735]	ribosome [GO:0005840]		BGIBMGA004356-RA;				PF01251;	632.6	43.3	1	15	16	237	194	22.0483	9.99365
59	C	chr4	13061963	13066028	BMgn003186	AK383662,NM_001043911.1,BGIBMGA003186	Q1HPW2	Q1HPW2_BOMMO	Eukaryotic translation initiation factor 4A (Uncharacterized protein)	Eif-4a	420			ATP binding [GO:0005524]; helicase activity [GO:0004386]; translation initiation factor activity [GO:0003743]	helicase activity [GO:0004386]; translation initiation factor activity [GO:0003743]	ATP binding [GO:0005524]; helicase activity [GO:0004386]; translation initiation factor activity [GO:0003743]			BGIBMGA003186-RA;				PF00270;PF00271;	1073.89	59.52	1	16	25	281	420	47.51	5.2749
60	C	chr19	1216413	1219019	BMgn012626	AK383351,NM_001043800.1,BGIBMGA012626	Q5UAN5	Q5UAN5_BOMMO	Ribosomal protein S9	RpS9	194			rRNA binding [GO:0019843]; small ribosomal subunit [GO:0015935]; structural constituent of ribosome [GO:0003735]; translation [GO:0006412]	translation [GO:0006412]	rRNA binding [GO:0019843]; structural constituent of ribosome [GO:0003735]	small ribosomal subunit [GO:0015935]		BGIBMGA012626-RA;	692718;	bmor:692718;		PF00163;PF01479;	875.53	68.56	1	17	21	357	194	22.5626	10.7554
61	C	chr15	1859286	1862653	BMgn007645	AK384248,NM_001043808.1,BGIBMGA007645	H9JDP8	H9JDP8_BOMMO	Ribosomal protein S23	RpS23	160			small ribosomal subunit [GO:0015935]; structural constituent of ribosome [GO:0003735]; translation [GO:0006412]	translation [GO:0006412]	structural constituent of ribosome [GO:0003735]	small ribosomal subunit [GO:0015935]		BGIBMGA007645-RA;				PF00164;	561.33	68.13	1	9	16	178	160	17.9667	10.3745
62	C	chr5	11240945	11244639	BMgn003726	AK381913,AK385100,NM_001043688.1,BGIBMGA003726	Q5UAS6	Q5UAS6_BOMMO	60S ribosomal protein L13	RpL13	220			ribosome [GO:0005840]; structural constituent of ribosome [GO:0003735]; translation [GO:0006412]	translation [GO:0006412]	structural constituent of ribosome [GO:0003735]	ribosome [GO:0005840]		BGIBMGA003726-RA;	692667;	bmor:692667;		PF01294;	844.08	57.27	1	14	18	361	220	25.124	11.3706
63	C	chr3	1555867	1558393	BMgn007412	NM_001099606.1,AK383541,AK385150,BGIBMGA007412	H9JD15	H9JD15_BOMMO	Ribosomal protein L34	RpL34	131			ribosome [GO:0005840]; structural constituent of ribosome [GO:0003735]; translation [GO:0006412]	translation [GO:0006412]	structural constituent of ribosome [GO:0003735]	ribosome [GO:0005840]		BGIBMGA007412-RA;				PF01199;	187.2	48.09	1	3	7	58	131	15.3157	11.5464
64	C	chr14	14112541	14116050	BMgn009319	AK383741,NM_001043788.1,BGIBMGA009319	Q5UAP2	Q5UAP2_BOMMO	Ribosomal protein S3	RpS3	243			RNA binding [GO:0003723]; small ribosomal subunit [GO:0015935]; structural constituent of ribosome [GO:0003735]; translation [GO:0006412]	translation [GO:0006412]	RNA binding [GO:0003723]; structural constituent of ribosome [GO:0003735]	small ribosomal subunit [GO:0015935]		BGIBMGA009319-RA;	692712;	bmor:692712;		PF07650;PF00189;	1259.42	85.6	1	21	25	464	243	26.7543	9.59814
65	U	chr11	13959328	13962967	BMgn011746	NM_001173358.1,NM_001044117.3,AK383497,BGIBMGA011746	H9JQE0	H9JQE0_BOMMO	DEAD box polypeptide 5 isoform 1	LOC732932	569			ATP binding [GO:0005524]; helicase activity [GO:0004386]; nucleic acid binding [GO:0003676]	helicase activity [GO:0004386]	ATP binding [GO:0005524]; helicase activity [GO:0004386]; nucleic acid binding [GO:0003676]			BGIBMGA011746-RA;				PF00270;PF00271;	547.01	38.49	1	4	22	118	569	62.9826	9.01221
66	C	chr22	8726863	8728604	BMgn000395	AK384780,NM_001043782.1,BGIBMGA000395	H9IT16	H9IT16_BOMMO	Ribosomal protein L37	RpL37	51			ribosome [GO:0005840]; structural constituent of ribosome [GO:0003735]; translation [GO:0006412]	translation [GO:0006412]	structural constituent of ribosome [GO:0003735]	ribosome [GO:0005840]		BGIBMGA000395-RA;					69.9	33.33	1	2	3	13	51	5.99133	12.0151
67	C	chr3	9672969	9676564	BMgn008881	BGIBMGA008881	H9JH84	H9JH84_BOMMO	Ribosomal protein L11	RpL11	195			ribosome [GO:0005840]; structural constituent of ribosome [GO:0003735]; translation [GO:0006412]	translation [GO:0006412]	structural constituent of ribosome [GO:0003735]	ribosome [GO:0005840]		BGIBMGA008881-RA;				PF00281;PF00673;	458.38	61.03	1	9	14	123	195	22.282	10.1694
68	C	chr13	14180647	14183415	BMgn001043	AK386310,NM_001044057.1,BGIBMGA001043	H9IUW3	H9IUW3_BOMMO	Ribosomal protein L27A	RpL27A	138			ribosome [GO:0005840]; structural constituent of ribosome [GO:0003735]; translation [GO:0006412]	translation [GO:0006412]	structural constituent of ribosome [GO:0003735]	ribosome [GO:0005840]		BGIBMGA001043-RA;				PF00828;	507.17	60.14	1	9	12	99	138	15.4223	10.1987
69	C	chr17	14152954	14155752	BMgn006986	AK382608,NM_001043760.1,BGIBMGA006986	Q5UAR7	Q5UAR7_BOMMO	Ribosomal protein L22	RpL22	147			ribosome [GO:0005840]; structural constituent of ribosome [GO:0003735]; translation [GO:0006412]	translation [GO:0006412]	structural constituent of ribosome [GO:0003735]	ribosome [GO:0005840]		BGIBMGA006986-RA;	692698;	bmor:692698;		PF01776;	452.77	56.46	1	7	9	196	147	16.8021	9.81787
70	C	chr11	4003866	4006125	BMgn001828	BGIBMGA001828	H9IX45	H9IX45_BOMMO	Uncharacterized protein LOC101746228	Bmo.3036	752			metal ion binding [GO:0046872]		metal ion binding [GO:0046872]			BGIBMGA001828-RA;	101746228;	bmor:101746228;			692.75	26.46	1	9	20	108	752	86.1475	7.09326
71	C	chr11	13556405	13559632	BMgn011754	BGIBMGA011754	H9JQE8	H9JQE8_BOMMO	Probable ATP-dependent RNA helicase DDX17-like isoform X1	Bmo.8054	818			ATP binding [GO:0005524]; helicase activity [GO:0004386]; nucleic acid binding [GO:0003676]	helicase activity [GO:0004386]	ATP binding [GO:0005524]; helicase activity [GO:0004386]; nucleic acid binding [GO:0003676]			BGIBMGA011754-RA;				PF00270;PF00271;	1092.04	34.72	1	14	27	159	818	91.7384	9.36377
72	C	chr21	6718156	6721856	BMgn001471	NM_001043744.1,BGIBMGA001471	Q66SV9	Q66SV9_BOMMO	Ribosomal protein S15	S15 RpS15	147			RNA binding [GO:0003723]; small ribosomal subunit [GO:0015935]; structural constituent of ribosome [GO:0003735]; translation [GO:0006412]	translation [GO:0006412]	RNA binding [GO:0003723]; structural constituent of ribosome [GO:0003735]	small ribosomal subunit [GO:0015935]		BGIBMGA001471-RA;	692690;	bmor:692690;		PF00203;	456.06	74.83	1	8	10	113	147	17.0253	10.3599
73	C	Bm_scaf184	12354	16083	BMgn007311	AK377201,AK388362,AK388366,NM_001112673.1,BGIBMGA007311	H9JCR4	H9JCR4_BOMMO	40S ribosomal protein SA	RpSA	306			cytosolic small ribosomal subunit [GO:0022627]; ribosomal small subunit assembly [GO:0000028]; structural constituent of ribosome [GO:0003735]; translation [GO:0006412]	ribosomal small subunit assembly [GO:0000028]; translation [GO:0006412]	structural constituent of ribosome [GO:0003735]	cytosolic small ribosomal subunit [GO:0022627]	Cytoplasm {ECO:0000256|HAMAP-Rule:MF_03015}.	BGIBMGA007311-RA;				PF00318;	400.6	39.87	2	6	9	139	306	33.3739	4.98291
74	C	chr15	16146286	16150050	BMgn003309	NM_001043658.1,AK383382,AK388363,BGIBMGA003309	Q5UAU1	Q5UAU1_BOMMO	Ribosomal protein P0	RpP0	316			ribosome [GO:0005840]; ribosome biogenesis [GO:0042254]; structural constituent of ribosome [GO:0003735]; translational elongation [GO:0006414]	ribosome biogenesis [GO:0042254]; translational elongation [GO:0006414]	structural constituent of ribosome [GO:0003735]	ribosome [GO:0005840]		BGIBMGA003309-RA;	692657;	bmor:692657;		PF00428;PF00466;	1152.28	67.09	1	18	19	364	316	34.168	5.94775
75	C	chr25	6470482	6471776	BMgn004911	NM_001043814.1,AK386366,BGIBMGA004911	Q5UAL3	RS29_BOMMO	40S ribosomal protein S29	RpS29	56			metal ion binding [GO:0046872]; ribosome [GO:0005840]; structural constituent of ribosome [GO:0003735]; translation [GO:0006412]	translation [GO:0006412]	metal ion binding [GO:0046872]; structural constituent of ribosome [GO:0003735]	ribosome [GO:0005840]		BGIBMGA004911-RA;	692725;	bmor:692725;		PF00253;	206.14	62.5	1	5	5	51	56	6.64023	9.90576
76	C	chr4	8308811	8311910	BMgn005928	AK383540,NM_001043776.1,BGIBMGA005928	H9J8T6	H9J8T6_BOMMO	Ribosomal protein L35	RpL35	126			ribosome [GO:0005840]; structural constituent of ribosome [GO:0003735]; translation [GO:0006412]	translation [GO:0006412]	structural constituent of ribosome [GO:0003735]	ribosome [GO:0005840]		BGIBMGA005928-RA;				PF00831;	361.95	48.41	1	6	12	99	126	14.8067	10.77
77	C	chr1	4988641	4992171	BMgn001991	AK383887,NM_001043780.1,BGIBMGA001991	Q5UAQ2	Q5UAQ2_BOMMO	Ribosomal protein L36	RpL36	119			ribosome [GO:0005840]; structural constituent of ribosome [GO:0003735]; translation [GO:0006412]	translation [GO:0006412]	structural constituent of ribosome [GO:0003735]	ribosome [GO:0005840]		BGIBMGA001991-RA;	692708;	bmor:692708;		PF01158;	401.61	64.71	1	7	13	202	119	13.7268	11.7075
78	C	chr13	16214478	16217242	BMgn001106	NM_001043758.1,AK386396,AK386830,BGIBMGA001106	Q5UAR8	Q5UAR8_BOMMO	Ribosomal protein L21	RpL21	159			ribosome [GO:0005840]; structural constituent of ribosome [GO:0003735]; translation [GO:0006412]	translation [GO:0006412]	structural constituent of ribosome [GO:0003735]	ribosome [GO:0005840]		BGIBMGA001106-RA;	692697;	bmor:692697;		PF01157;	440.64	56.6	1	6	10	117	159	17.974	10.9604
79	C	chr23	10627519	10631737	BMgn011467	NM_001043754.1,AK386337,BGIBMGA011467	H9JPL2	H9JPL2_BOMMO	60S ribosomal protein l18a	RpL18A	177			ribosome [GO:0005840]; structural constituent of ribosome [GO:0003735]; translation [GO:0006412]	translation [GO:0006412]	structural constituent of ribosome [GO:0003735]	ribosome [GO:0005840]		BGIBMGA011467-RA;				PF01775;	625.73	69.49	1	11	17	239	177	20.9984	10.4771
80	C	chr19	3049996	3054743	BMgn001853	NM_001046768.1,AK383929,BGIBMGA001853	Q2F5T3	Q2F5T3_BOMMO	ATP synthase subunit alpha	LOC692926	553			ATP binding [GO:0005524]; ATP hydrolysis coupled proton transport [GO:0015991]; ATP synthesis coupled proton transport [GO:0015986]; proton-transporting ATPase activity, rotational mechanism [GO:0046961]; proton-transporting ATP synthase activity, rotational mechanism [GO:0046933]; proton-transporting ATP synthase complex, catalytic core F(1) [GO:0045261]	ATP hydrolysis coupled proton transport [GO:0015991]; ATP synthesis coupled proton transport [GO:0015986]; proton-transporting ATPase activity, rotational mechanism [GO:0046961]; proton-transporting ATP synthase activity, rotational mechanism [GO:0046933]	ATP binding [GO:0005524]; proton-transporting ATPase activity, rotational mechanism [GO:0046961]; proton-transporting ATP synthase activity, rotational mechanism [GO:0046933]	proton-transporting ATP synthase complex, catalytic core F(1) [GO:0045261]		BGIBMGA001853-RA;	692926;	bmor:692926;		PF00006;PF00306;PF02874;	2051.54	63.65	1	30	39	743	553	59.6207	9.17334
81	C	chr11	2851941	2862691	BMgn001800	AK388364,AK386431,NM_001043664.1,BGIBMGA001800	H9IX17	H9IX17_BOMMO	Ribosomal protein L4	RpL4	434			ribosome [GO:0005840]; structural constituent of ribosome [GO:0003735]; translation [GO:0006412]	translation [GO:0006412]	structural constituent of ribosome [GO:0003735]	ribosome [GO:0005840]		BGIBMGA001800-RA;				PF14374;PF00573;	1439.19	58.06	1	27	30	529	434	48.7495	11.5757
82	C	chr3	4325604	4327945	BMgn007490	NM_001043921.1,AK380670,AK383386,BGIBMGA007490	Q1EPM0	Q1EPM0_BOMMO	Glyceraldehyde-3-phosphate dehydrogenase (EC 1.2.1.12)	BmGAPDH LOC692786	332	1.2.1.12	PATHWAY: Carbohydrate degradation; glycolysis; pyruvate from D-glyceraldehyde 3-phosphate: step 1/5. {ECO:0000256|RuleBase:RU361160}.	glucose metabolic process [GO:0006006]; glyceraldehyde-3-phosphate dehydrogenase (NAD+) (phosphorylating) activity [GO:0004365]; glycolytic process [GO:0006096]; NAD binding [GO:0051287]; NADP binding [GO:0050661]	glucose metabolic process [GO:0006006]; glyceraldehyde-3-phosphate dehydrogenase (NAD+) (phosphorylating) activity [GO:0004365]; glycolytic process [GO:0006096]	glyceraldehyde-3-phosphate dehydrogenase (NAD+) (phosphorylating) activity [GO:0004365]; NAD binding [GO:0051287]; NADP binding [GO:0050661]			BGIBMGA007490-RA;				PF02800;PF00044;	1311.56	75.9	1	19	21	660	332	35.4064	7.92822
83	C	Bm_scaf279	37677	39728	BMgn011168	NM_001099801.1,AK383924,AK381017,AK385057,BGIBMGA011168	H9JNR4	H9JNR4_BOMMO	Adenosylhomocysteinase (EC 3.3.1.1)	LOC100101173	394	3.3.1.1	PATHWAY: Amino-acid biosynthesis; L-homocysteine biosynthesis; L-homocysteine from S-adenosyl-L-homocysteine: step 1/1. {ECO:0000256|RuleBase:RU000548}.	adenosylhomocysteinase activity [GO:0004013]; one-carbon metabolic process [GO:0006730]	adenosylhomocysteinase activity [GO:0004013]; one-carbon metabolic process [GO:0006730]	adenosylhomocysteinase activity [GO:0004013]			BGIBMGA011168-RA;				PF05221;PF00670;	639.79	40.1	1	11	13	163	394	43.464	6.20166
84	C	chr20	13287089	13290395	BMgn009130	NM_001098339.1,AK384818,BGIBMGA009130	Q5UAM2	Q5UAM2_BOMMO	Ribosomal protein S20	RpS20	123			small ribosomal subunit [GO:0015935]; structural constituent of ribosome [GO:0003735]; translation [GO:0006412]	translation [GO:0006412]	structural constituent of ribosome [GO:0003735]	small ribosomal subunit [GO:0015935]		BGIBMGA009130-RA;	778514;	bmor:778514;		PF00338;	289.91	47.15	1	4	9	100	123	13.7235	10.1255
85	C	chr10	11512026	11519442	BMgn006936	NM_001112751.1,AK386751,AK386387,AK386770,AK386926,BGIBMGA006936	H9JBP1	H9JBP1_BOMMO	Cytochrome P450 (Uncharacterized protein)	Cyp306a1 CYP306A1	538			heme binding [GO:0020037]; iron ion binding [GO:0005506]; monooxygenase activity [GO:0004497]; oxidoreductase activity, acting on paired donors, with incorporation or reduction of molecular oxygen [GO:0016705]	monooxygenase activity [GO:0004497]; oxidoreductase activity, acting on paired donors, with incorporation or reduction of molecular oxygen [GO:0016705]	heme binding [GO:0020037]; iron ion binding [GO:0005506]; monooxygenase activity [GO:0004497]; oxidoreductase activity, acting on paired donors, with incorporation or reduction of molecular oxygen [GO:0016705]			BGIBMGA006936-RA;				PF00067;	1513.36	59.48	1	26	31	437	538	61.5407	8.17725
86	C	chr6	733181	738822	BMgn013464	NM_001043858.1,AK377775,AK383946,AK386442,BGIBMGA013464	H9JVA1	H9JVA1_BOMMO	Squid protein homologue	Sqd	287			nucleic acid binding [GO:0003676]; nucleotide binding [GO:0000166]		nucleic acid binding [GO:0003676]; nucleotide binding [GO:0000166]			BGIBMGA013464-RA;				PF00076;	778.29	42.16	1	8	12	259	287	30.8958	7.45947
87	C	chr23	12462065	12465951	BMgn011446	NM_001043816.1,AK385882,BGIBMGA011446	H9JPJ1	H9JPJ1_BOMMO	Ribosomal protein S30	RpS30	130			ribosome [GO:0005840]; structural constituent of ribosome [GO:0003735]; translation [GO:0006412]	translation [GO:0006412]	structural constituent of ribosome [GO:0003735]	ribosome [GO:0005840]		BGIBMGA011446-RA;				PF04758;PF00240;	205.91	26.15	1	3	7	42	130	14.2797	10.3159
88	C	chr28	8035587	8039374	BMgn013792	AK386397,NM_001113237.1,NM_001043646.1,BGIBMGA013792	H9JW78	H9JW78_BOMMO	Ribosomal protein S11 isoform 2	RpS11	195			ribosome [GO:0005840]; structural constituent of ribosome [GO:0003735]; translation [GO:0006412]	translation [GO:0006412]	structural constituent of ribosome [GO:0003735]	ribosome [GO:0005840]		BGIBMGA013792-RA;				PF00366;	611.57	71.79	1	9	18	225	195	22.7424	10.8286
89	C	chr14	10041919	10046170	BMgn009411	NM_001044043.1,AK383780,BGIBMGA009411	H9JIR0	H9JIR0_BOMMO	Ribosomal protein S16	RpS16	151			ribosome [GO:0005840]; structural constituent of ribosome [GO:0003735]; translation [GO:0006412]	translation [GO:0006412]	structural constituent of ribosome [GO:0003735]	ribosome [GO:0005840]		BGIBMGA009411-RA;				PF00380;	588.05	61.59	1	12	12	220	151	17.1794	10.0376
90	C	chr20	5011027	5015167	BMgn004374	AK383354,NM_001044103.1,BGIBMGA004374	Q5UAN1	Q5UAN1_BOMMO	40S ribosomal protein S12	RpS12	139			ribosome [GO:0005840]; structural constituent of ribosome [GO:0003735]; translation [GO:0006412]	translation [GO:0006412]	structural constituent of ribosome [GO:0003735]	ribosome [GO:0005840]		BGIBMGA004374-RA;	732856;	bmor:732856;		PF01248;	615.29	69.06	1	10	13	86	139	15.0248	6.17627
91	C	chr21	4097035	4101376	BMgn012414	NM_001043700.1,AK384926,BGIBMGA012414	Q5UAS2	RL17_BOMMO	60S ribosomal protein L17	RpL17	187			large ribosomal subunit [GO:0015934]; structural constituent of ribosome [GO:0003735]; translation [GO:0006412]	translation [GO:0006412]	structural constituent of ribosome [GO:0003735]	large ribosomal subunit [GO:0015934]		BGIBMGA012414-RA;	692671;	bmor:692671;		PF00237;	766.22	68.45	1	12	19	215	187	21.5843	10.3452
92	C	chr6	5653113	5658874	BMgn006405	AK386430,AK388148,BGIBMGA006405	H9JA60	H9JA60_BOMMO	Heterogeneous nuclear ribonucleoprotein 87F-like		361			nucleic acid binding [GO:0003676]; nucleotide binding [GO:0000166]		nucleic acid binding [GO:0003676]; nucleotide binding [GO:0000166]			BGIBMGA006405-RA;				PF00076;	1145.31	48.75	1	19	21	224	361	38.6066	8.85107
93	C	chr5	8209244	8210322	BMgn002640	AK382400,AK378881,BGIBMGA002640	E5EVW1	E5EVW1_BOMMO	Ubiquitin carboxyl-terminal hydrolase (EC 3.4.19.12)	Bmo.1322	230	3.4.19.12		intracellular [GO:0005622]; ubiquitin-dependent protein catabolic process [GO:0006511]; ubiquitin-specific protease activity [GO:0004843]	ubiquitin-dependent protein catabolic process [GO:0006511]; ubiquitin-specific protease activity [GO:0004843]	ubiquitin-specific protease activity [GO:0004843]	intracellular [GO:0005622]		BGIBMGA002640-RA;	101746072;	bmor:101746072;		PF01088;	628.17	63.48	1	8	12	109	230	25.3949	5.12256
94	C	chr2	5306176	5309533	BMgn009751	NM_001043762.1,AK383808,BGIBMGA009751	Q5UAR6	Q5UAR6_BOMMO	Ribosomal protein L23	RpL23	140			ribosome [GO:0005840]; structural constituent of ribosome [GO:0003735]; translation [GO:0006412]	translation [GO:0006412]	structural constituent of ribosome [GO:0003735]	ribosome [GO:0005840]		BGIBMGA009751-RA;	692699;	bmor:692699;		PF00238;	787.39	86.43	1	13	15	224	140	14.8261	10.6968
95	C	chr19	7097400	7100789	BMgn004059	AK383466,NM_001047014.1,BGIBMGA004059	H9J3H2	H9J3H2_BOMMO	Peptidyl-prolyl cis-trans isomerase (EC 5.2.1.8)	Ppib	200	5.2.1.8		peptidyl-prolyl cis-trans isomerase activity [GO:0003755]; protein folding [GO:0006457]	peptidyl-prolyl cis-trans isomerase activity [GO:0003755]; protein folding [GO:0006457]	peptidyl-prolyl cis-trans isomerase activity [GO:0003755]			BGIBMGA004059-RA;				PF00160;	866.86	75.5	1	14	17	174	200	21.8792	8.26514
96	C	chr12	5150694	5153581	BMgn010541	AK383834,BGIBMGA010541	H9JLY9	H9JLY9_BOMMO	Ubiquitin-conjugating enzyme E2-17 kda-like isoform X1		127			ligase activity [GO:0016874]	ligase activity [GO:0016874]	ligase activity [GO:0016874]			BGIBMGA010541-RA;				PF00179;	144.23	27.56	1	2	3	44	127	14.1404	7.79639
97	C	chr12	16146820	16148579	BMgn005205	NM_001044205.1,AK383521,BGIBMGA005205	H9J6R3	H9J6R3_BOMMO	Repressor splicing factor 1	Rsf1	153			nucleic acid binding [GO:0003676]; nucleotide binding [GO:0000166]		nucleic acid binding [GO:0003676]; nucleotide binding [GO:0000166]			BGIBMGA005205-RA;				PF00076;	408.63	47.71	1	6	8	103	153	15.9817	9.78857
98	C	chr19	3070860	3072458	BMgn001966	AK384608,AK383814,BGIBMGA001966	H9IXI3	H9IXI3_BOMMO	Aldehyde dehydrogenase isoform 2		750			GTP binding [GO:0005525]; intracellular [GO:0005622]; membrane [GO:0016020]; oxidoreductase activity, acting on the aldehyde or oxo group of donors, NAD or NADP as acceptor [GO:0016620]; small GTPase mediated signal transduction [GO:0007264]	oxidoreductase activity, acting on the aldehyde or oxo group of donors, NAD or NADP as acceptor [GO:0016620]; small GTPase mediated signal transduction [GO:0007264]	GTP binding [GO:0005525]; oxidoreductase activity, acting on the aldehyde or oxo group of donors, NAD or NADP as acceptor [GO:0016620]	intracellular [GO:0005622]; membrane [GO:0016020]		BGIBMGA001966-RA;				PF00171;PF00071;	1103.15	30.27	1	19	28	200	750	84.3896	8.01611
99	C	chr12	12393593	12394436	BMgn010684	AK385854,BGIBMGA010684	H9JMD1	H9JMD1_BOMMO	Uncharacterized protein LOC101744608	Bmo.3861	130			cytochrome-c oxidase activity [GO:0004129]; mitochondrial respiratory chain [GO:0005746]	cytochrome-c oxidase activity [GO:0004129]	cytochrome-c oxidase activity [GO:0004129]	mitochondrial respiratory chain [GO:0005746]		BGIBMGA010684-RA;	101744608;	bmor:101744608;		PF02238;	457.28	63.85	1	9	10	84	130	14.3667	9.45166
100	U	chr11	12708229	12708935	BMgn011783	AK386329,NM_001046779.1,BGIBMGA011783	Q2F5R5	Q2F5R5_BOMMO	Autophagy related protein Atg8 (Gaba receptor protein) (Gamma-aminobutyric acid type A receptor-associated protein) (Uncharacterized protein)	Atg8	117			autophagy [GO:0006914]	autophagy [GO:0006914]				BGIBMGA011783-RA;	692938;	bmor:692938;		PF02991;	70.59	19.66	1	1	3	10	117	13.8952	8.80713
101	C	chr2	9846813	9848948	BMgn001363	NM_001043742.1,AK386346,BGIBMGA001363	H9IVT2	H9IVT2_BOMMO	40S ribosomal protein S21	RpS21	81			ribosome [GO:0005840]; structural constituent of ribosome [GO:0003735]; translation [GO:0006412]	translation [GO:0006412]	structural constituent of ribosome [GO:0003735]	ribosome [GO:0005840]		BGIBMGA001363-RA;				PF01249;	283.49	46.91	2	4	4	102	81	8.8054	7.79639
102	C	chr13	14066516	14068396	BMgn001119	AK384250,AK387271,AK385179,BGIBMGA001119	H9IV39	H9IV39_BOMMO	Rab GDP dissociation inhibitor alpha-like		443			protein transport [GO:0015031]; Rab GDP-dissociation inhibitor activity [GO:0005093]	protein transport [GO:0015031]; Rab GDP-dissociation inhibitor activity [GO:0005093]	Rab GDP-dissociation inhibitor activity [GO:0005093]			BGIBMGA001119-RA;	101738804;	bmor:101738804;		PF00996;	1044.21	59.14	1	17	21	248	443	49.9373	5.41455
103	C	chr5	6893228	6898114	BMgn002618	BGIBMGA002618	H9IZD3	H9IZD3_BOMMO	Hypothetical protein KGM_11850		731								BGIBMGA002618-RA;				PF12799;PF13855;	459.15	19.97	1	5	16	42	731	82.4718	4.77979
104	C	chr15	1589143	1592671	BMgn007950	AK383661,NM_001043372.1,BGIBMGA007950	F8UN44	F8UN44_BOMMO	Heat shock protein 70-3 (Uncharacterized protein)	HSP70	655			ATP binding [GO:0005524]		ATP binding [GO:0005524]			BGIBMGA007950-RA;				PF00012;	2035.81	55.88	2	26	38	564	655	72.7014	5.26221
105	C	chr20	10643392	10644757	BMgn014177	AK382453,BGIBMGA014177	H9JXB2	H9JXB2_BOMMO	26S protease regulatory subunit 8-like		403			ATP binding [GO:0005524]; cytoplasm [GO:0005737]; hydrolase activity [GO:0016787]; protein catabolic process [GO:0030163]	hydrolase activity [GO:0016787]; protein catabolic process [GO:0030163]	ATP binding [GO:0005524]; hydrolase activity [GO:0016787]	cytoplasm [GO:0005737]		BGIBMGA014177-RA;	101747034;	bmor:101747034;		PF00004;	1227.24	74.19	1	16	29	263	403	45.422	8.41162
106	C	chr3	12372365	12380518	BMgn008955	AK383616,AK387840,BGIBMGA008955	H9JHF8	H9JHF8_BOMMO	Voltage-dependent anion-selective channel-like isoform X4		282			mitochondrial outer membrane [GO:0005741]; voltage-gated anion channel activity [GO:0008308]	voltage-gated anion channel activity [GO:0008308]	voltage-gated anion channel activity [GO:0008308]	mitochondrial outer membrane [GO:0005741]		BGIBMGA008955-RA;	101739703;	bmor:101739703;		PF01459;	1462.99	93.97	1	21	25	577	282	30.0583	7.51807
107	C	chr4	5189298	5191016	BMgn005994	NM_001047078.1,AK385909,AK378110,BGIBMGA005994	Q1HPL3	Q1HPL3_BOMMO	Proteasome 26S non-atpase subunit 7 (Uncharacterized protein)	LOC733131	330			proteasome complex [GO:0000502]			proteasome complex [GO:0000502]		BGIBMGA005994-RA;	733131;	bmor:733131;		PF01398;PF13012;	790.76	64.55	1	10	21	146	330	37.4715	6.354
108	C	chr15	19197910	19199534	BMgn002164	AK386295,BGIBMGA002164	H9IY31	H9IY31_BOMMO	Ribosomal protein L35A		93			ribosome [GO:0005840]; structural constituent of ribosome [GO:0003735]; translation [GO:0006412]	translation [GO:0006412]	structural constituent of ribosome [GO:0003735]	ribosome [GO:0005840]		BGIBMGA002164-RA;				PF01247;	373.58	66.67	1	7	10	175	93	10.4527	10.8872
109	C	chr18	3195180	3196960	BMgn008426	AK387832,BGIBMGA008426	H9JFX9	H9JFX9_BOMMO	26S proteasome non-atpase regulatory subunit 1-like		394			enzyme regulator activity					BGIBMGA008426-RA;					742.31	53.05	1	12	20	97	394	43.4402	5.52881
110	C	chr24	13271953	13278171	BMgn008780	NM_001044119.1,BGIBMGA008780	H9JGY3	H9JGY3_BOMMO	Ferritin (EC 1.16.3.1)	LOC732949	229	1.16.3.1		cellular iron ion homeostasis [GO:0006879]; ferric iron binding [GO:0008199]; ferroxidase activity [GO:0004322]; iron ion transport [GO:0006826]	cellular iron ion homeostasis [GO:0006879]; ferroxidase activity [GO:0004322]; iron ion transport [GO:0006826]	ferric iron binding [GO:0008199]; ferroxidase activity [GO:0004322]			BGIBMGA008780-RA;				PF00210;	405.43	47.16	1	8	12	76	229	26.0453	7.23975
111	C	chr27	8746003	8746705	BMgn004540	NM_001043519.1,BGIBMGA004540	Q5R1P7	Q5R1P7_BOMMO	Heat shock protein hsp 19.9 (Uncharacterized protein)	Hsp19.9	177								BGIBMGA004540-RA;	692533;	bmor:692533;		PF00011;	520.02	60.45	1	5	13	68	177	19.8782	7.04932
112	C	chr16	901871	903149	BMgn012772	BGIBMGA012772	H9JTB0	H9JTB0_BOMMO	ATP-dependent RNA helicase WM6-like		425			ATP binding [GO:0005524]; helicase activity [GO:0004386]; nucleic acid binding [GO:0003676]	helicase activity [GO:0004386]	ATP binding [GO:0005524]; helicase activity [GO:0004386]; nucleic acid binding [GO:0003676]			BGIBMGA012772-RA;	101741115;	bmor:101741115;		PF00270;PF00271;	661.96	39.53	1	11	19	114	425	48.6747	5.93506
113	C	chr5	20649835	20651084	BMgn005793	AK385878,AK384914,NM_001113272.1,BGIBMGA005793	H9J8F1	H9J8F1_BOMMO	Cytochrome c oxidase subunit Va	LOC100134927	151			cytochrome-c oxidase activity [GO:0004129]; mitochondrial inner membrane [GO:0005743]	cytochrome-c oxidase activity [GO:0004129]	cytochrome-c oxidase activity [GO:0004129]	mitochondrial inner membrane [GO:0005743]		BGIBMGA005793-RA;				PF02284;	616.61	56.29	1	12	14	72	151	16.9816	5.94775
114	C	chr23	6116037	6118313	BMgn011029	AK383345,NM_001099826.1,BGIBMGA011029	H9JNC6	H9JNC6_BOMMO	Acetoacetyl-coa thiolase	Aact	405			transferase activity, transferring acyl groups other than amino-acyl groups [GO:0016747]	transferase activity, transferring acyl groups other than amino-acyl groups [GO:0016747]	transferase activity, transferring acyl groups other than amino-acyl groups [GO:0016747]			BGIBMGA011029-RA;				PF02803;PF00108;	1373.35	72.35	1	22	23	304	405	42.659	8.11865
115	C	chr22	4684662	4689393	BMgn000475	AK379116,AK384880,AK386321,NM_001043610.1,BGIBMGA000475	H9IT95	H9IT95_BOMMO	Calreticulin	Crt	398			calcium ion binding [GO:0005509]; endoplasmic reticulum [GO:0005783]; protein folding [GO:0006457]	protein folding [GO:0006457]	calcium ion binding [GO:0005509]	endoplasmic reticulum [GO:0005783]		BGIBMGA000475-RA;				PF00262;	804.79	47.74	2	14	20	154	398	45.7561	4.65283
116	C	chr10	5034433	5036203	BMgn006751	NM_001046809.1,AK384837,AK386315,AK381333,BGIBMGA006751	Q2F5M1	Q2F5M1_BOMMO	GTP-binding nuclear protein Ran (Uncharacterized protein)	LOC692970	213			GTPase activity [GO:0003924]; GTP binding [GO:0005525]; GTP catabolic process [GO:0006184]; intracellular protein transport [GO:0006886]; nucleocytoplasmic transport [GO:0006913]; nucleus [GO:0005634]; small GTPase mediated signal transduction [GO:0007264]	GTPase activity [GO:0003924]; GTP catabolic process [GO:0006184]; intracellular protein transport [GO:0006886]; nucleocytoplasmic transport [GO:0006913]; small GTPase mediated signal transduction [GO:0007264]	GTPase activity [GO:0003924]; GTP binding [GO:0005525]	nucleus [GO:0005634]		BGIBMGA006751-RA;	692970;	bmor:692970;		PF00071;	455.3	69.01	1	9	13	149	213	24.3214	7.41553
117	C	chr26	7036776	7039987	BMgn002309	NM_001046796.1,NM_001173366.1,AK384779,AK381524,AK386285,BGIBMGA002309	Q2F5N9	Q2F5N9_BOMMO	Nucleoplasmin isoform 2 (Uncharacterized protein)	LOC692956	187			nucleic acid binding [GO:0003676]		nucleic acid binding [GO:0003676]			BGIBMGA002309-RA;	692956;	bmor:692956;			163.2	24.6	1	1	5	34	187	20.8304	4.93213
118	C	chr23	2718885	2720706	BMgn010998	AK384762,AK386261,BGIBMGA010998	H9JN95	H9JN95_BOMMO	Guanine nucleotide-binding protein subunit beta-like protein 1-like		322								BGIBMGA010998-RA;	101741482;	bmor:101741482;		PF00400;	250.66	26.71	1	2	9	31	322	36.1787	6.78564
119	C	chr10	13882291	13885736	BMgn006966	AK383699,BGIBMGA006966	H9JBS1	H9JBS1_BOMMO	Probable nuclear transport factor 2-like isoform X1	Bmo.1073	130			intracellular [GO:0005622]; transport [GO:0006810]	transport [GO:0006810]		intracellular [GO:0005622]		BGIBMGA006966-RA;	101745365;	bmor:101745365;		PF02136;	314.98	60	1	4	4	43	130	14.7835	5.42725
120	C	chr4	13069037	13074387	BMgn002981	NM_001043643.1,AK383894,BGIBMGA002981	Q68HB4	PROF_BOMMO	Profilin		126			cytoplasm [GO:0005737]; cytoskeleton [GO:0005856]			cytoplasm [GO:0005737]; cytoskeleton [GO:0005856]	Cytoplasm, cytoskeleton {ECO:0000250}.	BGIBMGA002981-RA;	692652;	bmor:692652;		PF00235;	542.02	80.95	1	8	8	214	126	13.7039	6.29053
121	C	chr8	11588827	11591261	BMgn005323	NM_001044131.1,AK383206,AK380978,BGIBMGA005323	Q1HE02	Q1HE02_BOMMO	ALY (Uncharacterized protein)	LOC733049	254			nucleic acid binding [GO:0003676]; nucleotide binding [GO:0000166]		nucleic acid binding [GO:0003676]; nucleotide binding [GO:0000166]			BGIBMGA005323-RA;	733049;	bmor:733049;		PF13865;PF00076;	647.51	70.87	1	11	18	120	254	27.2541	10.6382
122	C	chr1	10877563	10879032	BMgn000701	NM_001043447.1,BGIBMGA000701	H9ITX1	H9ITX1_BOMMO	Catalase (EC 1.11.1.6)	Cat	507	1.11.1.6		catalase activity [GO:0004096]; heme binding [GO:0020037]; hydrogen peroxide catabolic process [GO:0042744]; metal ion binding [GO:0046872]; response to oxidative stress [GO:0006979]	catalase activity [GO:0004096]; hydrogen peroxide catabolic process [GO:0042744]; response to oxidative stress [GO:0006979]	catalase activity [GO:0004096]; heme binding [GO:0020037]; metal ion binding [GO:0046872]			BGIBMGA000701-RA;				PF00199;PF06628;	342.25	23.87	1	7	12	39	507	56.8846	8.08936
123	C	chr12	4814639	4816663	BMgn010423	AK385704,NM_001046792.1,BGIBMGA010423	H9JLM2	H9JLM2_BOMMO	Malate dehydrogenase (EC 1.1.1.37)	LOC692952	331	1.1.1.37		cellular carbohydrate metabolic process [GO:0044262]; L-malate dehydrogenase activity [GO:0030060]; malate metabolic process [GO:0006108]; tricarboxylic acid cycle [GO:0006099]	cellular carbohydrate metabolic process [GO:0044262]; L-malate dehydrogenase activity [GO:0030060]; malate metabolic process [GO:0006108]; tricarboxylic acid cycle [GO:0006099]	L-malate dehydrogenase activity [GO:0030060]			BGIBMGA010423-RA;				PF02866;PF00056;	1384.56	71.3	1	20	25	371	331	35.4134	6.80029
124	C	chr23	13091580	13093135	BMgn011581	NM_001043945.1,AK383464,BGIBMGA011581	Q2VEW6	Q2VEW6_BOMMO	Small ubiquitin-related modifier (SUMO)	Smt3 sumo	91			nucleus [GO:0005634]			nucleus [GO:0005634]	Nucleus {ECO:0000256|RuleBase:RU361190}.	BGIBMGA011581-RA;	692976;	bmor:692976;		PF11976;	281.58	43.96	1	5	5	43	91	10.3022	5.45264
125	C	chr5	1291769	1293059	BMgn013536	NM_001043525.1,BGIBMGA013536	H6VTP5	H6VTP5_BOMMO	Dnaj-5 (Uncharacterized protein)	DnaJ-5	351			protein folding [GO:0006457]	protein folding [GO:0006457]				BGIBMGA013536-RA;				PF01556;PF00226;	360.16	28.77	1	5	13	34	351	39.059	9.24658
126	U	chr22	16740783	16742669	BMgn004695	NM_001113266.1,BGIBMGA004695	A9X4T2	A9X4T2_BOMMO	HMGA (Uncharacterized protein)	HMGA Hmga	114			DNA binding [GO:0003677]		DNA binding [GO:0003677]			BGIBMGA004695-RA;	100134920;	bmor:100134920;		PF02178;	87.25	31.58	1	1	5	23	114	12.2312	9.5835
127	C	chr20	3238660	3242392	BMgn004406	NM_001043895.1,AK379472,AK383356,BGIBMGA004406	Q4PJ12	Q4PJ12_BOMMO	Ribosome-associated membrane protein 4 (Uncharacterized protein)	LOC692773	64			endoplasmic reticulum [GO:0005783]			endoplasmic reticulum [GO:0005783]		BGIBMGA004406-RA;	692773;	bmor:692773;		PF06624;	108.13	35.94	1	1	5	12	64	7.22891	9.99365
128	C	chr4	3750783	3754237	BMgn006141	NM_001043383.1,AK378275,AK385987,BGIBMGA006141	Q9GV27	EIF3H_BOMMO	Eukaryotic translation initiation factor 3 subunit H (eif3h)		337			eukaryotic 43S preinitiation complex [GO:0016282]; eukaryotic 48S preinitiation complex [GO:0033290]; eukaryotic translation initiation factor 3 complex [GO:0005852]; formation of translation preinitiation complex [GO:0001731]; translation initiation factor activity [GO:0003743]	formation of translation preinitiation complex [GO:0001731]; translation initiation factor activity [GO:0003743]	translation initiation factor activity [GO:0003743]	eukaryotic 43S preinitiation complex [GO:0016282]; eukaryotic 48S preinitiation complex [GO:0033290]; eukaryotic translation initiation factor 3 complex [GO:0005852]	Cytoplasm {ECO:0000255|HAMAP-Rule:MF_03007}.	BGIBMGA006141-RA;	692388;	bmor:692388;		PF01398;	584.94	36.8	1	8	13	68	337	38.5854	5.98584
129	C	chr28	9943	11074	BMgn013945	NM_001126252.1,BGIBMGA013945	H9JWN1	H9JWN1_BOMMO	Actin, muscle-type A1	A1	376			ATP binding [GO:0005524]		ATP binding [GO:0005524]			BGIBMGA013945-RA;				PF00022;	1564.15	72.34	2	7	25	968	376	41.7498	5.38916
130	C	chr5	12235754	12240023	BMgn003493	AK386262,BGIBMGA003493	H9J1V6	H9J1V6_BOMMO	Probable very-long-chain enoyl-coa reductase art-1-like		300			cytoplasm [GO:0005737]; integral component of membrane [GO:0016021]; lipid metabolic process [GO:0006629]; oxidoreductase activity, acting on the CH-CH group of donors [GO:0016627]	lipid metabolic process [GO:0006629]; oxidoreductase activity, acting on the CH-CH group of donors [GO:0016627]	oxidoreductase activity, acting on the CH-CH group of donors [GO:0016627]	cytoplasm [GO:0005737]; integral component of membrane [GO:0016021]		BGIBMGA003493-RA;	101742899;	bmor:101742899;		PF02544;PF00240;	333.74	25.67	1	6	10	33	300	34.1899	9.42236
131	C	chr25	6459395	6463976	BMgn004992	AK388575,AK384850,AK386503,AK377975,BGIBMGA004992	H9J651	H9J651_BOMMO	Adipocyte plasma membrane-associated protein-like	Bmo.12748	685			biosynthetic process [GO:0009058]; strictosidine synthase activity [GO:0016844]	biosynthetic process [GO:0009058]; strictosidine synthase activity [GO:0016844]	strictosidine synthase activity [GO:0016844]			BGIBMGA004992-RA;				PF03088;	1058.03	44.53	1	17	28	216	685	75.8385	9.33447
132	C	chr15	13551439	13560019	BMgn003361	AK386617,BGIBMGA003361	H9J1H4	H9J1H4_BOMMO	Importin-5-like		1007								BGIBMGA003361-RA;					1655.06	41.21	1	28	32	192	1007	112.737	4.79248
133	C	chr9	14493232	14498249	BMgn002493	AK386519,AK378212,BGIBMGA002493	H9IZ08	H9IZ08_BOMMO	Proliferation-associated protein 2G4-like		379								BGIBMGA002493-RA;	101746307;	bmor:101746307;		PF00557;	941.28	60.16	1	16	23	223	379	42.1108	7.44482
134	C	chr4	7334687	7336561	BMgn006196	AK385913,NM_001163908.1,BGIBMGA006196	H9J9K3	H9J9K3_BOMMO	Dnaj (Hsp40) homolog 1	DnaJ-1	313			protein folding [GO:0006457]	protein folding [GO:0006457]				BGIBMGA006196-RA;				PF01556;PF00684;	351.07	45.37	1	8	11	39	313	34.9173	6.82959
135	C	chr4	14797482	14798883	BMgn003028	AK386238,NM_001046739.1,BGIBMGA003028	Q2F5X2	Q2F5X2_BOMMO	Proteasome subunit alpha type (EC 3.4.25.1)	LOC692896	249	3.4.25.1		cytoplasm [GO:0005737]; nucleus [GO:0005634]; proteasome core complex, alpha-subunit complex [GO:0019773]; threonine-type endopeptidase activity [GO:0004298]; ubiquitin-dependent protein catabolic process [GO:0006511]	threonine-type endopeptidase activity [GO:0004298]; ubiquitin-dependent protein catabolic process [GO:0006511]	threonine-type endopeptidase activity [GO:0004298]	cytoplasm [GO:0005737]; nucleus [GO:0005634]; proteasome core complex, alpha-subunit complex [GO:0019773]	Cytoplasm {ECO:0000256|RuleBase:RU000551}. Nucleus {ECO:0000256|RuleBase:RU000551}.	BGIBMGA003028-RA;	692896;	bmor:692896;		PF00227;PF10584;	765.67	63.45	1	10	14	151	249	27.8545	8.20654
136	C	chr4	14132596	14134021	BMgn003009	NM_001047071.1,AK381458,AK379483,AK382043,BGIBMGA003009	Q1HPQ9	Q1HPQ9_BOMMO	Proteasome subunit beta type (EC 3.4.25.1)	LOC733124	283	3.4.25.1		cytoplasm [GO:0005737]; nucleus [GO:0005634]; proteasome core complex [GO:0005839]; proteolysis involved in cellular protein catabolic process [GO:0051603]; threonine-type endopeptidase activity [GO:0004298]	proteolysis involved in cellular protein catabolic process [GO:0051603]; threonine-type endopeptidase activity [GO:0004298]	threonine-type endopeptidase activity [GO:0004298]	cytoplasm [GO:0005737]; nucleus [GO:0005634]; proteasome core complex [GO:0005839]	Cytoplasm {ECO:0000256|RuleBase:RU000694, ECO:0000256|SAAS:SAAS00039306}. Nucleus {ECO:0000256|RuleBase:RU000694, ECO:0000256|SAAS:SAAS00039306}.	BGIBMGA003009-RA;	733124;	bmor:733124;		PF12465;PF00227;	391.35	34.28	1	8	9	109	283	30.5485	8.06006
137	C	chr3	3227258	3234864	BMgn007469	NM_001044073.1,AK383572,BGIBMGA007469	Q4F863	Q4F863_BOMMO	Eukaryotic translation initiation factor 5A (eif-5A)	eIF5A LOC693075	160			positive regulation of translational elongation [GO:0045901]; positive regulation of translational termination [GO:0045905]; ribosome binding [GO:0043022]; translational frameshifting [GO:0006452]; translation elongation factor activity [GO:0003746]; translation initiation factor activity [GO:0003743]	positive regulation of translational elongation [GO:0045901]; positive regulation of translational termination [GO:0045905]; translational frameshifting [GO:0006452]; translation elongation factor activity [GO:0003746]; translation initiation factor activity [GO:0003743]	ribosome binding [GO:0043022]; translation elongation factor activity [GO:0003746]; translation initiation factor activity [GO:0003743]			BGIBMGA007469-RA;	693075;	bmor:693075;		PF01287;	803.14	70	1	15	16	140	160	17.5135	5.40186
138	C	chr18	3192968	3194743	BMgn008425	BGIBMGA008425	H9JFX8	H9JFX8_BOMMO	26S proteasome non-atpase regulatory subunit 1-like		314			enzyme regulator activity					BGIBMGA008425-RA;					389.2	33.76	1	6	13	83	314	35.5872	5.24951
139	C	chr12	19947886	19948913	BMgn005860	BGIBMGA005860	H9J8L8	H9J8L8_BOMMO	Reticulon-1-like		248								BGIBMGA005860-RA;					325.03	75	1	6	11	48	248	26.6841	4.84326
140	C	chr17	2169526	2170714	BMgn005648	AK383772,BGIBMGA005648	H9J806	H9J806_BOMMO	Putative ATP synthase subunit f, mitochondrial-like		99								BGIBMGA005648-RA;				PF10206;	387.23	68.69	1	6	9	110	99	11.4407	9.89111
141	C	chr5	2061992	2062746	BMgn013511	AK386525,NM_001046933.1,BGIBMGA013511	Q1HQ25	Q1HQ25_BOMMO	H+ transporting ATP synthase subunit g (Uncharacterized protein)	LOC732934	99			ATP synthesis coupled proton transport [GO:0015986]; hydrogen ion transmembrane transporter activity [GO:0015078]; mitochondrial proton-transporting ATP synthase complex, coupling factor F(o) [GO:0000276]	ATP synthesis coupled proton transport [GO:0015986]; hydrogen ion transmembrane transporter activity [GO:0015078]	hydrogen ion transmembrane transporter activity [GO:0015078]	mitochondrial proton-transporting ATP synthase complex, coupling factor F(o) [GO:0000276]		BGIBMGA013511-RA;	732934;	bmor:732934;		PF04718;	207.22	47.47	1	4	5	89	99	10.918	9.92041
142	C	chr19	15208881	15209757	BMgn000201	AK384251,NM_001099622.1,BGIBMGA000201	Q1HQ18	Q1HQ18_BOMMO	Proteasome beta subunit (Uncharacterized protein)	LOC100101166	232			proteasome core complex [GO:0005839]; proteolysis involved in cellular protein catabolic process [GO:0051603]; threonine-type endopeptidase activity [GO:0004298]	proteolysis involved in cellular protein catabolic process [GO:0051603]; threonine-type endopeptidase activity [GO:0004298]	threonine-type endopeptidase activity [GO:0004298]	proteasome core complex [GO:0005839]		BGIBMGA000201-RA;	100101166;	bmor:100101166;		PF00227;	435.41	44.4	1	7	9	79	232	25.7399	6.39209
143	C	chr13	7349432	7350944	BMgn000918	NM_001047053.1,AK383214,BGIBMGA000918	Q1HQ42	Q1HQ42_BOMMO	S-phase kinase-associated protein (Uncharacterized protein)	LOC733106	162			kinase activity [GO:0016301]; ubiquitin-dependent protein catabolic process [GO:0006511]	kinase activity [GO:0016301]; ubiquitin-dependent protein catabolic process [GO:0006511]	kinase activity [GO:0016301]			BGIBMGA000918-RA;	733106;	bmor:733106;		PF01466;PF03931;	709.47	73.46	1	11	16	87	162	18.5242	4.52588
144	C	chr15	925675	926378	BMgn007964	BGIBMGA007964	H9JEL7	H9JEL7_BOMMO	Nucleolin-like isoform X1		156			nucleic acid binding [GO:0003676]; nucleotide binding [GO:0000166]		nucleic acid binding [GO:0003676]; nucleotide binding [GO:0000166]			BGIBMGA007964-RA;				PF00076;	219.5	45.51	1	4	7	55	156	17.1365	4.57666
145	C	chr10	8630789	8631625	BMgn006840	NM_001099613.1,AK381940,AK381522,BGIBMGA006840	Q2F5R9	Q2F5R9_BOMMO	Eukaryotic translation initiation factor 1A (Uncharacterized protein)	LOC100101157	145			translation initiation factor activity [GO:0003743]	translation initiation factor activity [GO:0003743]	translation initiation factor activity [GO:0003743]			BGIBMGA006840-RA;	100101157;	bmor:100101157;		PF01176;	205.96	35.17	1	5	6	34	145	16.6044	5.35107
146	C	chr8	17552471	17553733	BMgn009845	AK386322,NM_001047012.1,NM_001110314.1,BGIBMGA009845	H9JJZ4	H9JJZ4_BOMMO	Acyl carrier protein		191			fatty acid biosynthetic process [GO:0006633]	fatty acid biosynthetic process [GO:0006633]				BGIBMGA009845-RA;				PF00550;	307.12	51.83	1	3	11	70	191	21.4992	7.44482
147	C	chr23	8189390	8190100	BMgn011096	AK383439,BGIBMGA011096	H9JNJ2	H9JNJ2_BOMMO	Guanine nucleotide-binding protein subunit gamma	Bmo.3797	70			G-protein coupled receptor signaling pathway [GO:0007186]; heterotrimeric G-protein complex [GO:0005834]; signal transducer activity [GO:0004871]	G-protein coupled receptor signaling pathway [GO:0007186]; signal transducer activity [GO:0004871]	signal transducer activity [GO:0004871]	heterotrimeric G-protein complex [GO:0005834]	Cell membrane {ECO:0000256|RuleBase:RU004973}; Lipid-anchor {ECO:0000256|RuleBase:RU004973}; Cytoplasmic side {ECO:0000256|RuleBase:RU004973}.	BGIBMGA011096-RA;	101740811;	bmor:101740811;		PF00631;	219.91	30	1	4	4	27	70	7.98616	8.54346
148	C	chr17	10122020	10126893	BMgn007047	AK386580,NM_001177862.1,BGIBMGA007047	D4Q9I1	D4Q9I1_BOMMO	Short-chain dehydrogenase/reductase (Uncharacterized protein)	BmSDR1 SDR1	306			oxidoreductase activity [GO:0016491]	oxidoreductase activity [GO:0016491]	oxidoreductase activity [GO:0016491]			BGIBMGA007047-RA;	100422790;	bmor:100422790;		PF00106;	1300.77	80.07	1	24	28	408	306	34.2157	8.74854
149	C	chr4	12074287	12075772	BMgn002953	BGIBMGA002953	H9J0B7	H9J0B7_BOMMO	Probable 26S proteasome non-atpase regulatory subunit 3-like	Bmo.6131	494			enzyme regulator activity [GO:0030234]; proteasome complex [GO:0000502]; regulation of protein catabolic process [GO:0042176]	enzyme regulator activity [GO:0030234]; regulation of protein catabolic process [GO:0042176]	enzyme regulator activity [GO:0030234]	proteasome complex [GO:0000502]		BGIBMGA002953-RA;	101746211;	bmor:101746211;		PF01399;PF08375;	1089.81	61.74	1	16	31	225	494	56.2836	8.41162
150	C	chr9	9500529	9511013	BMgn012515	NM_001047044.1,AK377917,AK384443,AK386328,BGIBMGA012515	H9JSK4	H9JSK4_BOMMO	S-adenosylmethionine synthase (EC 2.5.1.6)	LOC733097	411	2.5.1.6	PATHWAY: Amino-acid biosynthesis; S-adenosyl-L-methionine biosynthesis; S-adenosyl-L-methionine from L-methionine: step 1/1. {ECO:0000256|RuleBase:RU000541}.	ATP binding [GO:0005524]; metal ion binding [GO:0046872]; methionine adenosyltransferase activity [GO:0004478]; one-carbon metabolic process [GO:0006730]; S-adenosylmethionine biosynthetic process [GO:0006556]	methionine adenosyltransferase activity [GO:0004478]; one-carbon metabolic process [GO:0006730]; S-adenosylmethionine biosynthetic process [GO:0006556]	ATP binding [GO:0005524]; metal ion binding [GO:0046872]; methionine adenosyltransferase activity [GO:0004478]			BGIBMGA012515-RA;				PF02773;PF02772;PF00438;	232.13	18.73	1	4	7	42	411	45.4098	6.53662
151	C	chr18	1451219	1452346	BMgn008284	BGIBMGA008284	H9JFI7	H9JFI7_BOMMO	ELAV-like protein 2-like		356			nucleic acid binding [GO:0003676]; nucleotide binding [GO:0000166]		nucleic acid binding [GO:0003676]; nucleotide binding [GO:0000166]			BGIBMGA008284-RA;				PF00076;	400.92	31.18	1	6	13	76	356	38.1542	8.96826
152	C	chr28	1031931	1036763	BMgn013965	AK378328,AK378351,AK383347,NM_001046963.1,BGIBMGA013965	Q1HPX4	Q1HPX4_BOMMO	ATP synthase subunit gamma	LOC732965	296			ATP synthesis coupled proton transport [GO:0015986]; proton-transporting ATPase activity, rotational mechanism [GO:0046961]; proton-transporting ATP synthase activity, rotational mechanism [GO:0046933]; proton-transporting ATP synthase complex, catalytic core F(1) [GO:0045261]	ATP synthesis coupled proton transport [GO:0015986]; proton-transporting ATPase activity, rotational mechanism [GO:0046961]; proton-transporting ATP synthase activity, rotational mechanism [GO:0046933]	proton-transporting ATPase activity, rotational mechanism [GO:0046961]; proton-transporting ATP synthase activity, rotational mechanism [GO:0046933]	proton-transporting ATP synthase complex, catalytic core F(1) [GO:0045261]		BGIBMGA013965-RA;	732965;	bmor:732965;		PF00231;	813.31	71.96	1	16	22	227	296	32.3289	9.29053
153	U	Bm_scaf318	20688	21390	BMgn014078	BGIBMGA014078	H9JX13	H9JX13_BOMMO	Uncaracterized protein		82								BGIBMGA014078-RA;					42.03	24.39	1	1	2	9	82	8.99427	4.76709
154	C	chr8	7912175	7919012	BMgn005416	NM_001114986.1,AK379262,AK379264,BGIBMGA005416	H9J7C4	H9J7C4_BOMMO	Methoprene-tolerant protein 1	MET1	455			cytoplasm [GO:0005737]; DNA binding [GO:0003677]; nucleus [GO:0005634]; sequence-specific DNA binding transcription factor activity [GO:0003700]; signal transducer activity [GO:0004871]; transcription, DNA-templated [GO:0006351]; transcription factor complex [GO:0005667]	sequence-specific DNA binding transcription factor activity [GO:0003700]; signal transducer activity [GO:0004871]; transcription, DNA-templated [GO:0006351]	DNA binding [GO:0003677]; sequence-specific DNA binding transcription factor activity [GO:0003700]; signal transducer activity [GO:0004871]	cytoplasm [GO:0005737]; nucleus [GO:0005634]; transcription factor complex [GO:0005667]		BGIBMGA005416-RA;				PF00010;	130.2	17.58	1	1	9	21	455	52.376	8.42627
155	C	chr16	5865855	5870330	BMgn012975	AK384305,BGIBMGA012975	H9JTW3	H9JTW3_BOMMO	Uncharacterized protein LOC101736189		468								BGIBMGA012975-RA;					273.86	22.65	1	4	12	44	468	54.9781	7.1665
156	C	chr1	10771567	10776783	BMgn000528	AK381793,BGIBMGA000528	H9ITE8	H9ITE8_BOMMO	Eukaryotic translation initiation factor 4 gamma 3-like		1417			RNA binding [GO:0003723]		RNA binding [GO:0003723]			BGIBMGA000528-RA;				PF02847;PF02854;	1002.4	28.44	1	16	41	180	1417	159.128	6.771
157	C	chr12	11880646	11885419	BMgn010673	AK383517,BGIBMGA010673	H9JMC0	H9JMC0_BOMMO	Putative ATP-dependent RNA helicase me31b-like		372			ATP binding [GO:0005524]; helicase activity [GO:0004386]; nucleic acid binding [GO:0003676]	helicase activity [GO:0004386]	ATP binding [GO:0005524]; helicase activity [GO:0004386]; nucleic acid binding [GO:0003676]			BGIBMGA010673-RA;				PF00270;PF00271;	267.68	36.56	1	4	11	26	372	42.3901	8.04541
158	U	chr18	11218668	11221227	BMgn008319	BGIBMGA008319	H9JFM2	H9JFM2_BOMMO	Uncharacterized protein LOC101738579	Bmo.4101	852								BGIBMGA008319-RA;	101738579;	bmor:101738579;			434.54	23.36	1	4	21	76	852	99.6126	7.59131
159	U	chr8	9757791	9759995	BMgn005455	NM_001099815.1,AK386458,AK379173,BGIBMGA005455	Q1HPH7	Q1HPH7_BOMMO	GA18592-PA (Uncharacterized protein)	LOC100101187	144								BGIBMGA005455-RA;	100101187;	bmor:100101187;		PF06747;	93.48	30.56	1	1	3	4	144	14.8192	8.54346
160	C	chr4	8037299	8038342	BMgn006209	NM_001044167.1,AK385064,AK386540,BGIBMGA006209	Q2F5L5	Q2F5L5_BOMMO	Transport protein Sec61 beta protein (Transport protein Sec61 beta subunit) (Uncharacterized protein)	LOC733070	97								BGIBMGA006209-RA;	733070;	bmor:733070;		PF03911;	276.55	65.98	1	3	8	73	97	10.1152	11.7954
161	C	chr19	10853800	10854965	BMgn003974	AK385800,BGIBMGA003974	H9J387	H9J387_BOMMO	Uncharacterized protein LOC101743811 isoform X1	Bmo.214	83								BGIBMGA003974-RA;				PF10200;	102.57	28.92	1	1	2	11	83	9.7429	8.74854
162	C	chr2	4270354	4276247	BMgn009698	NM_001046900.1,AK383828,AK384657,AK384571,BGIBMGA009698	H9JJJ7	H9JJJ7_BOMMO	Nascent polypeptide associated complex protein alpha subunit	LOC732899	245								BGIBMGA009698-RA;				PF01849;	519.85	31.84	1	7	9	91	245	26.0822	4.88135
163	C	chr11	12046735	12048379	BMgn011803	AK385061,AK386228,BGIBMGA011803	H9JQJ7	H9JQJ7_BOMMO	Ubiquitin-conjugating enzyme E2 variant 2-like		144			acid-amino acid ligase activity					BGIBMGA011803-RA;	101743376;	bmor:101743376;		PF00179;	512.36	82.64	1	9	12	70	144	16.4142	7.29834
164	U	chr8	12604971	12605178	BMgn005299	BGIBMGA005299	H9J707	H9J707_BOMMO	Nuclear protein 1-like	Bmo.2440	68								BGIBMGA005299-RA;				PF10195;	21.93	11.76	1	1	1	5	68	8.00279	8.47021
165	C	chr25	4372534	4375106	BMgn004824	NM_001046658.1,BGIBMGA004824	Q2F6A1	Q2F6A1_BOMMO	Electron-transfer-flavoprotein beta polypeptide (Uncharacterized protein)	LOC692811	253			electron carrier activity [GO:0009055]		electron carrier activity [GO:0009055]			BGIBMGA004824-RA;	692811;	bmor:692811;		PF01012;	1184.99	83.79	1	20	22	230	253	27.2227	8.47021
166	C	chr11	10583121	10600130	BMgn011844	NM_001043706.1,AK383847,AK378664,AK377242,BGIBMGA011844	H9JQN8	H9JQN8_BOMMO	Protein disulfide-isomerase (EC 5.3.4.1)	Pdi	494	5.3.4.1		cell redox homeostasis [GO:0045454]; endoplasmic reticulum [GO:0005783]; protein disulfide isomerase activity [GO:0003756]	cell redox homeostasis [GO:0045454]; protein disulfide isomerase activity [GO:0003756]	protein disulfide isomerase activity [GO:0003756]	endoplasmic reticulum [GO:0005783]		BGIBMGA011844-RA;				PF00085;	1950.36	68.83	1	28	32	722	494	55.5501	4.70361
167	C	chr16	319877	321715	BMgn012762	AK383739,BGIBMGA012762	H9JTA0	H9JTA0_BOMMO	Dynein light chain 2, cytoplasmic-like isoform X2	Bmo.886	89			microtubule associated complex [GO:0005875]; microtubule-based process [GO:0007017]	microtubule-based process [GO:0007017]		microtubule associated complex [GO:0005875]		BGIBMGA012762-RA;	101742895;	bmor:101742895;		PF01221;	347.05	73.03	1	5	7	60	89	10.3511	7.32764
168	C	chr5	13457240	13461250	BMgn003688	AK383576,BGIBMGA003688	H9J2F1	H9J2F1_BOMMO	Poly(U)-specific endoribonuclease homolog	Bmo.3840	349			hydrolase activity, acting on ester bonds [GO:0016788]	hydrolase activity, acting on ester bonds [GO:0016788]	hydrolase activity, acting on ester bonds [GO:0016788]			BGIBMGA003688-RA;	101740108;	bmor:101740108;		PF09412;	131.96	20.92	1	2	5	8	349	39.6011	6.04932
169	C	chr22	10208293	10217300	BMgn000368	NM_001043488.1,AK386756,AK386303,AK386640,AK386426,BGIBMGA000368	Q4W6L7	Q4W6L7_BOMMO	Cyp302a1 (Cytochrome P450) (Uncharacterized protein)	dib CYP302A1 Cyp302a1	517			heme binding [GO:0020037]; iron ion binding [GO:0005506]; monooxygenase activity [GO:0004497]; oxidoreductase activity, acting on paired donors, with incorporation or reduction of molecular oxygen [GO:0016705]	monooxygenase activity [GO:0004497]; oxidoreductase activity, acting on paired donors, with incorporation or reduction of molecular oxygen [GO:0016705]	heme binding [GO:0020037]; iron ion binding [GO:0005506]; monooxygenase activity [GO:0004497]; oxidoreductase activity, acting on paired donors, with incorporation or reduction of molecular oxygen [GO:0016705]			BGIBMGA000368-RA;	692499;	bmor:692499;		PF00067;	1945.72	87.81	1	32	41	603	517	59.575	9.42236
170	C	chr6	10499619	10499841	BMgn006536	BGIBMGA006536	H9JAJ1	H9JAJ1_BOMMO	Hypothetical protein KGM_01767		73								BGIBMGA006536-RA;					108.78	34.25	1	2	2	5	73	8.15995	4.91943
171	U	chr7	7844391	7846458	BMgn010225	NM_001046799.1,AK384864,AK385638,BGIBMGA010225	H9JL24	H9JL24_BOMMO	Peroxisomal biogenesis factor 3	LOC692959	370			integral component of peroxisomal membrane [GO:0005779]; peroxisome organization [GO:0007031]	peroxisome organization [GO:0007031]		integral component of peroxisomal membrane [GO:0005779]		BGIBMGA010225-RA;				PF04882;	120.62	12.16	1	1	7	24	370	42.3874	6.69775
172	C	chr17	2165996	2167292	BMgn005559	AK383774,BGIBMGA005559	H9J7R7	H9J7R7_BOMMO	Mesencephalic astrocyte-derived neurotrophic factor homolog	Bmo.2691	173								BGIBMGA005559-RA;	101744776;	bmor:101744776;		PF10208;	524.29	48.55	1	9	14	64	173	19.9134	8.25049
173	C	chr5	3393128	3405755	BMgn002723	BGIBMGA002723	H9IZN8	H9IZN8_BOMMO	Solute carrier organic anion transporter family member 3A1-like		411			membrane [GO:0016020]; transporter activity [GO:0005215]	transporter activity [GO:0005215]	transporter activity [GO:0005215]	membrane [GO:0016020]		BGIBMGA002723-RA;				PF07648;PF03137;	370.27	24.82	1	6	8	99	411	44.4392	7.07861
174	C	chr6	785846	788730	BMgn013449	NM_001047064.1,AK378304,AK384109,BGIBMGA013449	H9JV86	H9JV86_BOMMO	Histone H2A	his2Av	131			DNA binding [GO:0003677]; nucleosome [GO:0000786]; nucleus [GO:0005634]		DNA binding [GO:0003677]	nucleosome [GO:0000786]; nucleus [GO:0005634]	Nucleus {ECO:0000256|RuleBase:RU000527}.; Nucleus {ECO:0000256|SAAS:SAAS00155769}. Chromosome {ECO:0000256|SAAS:SAAS00155769}.	BGIBMGA013449-RA;				PF00125;	432.86	64.89	1	4	9	353	131	13.6076	10.6968
175	C	chr8	18249920	18256902	BMgn009911	BGIBMGA009911	H9JK60	H9JK60_BOMMO	Ubiquitin-like modifier-activating enzyme 1-like	Bmo.10950	1043			acid-amino acid ligase activity [GO:0016881]; ATP binding [GO:0005524]; cellular protein modification process [GO:0006464]; small protein activating enzyme activity [GO:0008641]	acid-amino acid ligase activity [GO:0016881]; cellular protein modification process [GO:0006464]; small protein activating enzyme activity [GO:0008641]	acid-amino acid ligase activity [GO:0016881]; ATP binding [GO:0005524]; small protein activating enzyme activity [GO:0008641]			BGIBMGA009911-RA;	101739389;	bmor:101739389;		PF00899;PF09358;PF10585;PF02134;	2333.75	51.29	1	35	45	392	1043	116.242	5.66846
176	C	chr11	12716937	12719011	BMgn011696	AK386602,AK384720,BGIBMGA011696	H9JQ90	H9JQ90_BOMMO	VID27-like protein-like	Bmo.3249	219								BGIBMGA011696-RA;	101738996;	bmor:101738996;			307.52	27.4	1	6	8	55	219	24.6558	4.76709
177	C	chr19	8252230	8253699	BMgn004091	NM_001046882.1,AK386365,AK378311,BGIBMGA004091	H9J3K4	H9J3K4_BOMMO	Ribonuclease kappa-like		159			endoribonuclease activity [GO:0004521]; rRNA transcription [GO:0009303]	endoribonuclease activity [GO:0004521]; rRNA transcription [GO:0009303]	endoribonuclease activity [GO:0004521]			BGIBMGA004091-RA;					168.83	24.53	1	2	4	15	159	18.2925	5.63037
178	C	chr22	2751117	2755148	BMgn012674	AK383715,AK386841,NM_001046914.1,BGIBMGA012674	H9JT12	H9JT12_BOMMO	Mrna cap-binding protein eif4e	LOC732913	206			cytoplasm [GO:0005737]; translation initiation factor activity [GO:0003743]	translation initiation factor activity [GO:0003743]	translation initiation factor activity [GO:0003743]	cytoplasm [GO:0005737]		BGIBMGA012674-RA;				PF01652;	188.64	42.72	1	4	8	24	206	24.0783	6.96143
179	C	chr17	13656930	13664453	BMgn007114	AK383516,NM_001044137.1,BGIBMGA007114	H9JC69	H9JC69_BOMMO	Eukaryotic translation initiation factor 3 subunit B (eif3b) (Eukaryotic translation initiation factor 3 subunit 9)	eIF3-S9	695			eukaryotic 43S preinitiation complex [GO:0016282]; eukaryotic 48S preinitiation complex [GO:0033290]; eukaryotic translation initiation factor 3 complex [GO:0005852]; formation of translation preinitiation complex [GO:0001731]; nucleotide binding [GO:0000166]; regulation of translational initiation [GO:0006446]; translation initiation factor activity [GO:0003743]	formation of translation preinitiation complex [GO:0001731]; regulation of translational initiation [GO:0006446]; translation initiation factor activity [GO:0003743]	nucleotide binding [GO:0000166]; translation initiation factor activity [GO:0003743]	eukaryotic 43S preinitiation complex [GO:0016282]; eukaryotic 48S preinitiation complex [GO:0033290]; eukaryotic translation initiation factor 3 complex [GO:0005852]	Cytoplasm {ECO:0000256|HAMAP-Rule:MF_03001, ECO:0000256|PIRNR:PIRNR036424, ECO:0000256|SAAS:SAAS00045160}.	BGIBMGA007114-RA;				PF08662;	932.42	40.43	2	17	26	139	695	80.4764	5.35107
180	C	chr20	13302819	13306799	BMgn009156	AK383467,NM_001046693.1,BGIBMGA009156	H9JI08	H9JI08_BOMMO	Transketolase	Bmo.2636	229			catalytic activity [GO:0003824]	catalytic activity [GO:0003824]	catalytic activity [GO:0003824]			BGIBMGA009156-RA;				PF02779;PF02780;	529.41	66.81	1	8	10	138	229	24.541	6.53662
181	C	chr26	3650306	3651638	BMgn010723	NM_001083627.1,AK383395,BGIBMGA010723	H9JMH0	H9JMH0_BOMMO	Small nuclear ribonucleoprotein sm d2	LOC100036587	109			RNA splicing [GO:0008380]; small nuclear ribonucleoprotein complex [GO:0030532]	RNA splicing [GO:0008380]		small nuclear ribonucleoprotein complex [GO:0030532]		BGIBMGA010723-RA;				PF01423;	375.32	63.3	1	6	7	99	109	12.2536	9.75928
182	C	chr17	2447674	2451406	BMgn005635	AK386492,AK378469,NM_001046687.1,BGIBMGA005635	H9J7Z3	H9J7Z3_BOMMO	Sr protein		188			nucleic acid binding [GO:0003676]; nucleotide binding [GO:0000166]		nucleic acid binding [GO:0003676]; nucleotide binding [GO:0000166]			BGIBMGA005635-RA;				PF00076;	397.69	45.74	1	5	13	61	188	21.3349	9.14404
183	C	chr14	5506331	5516926	BMgn009249	NM_001173367.1,NM_001046736.1,AK377634,AK379887,BGIBMGA009249	H9JI99	H9JI99_BOMMO	Nucleosome assembly protein isoform 1	LOC692892	353			nucleosome assembly [GO:0006334]; nucleus [GO:0005634]	nucleosome assembly [GO:0006334]		nucleus [GO:0005634]		BGIBMGA009249-RA;				PF00956;	663.26	44.19	1	10	16	254	353	40.7158	4.79248
184	C	chr10	9332076	9332857	BMgn006859	AK382253,BGIBMGA006859	H9JBG4	H9JBG4_BOMMO	NADH dehydrogenase [ubiquinone] 1 beta subcomplex subunit 11, mitochondrial-like	Bmo.1007	143								BGIBMGA006859-RA;	101739775;	bmor:101739775;		PF10183;	80.59	19.58	1	2	3	11	143	16.4542	7.00537
185	C	chr22	10226531	10231791	BMgn000367	NM_001044121.1,AK385545,BGIBMGA000367	I1E4Y7	I1E4Y7_BOMMO	Eukaryotic translation initiation factor 3 subunit G (eif3g) (Eukaryotic translation initiation factor 3 RNA-binding subunit) (Eukaryotic translation initiation factor 3 subunit 4)	eIF3g	274			eukaryotic 43S preinitiation complex [GO:0016282]; eukaryotic 48S preinitiation complex [GO:0033290]; eukaryotic translation initiation factor 3 complex [GO:0005852]; formation of translation preinitiation complex [GO:0001731]; nucleotide binding [GO:0000166]; regulation of translational initiation [GO:0006446]; translation initiation factor activity [GO:0003743]	formation of translation preinitiation complex [GO:0001731]; regulation of translational initiation [GO:0006446]; translation initiation factor activity [GO:0003743]	nucleotide binding [GO:0000166]; translation initiation factor activity [GO:0003743]	eukaryotic 43S preinitiation complex [GO:0016282]; eukaryotic 48S preinitiation complex [GO:0033290]; eukaryotic translation initiation factor 3 complex [GO:0005852]	Cytoplasm {ECO:0000256|HAMAP-Rule:MF_03006, ECO:0000256|PIRNR:PIRNR037949}.	BGIBMGA000367-RA;				PF12353;PF00076;	357.06	40.88	2	4	10	41	274	30.2925	8.33838
186	C	chr21	17426860	17430734	BMgn007205	AK385902,BGIBMGA007205,BGIBMGA007206	H9JCG0	H9JCG0_BOMMO	Tubulin-specific chaperone A-like isoform X1	Bmo.2787	113			microtubule [GO:0005874]; tubulin complex assembly [GO:0007021]	tubulin complex assembly [GO:0007021]		microtubule [GO:0005874]		BGIBMGA007205-RA;	101740402;	bmor:101740402;		PF02970;	196.98	69.91	1	3	6	14	113	13.349	5.65576
187	C	chr12	3146677	3147531	BMgn010520	BGIBMGA010520	H9JLW8	H9JLW8_BOMMO	Ribonuclease Oy-like		188			ribonuclease T2 activity [GO:0033897]; RNA binding [GO:0003723]	ribonuclease T2 activity [GO:0033897]	ribonuclease T2 activity [GO:0033897]; RNA binding [GO:0003723]			BGIBMGA010520-RA;				PF00445;	66.05	19.68	1	1	3	10	188	22.048	7.04932
188	C	Bm_scaf290	25627	37136	BMgn005177	AK377789,NM_001043943.2,BGIBMGA005177	H9J6N5	H9J6N5_BOMMO	Splicing factor proline- and glutamine-rich	Psf	650			nucleic acid binding [GO:0003676]; nucleotide binding [GO:0000166]		nucleic acid binding [GO:0003676]; nucleotide binding [GO:0000166]			BGIBMGA005177-RA;				PF08075;PF00076;	1558.25	62.15	1	26	40	359	650	75.3151	9.21729
189	C	chr20	4759989	4762671	BMgn004376	BGIBMGA004376	H9J4D7	H9J4D7_BOMMO	Proteasome subunit beta type (EC 3.4.25.1)	Bmo.323	283	3.4.25.1		cytoplasm [GO:0005737]; nucleus [GO:0005634]; proteasome core complex [GO:0005839]; proteolysis involved in cellular protein catabolic process [GO:0051603]; threonine-type endopeptidase activity [GO:0004298]	proteolysis involved in cellular protein catabolic process [GO:0051603]; threonine-type endopeptidase activity [GO:0004298]	threonine-type endopeptidase activity [GO:0004298]	cytoplasm [GO:0005737]; nucleus [GO:0005634]; proteasome core complex [GO:0005839]	Cytoplasm {ECO:0000256|RuleBase:RU000694, ECO:0000256|SAAS:SAAS00039306}. Nucleus {ECO:0000256|RuleBase:RU000694, ECO:0000256|SAAS:SAAS00039306}.	BGIBMGA004376-RA;	101740220;	bmor:101740220;		PF00227;	464.05	39.22	1	6	12	97	283	31.2985	6.55127
190	C	chr12	1861707	1871861	BMgn010472	BGIBMGA010472	H9JLS0	H9JLS0_BOMMO	Nesprin-1-like	Bmo.4518	1254			integral component of membrane [GO:0016021]			integral component of membrane [GO:0016021]		BGIBMGA010472-RA;				PF00435;	1121.08	30.86	1	14	48	168	1254	142.756	6.16357
191	C	chr7	8615816	8626114	BMgn010130	AK385980,NM_001112667.1,NM_001112666.1,NM_001043376.1,BGIBMGA010130	H9JKS9	H9JKS9_BOMMO	Annexin	AnnIX	324			calcium-dependent phospholipid binding [GO:0005544]; calcium ion binding [GO:0005509]		calcium-dependent phospholipid binding [GO:0005544]; calcium ion binding [GO:0005509]			BGIBMGA010130-RA;				PF00191;	1674.23	90.74	1	30	37	549	324	35.8932	5.10986
192	C	chr25	6441689	6445861	BMgn004908	AK386084,BGIBMGA004908	H9J5W8	H9J5W8_BOMMO	26S protease regulatory subunit 4-like, partial	Bmo.1754	410			ATP binding [GO:0005524]; cytoplasm [GO:0005737]; hydrolase activity [GO:0016787]; protein catabolic process [GO:0030163]	hydrolase activity [GO:0016787]; protein catabolic process [GO:0030163]	ATP binding [GO:0005524]; hydrolase activity [GO:0016787]	cytoplasm [GO:0005737]		BGIBMGA004908-RA;				PF00004;	1157.1	58.78	1	17	27	200	410	46.2489	5.45264
193	U	chr10	2964078	2966462	BMgn006631	NM_001047059.1,AK378860,BGIBMGA006631	H9JAT6	H9JAT6_BOMMO	Peroxisomal membrane protein PMP22	LOC733112	186			integral component of membrane [GO:0016021]			integral component of membrane [GO:0016021]		BGIBMGA006631-RA;				PF04117;	85.92	14.52	1	1	4	5	186	20.9964	9.90576
194	C	chr16	5676155	5677847	BMgn012981	AK384860,AK383448,BGIBMGA012981	H9JTW9	H9JTW9_BOMMO	Transmembrane emp24 domain-containing protein 2-like		204			integral component of membrane [GO:0016021]; transport [GO:0006810]	transport [GO:0006810]		integral component of membrane [GO:0016021]	Membrane {ECO:0000256|RuleBase:RU003827}; Single-pass type I membrane protein {ECO:0000256|RuleBase:RU003827}.	BGIBMGA012981-RA;	101737070;	bmor:101737070;		PF01105;	310.9	42.65	1	5	8	62	204	23.3007	5.41455
195	U	chr22	8632634	8636277	BMgn000300	NM_001044189.1,AK385560,BGIBMGA000300	H9ISS3	H9ISS3_BOMMO	Eif2b-gamma protein		451								BGIBMGA000300-RA;				PF12804;	164.2	21.06	1	1	8	19	451	51.0205	7.06396
196	C	chr8	8172378	8173980	BMgn005425	AK381922,AK384718,NM_001046942.1,BGIBMGA005425	H9J7D3	H9J7D3_BOMMO	Ubiquitin-conjugating enzyme E2	LOC732943	159			ligase activity [GO:0016874]; SUMO transferase activity [GO:0019789]	ligase activity [GO:0016874]; SUMO transferase activity [GO:0019789]	ligase activity [GO:0016874]; SUMO transferase activity [GO:0019789]			BGIBMGA005425-RA;				PF00179;	249.17	38.99	1	4	8	28	159	18.0402	8.41162
197	C	chr20	7445619	7448303	BMgn004331	NM_001046917.1,AK386493,BGIBMGA004331	Q1HQ55	Q1HQ55_BOMMO	Peptidyl-prolyl cis-trans isomerase	Fkbp12	108			peptidyl-prolyl cis-trans isomerase activity [GO:0003755]; protein folding [GO:0006457]	peptidyl-prolyl cis-trans isomerase activity [GO:0003755]; protein folding [GO:0006457]	peptidyl-prolyl cis-trans isomerase activity [GO:0003755]			BGIBMGA004331-RA;	732917;	bmor:732917;		PF00254;	186.16	38.89	1	3	3	65	108	11.812	8.1333
198	C	chr26	9399433	9406488	BMgn002340	AK384890,BGIBMGA002340	H9IYK6	H9IYK6_BOMMO	Serine/threonine-protein phosphatase 2A 65 kda regulatory subunit A alpha isoform-like		590								BGIBMGA002340-RA;	101741848;	bmor:101741848;		PF02985;	1025.33	47.46	2	18	21	170	590	65.338	5.09717
199	C	chr19	12941447	12952946	BMgn004191	AK386958,AK383614,NM_001043652.1,BGIBMGA004191	Q3L234	Q3L234_BOMMO	Zinc finger protein	LOC692655	143			nucleic acid binding [GO:0003676]; zinc ion binding [GO:0008270]		nucleic acid binding [GO:0003676]; zinc ion binding [GO:0008270]			BGIBMGA004191-RA;	692655;	bmor:692655;		PF00098;	367.75	48.95	1	5	6	77	143	15.91	8.22119
200	C	chr4	12544432	12555108	BMgn002967	AK387498,AK383370,NM_001046667.1,BGIBMGA002967	H9J0D1	H9J0D1_BOMMO	Hydroxyacyl-coenzyme A dehydrogenase	LOC692820	697			3-hydroxyacyl-CoA dehydrogenase activity [GO:0003857]; coenzyme binding [GO:0050662]; enoyl-CoA hydratase activity [GO:0004300]; fatty acid beta-oxidation [GO:0006635]; mitochondrial fatty acid beta-oxidation multienzyme complex [GO:0016507]	3-hydroxyacyl-CoA dehydrogenase activity [GO:0003857]; enoyl-CoA hydratase activity [GO:0004300]; fatty acid beta-oxidation [GO:0006635]	3-hydroxyacyl-CoA dehydrogenase activity [GO:0003857]; coenzyme binding [GO:0050662]; enoyl-CoA hydratase activity [GO:0004300]	mitochondrial fatty acid beta-oxidation multienzyme complex [GO:0016507]		BGIBMGA002967-RA;				PF00725;PF02737;PF00378;	2070.71	72.74	1	35	43	392	697	74.9598	9.14404
201	C	Bm_scaf129	461946	463895	BMgn012665	AK383278,AK380934,BGIBMGA012665	H9JT03	H9JT03_BOMMO	F-actin-capping protein subunit alpha-like		288			barbed-end actin filament capping [GO:0051016]; F-actin capping protein complex [GO:0008290]	barbed-end actin filament capping [GO:0051016]		F-actin capping protein complex [GO:0008290]		BGIBMGA012665-RA;	101738938;	bmor:101738938;		PF01267;	689.42	63.89	1	11	13	70	288	32.4373	5.70654
202	C	Bm_scaf182	71883	73494	BMgn009186	AK388492,BGIBMGA009186	H9JI38	H9JI38_BOMMO	Uncharacterized protein LOC101744756		57								BGIBMGA009186-RA;					105.32	43.86	1	1	2	6	57	6.30324	8.63135
203	C	chr5	15317234	15318671	BMgn003544	NM_001045492.1,AK384859,AK377768,BGIBMGA003544	H9J207	H9J207_BOMMO	Cytochrome b-c1 complex subunit 7	Uccr	100			mitochondrial electron transport, ubiquinol to cytochrome c [GO:0006122]; mitochondrial respiratory chain complex III [GO:0005750]	mitochondrial electron transport, ubiquinol to cytochrome c [GO:0006122]		mitochondrial respiratory chain complex III [GO:0005750]	Mitochondrion inner membrane {ECO:0000256|PIRNR:PIRNR000022}.	BGIBMGA003544-RA;				PF02271;	428.81	80	1	7	9	54	100	12.0041	5.56689
204	C	chr17	1753477	1760849	BMgn005656	AK384540,BGIBMGA005656	H9J814	H9J814_BOMMO	Enoyl-coa hydratase precursor 1		302			catalytic activity [GO:0003824]	catalytic activity [GO:0003824]	catalytic activity [GO:0003824]			BGIBMGA005656-RA;				PF00378;	1243.16	57.62	1	18	21	325	302	32.8711	9.26123
205	C	chr4	19670289	19676945	BMgn003758	NM_001046875.1,AK383503,BGIBMGA003758	H9J2M1	H9J2M1_BOMMO	Importin subunit alpha	LOC732872	516			cytoplasm [GO:0005737]; nucleus [GO:0005634]; protein import into nucleus [GO:0006606]; protein transporter activity [GO:0008565]	protein import into nucleus [GO:0006606]; protein transporter activity [GO:0008565]	protein transporter activity [GO:0008565]	cytoplasm [GO:0005737]; nucleus [GO:0005634]		BGIBMGA003758-RA;				PF00514;PF01749;	395.14	26.55	1	5	16	83	516	56.4471	4.97021
206	C	chr16	214638	217177	BMgn013100	AK384809,AK382302,BGIBMGA013100	H9JU88	H9JU88_BOMMO	Small nuclear ribonucleoprotein Sm D3-like		130								BGIBMGA013100-RA;	101744663;	bmor:101744663;		PF01423;	218.34	46.92	1	3	5	69	130	14.0383	10.5063
207	C	chr15	9051324	9052809	BMgn007739	AK382541,AK385509,BGIBMGA007739	H9JDZ2	H9JDZ2_BOMMO	Uncharacterized protein CG16817-like isoform X1		157								BGIBMGA007739-RA;	101746199;	bmor:101746199;		PF04969;	325.18	45.86	1	5	8	40	157	18.2238	4.69092
208	C	chr19	9483703	9484425	BMgn004013	AK386347,BGIBMGA004013	H9J3C6	H9J3C6_BOMMO	28S ribosomal protein S17, mitochondrial-like	Bmo.5176	158			structural constituent of the ribosome					BGIBMGA004013-RA;					234.51	54.43	1	4	9	26	158	18.4426	9.34912
209	C	chr17	2379784	2383259	BMgn005641	AK385250,BGIBMGA005641	H9J7Z9	H9J7Z9_BOMMO	Dual specificity mitogen-activated protein kinase kinase 6-like isoform X3		334			ATP binding [GO:0005524]; protein serine/threonine kinase activity [GO:0004674]; regulation of signal transduction [GO:0009966]	protein serine/threonine kinase activity [GO:0004674]; regulation of signal transduction [GO:0009966]	ATP binding [GO:0005524]; protein serine/threonine kinase activity [GO:0004674]			BGIBMGA005641-RA;	101744017;	bmor:101744017;		PF00069;	97.56	18.86	1	1	5	12	334	37.8561	6.93213
210	C	chr21	13382064	13384118	BMgn001395	AK386311,NM_001046995.2,BGIBMGA001395	H9IVW4	H9IVW4_BOMMO	Proteasome beta 3 subunit	LOC732999	192			proteasome core complex [GO:0005839]; proteolysis involved in cellular protein catabolic process [GO:0051603]; threonine-type endopeptidase activity [GO:0004298]	proteolysis involved in cellular protein catabolic process [GO:0051603]; threonine-type endopeptidase activity [GO:0004298]	threonine-type endopeptidase activity [GO:0004298]	proteasome core complex [GO:0005839]		BGIBMGA001395-RA;				PF00227;	261.19	29.17	1	4	6	47	192	21.7988	5.12256
211	C	chr6	9605106	9606930	BMgn006523	BGIBMGA006523	H9JAH8	H9JAH8_BOMMO	Glucosidase 2 subunit beta-like		397			N-glycan processing [GO:0006491]	N-glycan processing [GO:0006491]				BGIBMGA006523-RA;				PF12999;	361.24	26.45	1	6	10	58	397	44.7534	4.55127
212	C	chr16	8532023	8532727	BMgn012904	AK383636,AK384650,BGIBMGA012904	H9JTP2	H9JTP2_BOMMO	Ras-related protein Rab-35-like		266			GTP binding [GO:0005525]; mitochondrial electron transport, ubiquinol to cytochrome c [GO:0006122]; mitochondrial respiratory chain complex III [GO:0005750]; protein transport [GO:0015031]; small GTPase mediated signal transduction [GO:0007264]	mitochondrial electron transport, ubiquinol to cytochrome c [GO:0006122]; protein transport [GO:0015031]; small GTPase mediated signal transduction [GO:0007264]	GTP binding [GO:0005525]	mitochondrial respiratory chain complex III [GO:0005750]		BGIBMGA012904-RA;				PF00071;PF05365;	313.37	36.84	6	1	9	81	266	30.5468	8.86572
213	C	chr3	9603700	9605857	BMgn009010	NM_001046798.1,BGIBMGA009010	H9JHL2	H9JHL2_BOMMO	26S proteasome non-atpase regulatory subunit 14		218			enzyme regulator activity					BGIBMGA009010-RA;				PF01398;PF13012;	217.71	44.95	1	4	7	21	218	24.1992	5.33838
214	C	chr1	18325248	18348773	BMgn012240	AK381555,AK378022,BGIBMGA012240	H9JRT0	H9JRT0_BOMMO	Basement membrane-specific heparan sulfate proteoglycan core protein-like	Bmo.3596	3887								BGIBMGA012240-RA;				PF00008;PF07679;PF00052;PF00053;PF02210;PF00057;	9003.54	53.49	1	136	157	2127	3887	425.45	4.97021
215	C	chr19	10578741	10589739	BMgn003985	AK385837,NM_001043538.1,BGIBMGA003985	H9J398	H9J398_BOMMO	TIA-1 homologue	Ter94	762			ATP binding [GO:0005524]; hydrolase activity [GO:0016787]	hydrolase activity [GO:0016787]	ATP binding [GO:0005524]; hydrolase activity [GO:0016787]			BGIBMGA003985-RA;				PF00004;PF02933;PF02359;PF09336;	2492.44	71	1	40	53	601	762	84.378	5.47803
216	C	chr17	555618	556303	BMgn005535	BGIBMGA005535	H9J7P3	H9J7P3_BOMMO	Myosin heavy chain, non-muscle-like		119			ATP binding [GO:0005524]; motor activity [GO:0003774]; myosin complex [GO:0016459]	motor activity [GO:0003774]	ATP binding [GO:0005524]; motor activity [GO:0003774]	myosin complex [GO:0016459]		BGIBMGA005535-RA;				PF00063;PF02736;	141.11	40.34	1	2	4	22	119	13.7858	4.83057
217	C	chr10	7229611	7230406	BMgn006789	BGIBMGA006789	H9JB94	H9JB94_BOMMO	Malectin-like		264								BGIBMGA006789-RA;	101744143;	bmor:101744143;		PF11721;	436.27	37.88	1	7	9	37	264	29.8094	5.5415
218	C	chr10	8993530	8996568	BMgn006850	NM_001043560.1,AK381419,AK384851,BGIBMGA006850	Q95P82	Q95P82_BOMMO	Serine/threonine-protein phosphatase (EC 3.1.3.16)	cna Cna	495	3.1.3.16		phosphoprotein phosphatase activity [GO:0004721]	phosphoprotein phosphatase activity [GO:0004721]	phosphoprotein phosphatase activity [GO:0004721]			BGIBMGA006850-RA;	692577;	bmor:692577;		PF00149;	516.18	31.31	1	9	17	74	495	55.9318	6.43018
219	C	chr25	2294386	2297227	BMgn004782	AK385952,BGIBMGA004782	H9J5J2	H9J5J2_BOMMO	26S protease regulatory subunit 6A-like		428			ATP binding [GO:0005524]; cytoplasm [GO:0005737]; hydrolase activity [GO:0016787]; protein catabolic process [GO:0030163]	hydrolase activity [GO:0016787]; protein catabolic process [GO:0030163]	ATP binding [GO:0005524]; hydrolase activity [GO:0016787]	cytoplasm [GO:0005737]		BGIBMGA004782-RA;				PF00004;	1081.6	62.38	1	17	21	155	428	47.6368	5.22412
220	C	chr5	11382427	11386918	BMgn003475	AK377529,AK386401,NM_001043388.1,BGIBMGA003475	Q9BPS1	Q9BPS1_BOMMO	Elongation factor 1 delta (Uncharacterized protein)	ef-1d Ef-1d	262			eukaryotic translation elongation factor 1 complex [GO:0005853]; translation elongation factor activity [GO:0003746]	translation elongation factor activity [GO:0003746]	translation elongation factor activity [GO:0003746]	eukaryotic translation elongation factor 1 complex [GO:0005853]		BGIBMGA003475-RA;	692393;	bmor:692393;		PF10587;PF00736;	465.26	49.62	1	9	13	93	262	28.8677	4.70361
221	C	Bm_scaf273	4548	10103	BMgn014087	NM_001046921.1,BGIBMGA014087	H9JX22	H9JX22_BOMMO	Peroxiredoxin	LOC732921	158			oxidoreductase activity [GO:0016491]	oxidoreductase activity [GO:0016491]	oxidoreductase activity [GO:0016491]			BGIBMGA014087-RA;				PF08534;	1036.52	91.77	1	15	17	211	158	16.6876	8.14795
222	C	chr10	4039895	4049454	BMgn006613	AK381914,BGIBMGA006613	H9JAR8	H9JAR8_BOMMO	Uncharacterized protein LOC101737962	Bmo.2791	1517								BGIBMGA006613-RA;					732.79	16.68	1	13	23	87	1517	163.203	4.39893
223	C	chr7	8482194	8488135	BMgn010246	NM_001046986.1,AK383352,AK388410,BGIBMGA010246,BGIBMGA010247	H9JL46	H9JL46_BOMMO	Vacuolar ATP synthase subunit E	LOC732990	152			ATP hydrolysis coupled proton transport [GO:0015991]; proton-transporting ATPase activity, rotational mechanism [GO:0046961]; proton-transporting two-sector ATPase complex, catalytic domain [GO:0033178]	ATP hydrolysis coupled proton transport [GO:0015991]; proton-transporting ATPase activity, rotational mechanism [GO:0046961]	proton-transporting ATPase activity, rotational mechanism [GO:0046961]	proton-transporting two-sector ATPase complex, catalytic domain [GO:0033178]		BGIBMGA010247-RA;				PF01991;	393.35	59.87	1	6	11	112	152	17.3666	9.65674
224	C	chr8	7862817	7863062	BMgn005413	BGIBMGA005413	H9J7C1	H9J7C1_BOMMO	Transcription elongation factor SPT4-like isoform X1	Bmo.12515	53								BGIBMGA005413-RA;				PF06093;	47.48	41.51	1	1	2	3	53	6.14015	10.4917
225	C	chr7	7883725	7884467	BMgn010227	AK382992,BGIBMGA010227	H9JL26	H9JL26_BOMMO	Scaffold attachment factor B2-like		206			nucleic acid binding					BGIBMGA010227-RA;				PF02037;	178.34	31.55	1	2	9	25	206	23.7235	4.71631
226	C	chr10	15275048	15294003	BMgn002931	AK382661,AK381829,BGIBMGA002931	H9J096	H9J096_BOMMO	Chromodomain-helicase-DNA-binding protein Mi-2 homolog isoform X1	Bmo.9556	1969			ATP binding [GO:0005524]; ATP-dependent helicase activity [GO:0008026]; DNA binding [GO:0003677]; nucleus [GO:0005634]; regulation of transcription, DNA-templated [GO:0006355]; zinc ion binding [GO:0008270]	ATP-dependent helicase activity [GO:0008026]; regulation of transcription, DNA-templated [GO:0006355]	ATP binding [GO:0005524]; ATP-dependent helicase activity [GO:0008026]; DNA binding [GO:0003677]; zinc ion binding [GO:0008270]	nucleus [GO:0005634]		BGIBMGA002931-RA;	101745315;	bmor:101745315;		PF08074;PF08073;PF00385;PF06461;PF06465;PF00271;PF00628;PF00176;	997.65	18.49	1	12	39	118	1969	223.425	5.79541
227	C	chr13	7371989	7373147	BMgn001232	NM_001046810.1,AK385681,AK378295,BGIBMGA001232	H9IVF2	H9IVF2_BOMMO	Ring box protein	LOC692971	126			zinc ion binding [GO:0008270]		zinc ion binding [GO:0008270]			BGIBMGA001232-RA;				PF12678;	84.67	21.43	1	1	4	6	126	14.7301	6.50732
228	C	chr4	12655110	12658410	BMgn003196	NM_001046964.1,AK387857,AK381128,AK385445,BGIBMGA003196	H9J109	H9J109_BOMMO	H+ transporting atpase V0 subunit D	LOC732966	348			ATP hydrolysis coupled proton transport [GO:0015991]; hydrogen ion transmembrane transporter activity [GO:0015078]; proton-transporting V-type ATPase, V0 domain [GO:0033179]	ATP hydrolysis coupled proton transport [GO:0015991]; hydrogen ion transmembrane transporter activity [GO:0015078]	hydrogen ion transmembrane transporter activity [GO:0015078]	proton-transporting V-type ATPase, V0 domain [GO:0033179]		BGIBMGA003196-RA;				PF01992;	299.24	30.17	1	6	8	19	348	39.5438	4.99561
229	C	chr9	14972007	14978298	BMgn002504	AK385283,BGIBMGA002504	H9IZ19	H9IZ19_BOMMO	GTP-binding protein SAR1b-like isoform X1	Bmo.3373	193			endoplasmic reticulum [GO:0005783]; Golgi apparatus [GO:0005794]; GTP binding [GO:0005525]; intracellular protein transport [GO:0006886]; vesicle-mediated transport [GO:0016192]	intracellular protein transport [GO:0006886]; vesicle-mediated transport [GO:0016192]	GTP binding [GO:0005525]	endoplasmic reticulum [GO:0005783]; Golgi apparatus [GO:0005794]		BGIBMGA002504-RA;	101735890;	bmor:101735890;		PF00025;	491.55	58.55	1	8	9	91	193	21.8183	7.02002
230	C	chr5	11259449	11260995	BMgn003725	AK384675,BGIBMGA003725	H9J2I8	H9J2I8_BOMMO	Glycylpeptide N-tetradecanoyltransferase (EC 2.3.1.97)	Bmo.3740	470	2.3.1.97		glycylpeptide N-tetradecanoyltransferase activity [GO:0004379]; N-terminal protein myristoylation [GO:0006499]	glycylpeptide N-tetradecanoyltransferase activity [GO:0004379]; N-terminal protein myristoylation [GO:0006499]	glycylpeptide N-tetradecanoyltransferase activity [GO:0004379]			BGIBMGA003725-RA;	101735807;	bmor:101735807;		PF01233;PF02799;	145.41	13.83	1	3	6	10	470	54.0126	8.08936
231	C	chr23	2980821	2983483	BMgn010959	AK385648,NM_001047073.1,BGIBMGA010959	H9JN56	H9JN56_BOMMO	Transmembrane emp24 protein transport domain containing 9 precursor	LOC733126	217			integral component of membrane [GO:0016021]; transport [GO:0006810]	transport [GO:0006810]		integral component of membrane [GO:0016021]	Membrane {ECO:0000256|RuleBase:RU003827}; Single-pass type I membrane protein {ECO:0000256|RuleBase:RU003827}.	BGIBMGA010959-RA;				PF01105;	307.96	28.57	1	6	6	45	217	25.0249	6.63916
232	C	chr11	17608855	17610091	BMgn012045	NM_001099806.1,AK383064,BGIBMGA012045	Q1HPQ7	Q1HPQ7_BOMMO	Small nuclear ribonucleoprotein F (snrnp-F) (Sm protein F)	LOC100101178	88			mRNA processing [GO:0006397]; RNA binding [GO:0003723]; RNA splicing [GO:0008380]; spliceosomal complex [GO:0005681]; viral nucleocapsid [GO:0019013]	mRNA processing [GO:0006397]; RNA splicing [GO:0008380]	RNA binding [GO:0003723]	spliceosomal complex [GO:0005681]; viral nucleocapsid [GO:0019013]	Nucleus {ECO:0000256|PIRNR:PIRNR006609}.	BGIBMGA012045-RA;	100101178;	bmor:100101178;		PF01423;	96.57	45.45	1	1	4	18	88	9.66778	4.66553
233	C	chr13	13886069	13891294	BMgn001124	BGIBMGA001124	H9IV44	H9IV44_BOMMO	Recombination repair protein 1-like isoform X1	Bmo.8025	632			DNA binding [GO:0003677]; DNA repair [GO:0006281]; endonuclease activity [GO:0004519]; intracellular [GO:0005622]	DNA repair [GO:0006281]; endonuclease activity [GO:0004519]	DNA binding [GO:0003677]; endonuclease activity [GO:0004519]	intracellular [GO:0005622]		BGIBMGA001124-RA;	101739740;	bmor:101739740;		PF03372;	1320.99	51.9	1	15	35	155	632	71.2868	6.12549
234	C	chr28	3081307	3084334	BMgn013898	AK382014,NM_001046681.1,BGIBMGA013898	H9JWI4	H9JWI4_BOMMO	Proteasome zeta subunit	LOC692836	316			nucleus [GO:0005634]; proteasome core complex, alpha-subunit complex [GO:0019773]; threonine-type endopeptidase activity [GO:0004298]; ubiquitin-dependent protein catabolic process [GO:0006511]	threonine-type endopeptidase activity [GO:0004298]; ubiquitin-dependent protein catabolic process [GO:0006511]	threonine-type endopeptidase activity [GO:0004298]	nucleus [GO:0005634]; proteasome core complex, alpha-subunit complex [GO:0019773]		BGIBMGA013898-RA;				PF00227;PF10584;	746.46	48.73	1	11	12	165	316	35.4499	5.32568
235	C	chr16	8562436	8564832	BMgn012931	AK381984,AK386718,BGIBMGA012931	H9JTR9	H9JTR9_BOMMO	Protein windbeutel-like		254			endoplasmic reticulum lumen [GO:0005788]; protein secretion [GO:0009306]	protein secretion [GO:0009306]		endoplasmic reticulum lumen [GO:0005788]		BGIBMGA012931-RA;	101741441;	bmor:101741441;		PF07749;PF07912;	686.8	68.11	1	12	18	100	254	28.9074	8.36768
236	U	Bm_scaf223	57612	60780	BMgn014064	AK386414,BGIBMGA014064	H9JWZ9	H9JWZ9_BOMMO	RNA-binding protein pno1-like	Bmo.1065	247			RNA binding [GO:0003723]		RNA binding [GO:0003723]			BGIBMGA014064-RA;	101745618;	bmor:101745618;		PF00013;	112.85	17.81	1	1	6	29	247	27.847	9.83252
237	U	chr1	4621451	4632826	BMgn002004	NM_001046869.1,AK383609,BGIBMGA002004	H9IXM1	H9IXM1_BOMMO	ATP-binding cassette sub-family F member 2	LOC732866	622			ATPase activity [GO:0016887]; ATP binding [GO:0005524]	ATPase activity [GO:0016887]	ATPase activity [GO:0016887]; ATP binding [GO:0005524]			BGIBMGA002004-RA;				PF00005;	201.67	15.92	1	1	12	40	622	70.7962	7.28369
238	C	chr15	7580956	7584679	BMgn007824	AK385428,BGIBMGA007824	H9JE77	H9JE77_BOMMO	Succinyl-coa ligase subunit beta (EC 6.2.1.-)		421	6.2.1.-		ATP binding [GO:0005524]; ligase activity [GO:0016874]	ligase activity [GO:0016874]	ATP binding [GO:0005524]; ligase activity [GO:0016874]			BGIBMGA007824-RA;	101740061;	bmor:101740061;		PF08442;PF00549;	954.75	47.74	1	18	24	130	421	45.7641	7.76709
239	C	chr12	9138187	9140925	BMgn010588	NM_001099621.1,AK386383,BGIBMGA010588	Q1HQ34	Q1HQ34_BOMMO	H+ transporting ATP synthase delta subunit (Uncharacterized protein)	LOC100101165	161			ATP synthesis coupled proton transport [GO:0015986]; proton-transporting ATPase activity, rotational mechanism [GO:0046961]; proton-transporting ATP synthase activity, rotational mechanism [GO:0046933]; proton-transporting ATP synthase complex, catalytic core F(1) [GO:0045261]	ATP synthesis coupled proton transport [GO:0015986]; proton-transporting ATPase activity, rotational mechanism [GO:0046961]; proton-transporting ATP synthase activity, rotational mechanism [GO:0046933]	proton-transporting ATPase activity, rotational mechanism [GO:0046961]; proton-transporting ATP synthase activity, rotational mechanism [GO:0046933]	proton-transporting ATP synthase complex, catalytic core F(1) [GO:0045261]		BGIBMGA010588-RA;	100101165;	bmor:100101165;		PF02823;	383.88	68.94	1	6	7	68	161	17.157	5.99854
240	U	chr14	11191743	11194281	BMgn009425	BGIBMGA009425	H9JIS4	H9JIS4_BOMMO	Brain tumor protein-like		845			intracellular [GO:0005622]; zinc ion binding [GO:0008270]		zinc ion binding [GO:0008270]	intracellular [GO:0005622]		BGIBMGA009425-RA;				PF01436;PF00643;PF00097;	211.32	11.24	1	1	10	52	845	92.7182	6.94678
241	C	chr5	8304660	8325554	BMgn002644	AK383704,AK380430,NM_001046699.1,BGIBMGA002644	H9IZF9	H9IZF9_BOMMO	14-3-3 protein zeta		313								BGIBMGA002644-RA;				PF00244;	1294.86	73.16	2	14	27	417	313	35.4778	5.33838
242	C	chr12	11814149	11815827	BMgn010671	NM_001047069.1,AK386380,BGIBMGA010671	H9JMB8	H9JMB8_BOMMO	Eukaryotic translation initiation factor 3 subunit K (eif3k) (eif-3 p25)	LOC733122	214			eukaryotic 43S preinitiation complex [GO:0016282]; eukaryotic 48S preinitiation complex [GO:0033290]; eukaryotic translation initiation factor 3 complex [GO:0005852]; formation of translation preinitiation complex [GO:0001731]; regulation of translational initiation [GO:0006446]; ribosome binding [GO:0043022]; translation initiation factor activity [GO:0003743]	formation of translation preinitiation complex [GO:0001731]; regulation of translational initiation [GO:0006446]; translation initiation factor activity [GO:0003743]	ribosome binding [GO:0043022]; translation initiation factor activity [GO:0003743]	eukaryotic 43S preinitiation complex [GO:0016282]; eukaryotic 48S preinitiation complex [GO:0033290]; eukaryotic translation initiation factor 3 complex [GO:0005852]	Cytoplasm {ECO:0000256|HAMAP-Rule:MF_03010}.	BGIBMGA010671-RA;					500.4	55.61	1	1	10	81	214	24.7026	6.04932
243	C	chr4	4714879	4716662	BMgn006154	NM_001046748.1,AK386537,BGIBMGA006154	Q2F5W2	Q2F5W2_BOMMO	Suppressor of Lec15 glycosylation mutation-like protein (Uncharacterized protein)	LOC692905	247								BGIBMGA006154-RA;	692905;	bmor:692905;		PF04193;	46.88	4.05	1	1	1	3	247	26.9264	9.26123
244	C	chr19	10592415	10593170	BMgn003984	BGIBMGA003984	H9J397	H9J397_BOMMO	Transitional endoplasmic reticulum atpase TER94		57								BGIBMGA003984-RA;					102.91	28.07	1	1	2	14	57	6.24621	5.31299
245	C	chr10	9823191	9836424	BMgn006874	NM_001043396.1,BGIBMGA006874	H9JBH9	H9JBH9_BOMMO	Chitinase-related protein 1 precursor		2723			carbohydrate metabolic process [GO:0005975]; chitinase activity [GO:0004568]; chitin binding [GO:0008061]; chitin catabolic process [GO:0006032]; extracellular region [GO:0005576]	carbohydrate metabolic process [GO:0005975]; chitinase activity [GO:0004568]; chitin catabolic process [GO:0006032]	chitinase activity [GO:0004568]; chitin binding [GO:0008061]	extracellular region [GO:0005576]		BGIBMGA006874-RA;				PF01607;PF00704;	281.61	5.62	1	1	19	78	2723	303.207	6.11279
246	U	chr28	673207	674419	BMgn013960	BGIBMGA013960	H9JWP6	H9JWP6_BOMMO	Uncaracterized protein		403								BGIBMGA013960-RA;	101743289;	bmor:101743289;			73.53	6.45	1	1	3	18	403	41.5765	9.27588
247	C	chr25	11492906	11499612	BMgn005115	NM_001043545.1,AK379050,AK387027,AK385862,BGIBMGA005115	O16143	O16143_BOMMO	Rab1 protein (Small GTP-binding protein) (Uncharacterized protein)	rabB Rabb	202			GTP binding [GO:0005525]; protein transport [GO:0015031]; small GTPase mediated signal transduction [GO:0007264]	protein transport [GO:0015031]; small GTPase mediated signal transduction [GO:0007264]	GTP binding [GO:0005525]			BGIBMGA005115-RA;	692559;	bmor:692559;		PF00071;	972.29	85.64	6	13	16	257	202	22.3502	5.66846
248	C	chr11	11374612	11377919	BMgn011819	NM_001046666.1,AK385158,AK385522,BGIBMGA011819	H9JQL3	H9JQL3_BOMMO	Glutathione S-transferase omega 1	GSTo1	254			cytoplasm [GO:0005737]; glutathione transferase activity [GO:0004364]	glutathione transferase activity [GO:0004364]	glutathione transferase activity [GO:0004364]	cytoplasm [GO:0005737]		BGIBMGA011819-RA;				PF13417;	497.83	57.48	1	9	11	89	254	29.0508	6.56592
249	U	chr22	8801263	8802756	BMgn000305	AK385725,BGIBMGA000305	H9ISS8	H9ISS8_BOMMO	Doublesex- and mab-3-related transcription factor A2-like		449			regulation of transcription, DNA-templated [GO:0006355]; sequence-specific DNA binding [GO:0043565]	regulation of transcription, DNA-templated [GO:0006355]	sequence-specific DNA binding [GO:0043565]			BGIBMGA000305-RA;				PF00751;PF03474;	261.05	18.71	1	3	10	46	449	50.2596	8.32373
250	C	chr16	13430116	13433307	BMgn013244	NM_001044075.1,AK378700,AK382943,AK379257,BGIBMGA013244	H9JUN1	H9JUN1_BOMMO	Phosphoglyceromutase	Pglym	255			glycolytic process [GO:0006096]; phosphoglycerate mutase activity [GO:0004619]	glycolytic process [GO:0006096]; phosphoglycerate mutase activity [GO:0004619]	phosphoglycerate mutase activity [GO:0004619]			BGIBMGA013244-RA;				PF00300;	935.66	67.84	1	16	21	211	255	28.6758	6.55127
251	C	chr25	1080046	1081794	BMgn000759	AK386130,BGIBMGA000759	H9IU29	H9IU29_BOMMO	Uncharacterized protein LOC101746841 isoform X1	Bmo.5410	76								BGIBMGA000759-RA;	101746841;	bmor:101746841;			157.43	34.21	1	2	4	41	76	9.07263	9.84717
252	C	chr13	8553618	8555649	BMgn000937	AK385298,BGIBMGA000937	H9IUK7	H9IUK7_BOMMO	Uroporphyrinogen decarboxylase-like		310			porphyrin-containing compound biosynthetic process [GO:0006779]; uroporphyrinogen decarboxylase activity [GO:0004853]	porphyrin-containing compound biosynthetic process [GO:0006779]; uroporphyrinogen decarboxylase activity [GO:0004853]	uroporphyrinogen decarboxylase activity [GO:0004853]			BGIBMGA000937-RA;				PF01208;	463.25	31.61	1	7	11	53	310	34.629	6.29053
253	C	chr7	6530341	6531306	BMgn010199	AK378929,BGIBMGA010199	H9JKZ8	H9JKZ8_BOMMO	Peptidyl-prolyl cis-trans isomerase	Bmo.5400	142			peptidyl-prolyl cis-trans isomerase activity [GO:0003755]; protein folding [GO:0006457]	peptidyl-prolyl cis-trans isomerase activity [GO:0003755]; protein folding [GO:0006457]	peptidyl-prolyl cis-trans isomerase activity [GO:0003755]			BGIBMGA010199-RA;				PF00254;	381.12	56.34	1	6	7	63	142	15.7604	8.5874
254	C	chr2	4159571	4162779	BMgn009704	AK385044,NM_001044061.1,BGIBMGA009704	H9JJK3	H9JJK3_BOMMO	Protein kinase c inhibitor	LOC693069	128			catalytic activity [GO:0003824]	catalytic activity [GO:0003824]	catalytic activity [GO:0003824]			BGIBMGA009704-RA;				PF01230;	302.67	46.88	1	4	5	26	128	13.9303	6.68311
255	C	chr13	16280082	16283291	BMgn001060	AK378300,AK385686,BGIBMGA001060	H9IUY0	H9IUY0_BOMMO	Clathrin light chain-like isoform X1	Bmo.880	210			clathrin coat of coated pit [GO:0030132]; clathrin coat of trans-Golgi network vesicle [GO:0030130]; intracellular protein transport [GO:0006886]; structural molecule activity [GO:0005198]; vesicle-mediated transport [GO:0016192]	intracellular protein transport [GO:0006886]; vesicle-mediated transport [GO:0016192]	structural molecule activity [GO:0005198]	clathrin coat of coated pit [GO:0030132]; clathrin coat of trans-Golgi network vesicle [GO:0030130]		BGIBMGA001060-RA;				PF01086;	321.74	37.62	1	6	10	41	210	23.6137	4.79248
256	C	Bm_scaf313	35032	36294	BMgn001336	BGIBMGA001336	H9IVQ5	H9IVQ5_BOMMO	Probable ATP-dependent RNA helicase DDX17-like		379			ATP binding [GO:0005524]; helicase activity [GO:0004386]; nucleic acid binding [GO:0003676]	helicase activity [GO:0004386]	ATP binding [GO:0005524]; helicase activity [GO:0004386]; nucleic acid binding [GO:0003676]			BGIBMGA001336-RA;				PF00270;	325.28	31.13	1	2	12	61	379	42.5411	9.62744
257	C	chr13	8621288	8624641	BMgn000940	AK378755,BGIBMGA000940	H9IUL0	H9IUL0_BOMMO	Alpha-tocopherol transfer protein-like	Bmo.3636	295								BGIBMGA000940-RA;	101741724;	bmor:101741724;		PF00650;	109.34	16.27	1	1	7	15	295	34.5838	6.3667
258	C	chr19	7196643	7207744	BMgn004061	BGIBMGA004061	H9J3H4	H9J3H4_BOMMO	Putative thyroid hormone receptor-associated protein complex subunit	Bmo.3084	1724								BGIBMGA004061-RA;					1877.28	50.46	1	32	66	231	1724	200.789	8.60205
259	C	chr15	1712512	1715085	BMgn007637	NM_001046828.1,BGIBMGA007637	H9JDP0	H9JDP0_BOMMO	Glycine--trna ligase	LOC692991	680			ATP binding [GO:0005524]; cytoplasm [GO:0005737]; glycine-tRNA ligase activity [GO:0004820]; glycyl-tRNA aminoacylation [GO:0006426]	glycine-tRNA ligase activity [GO:0004820]; glycyl-tRNA aminoacylation [GO:0006426]	ATP binding [GO:0005524]; glycine-tRNA ligase activity [GO:0004820]	cytoplasm [GO:0005737]		BGIBMGA007637-RA;				PF03129;PF00587;PF00458;	1015.62	46.76	2	18	32	125	680	76.8564	6.3667
260	C	chr25	4436728	4438180	BMgn004847	AK385787,BGIBMGA004847	H9J5Q7	H9J5Q7_BOMMO	Protein SEC13 homolog [	Bmo.6847	313								BGIBMGA004847-RA;	101741617;	bmor:101741617;		PF00400;	368.38	29.07	1	7	9	49	313	34.6921	4.99561
261	C	chr11	6741859	6743538	BMgn011936	AK382260,NM_001099809.1,BGIBMGA011936	Q1HPP3	Q1HPP3_BOMMO	H+ transporting ATP synthase subunit d (Uncharacterized protein)	LOC100101181	179			ATP synthesis coupled proton transport [GO:0015986]; hydrogen ion transmembrane transporter activity [GO:0015078]; mitochondrial proton-transporting ATP synthase complex, coupling factor F(o) [GO:0000276]	ATP synthesis coupled proton transport [GO:0015986]; hydrogen ion transmembrane transporter activity [GO:0015078]	hydrogen ion transmembrane transporter activity [GO:0015078]	mitochondrial proton-transporting ATP synthase complex, coupling factor F(o) [GO:0000276]		BGIBMGA011936-RA;	100101181;	bmor:100101181;		PF05873;	820.24	94.41	2	13	15	84	179	20.1902	5.85889
262	C	chr10	17554769	17560020	BMgn002814	NM_001098329.1,AK386557,BGIBMGA002814	H9IZX9	H9IZX9_BOMMO	Dolichyl-diphosphooligosaccharide--protein glycosyltransferase 48 kda subunit (Oligosaccharyl transferase 48 kda subunit) (EC 2.4.99.18)	LOC778504	400	2.4.99.18	PATHWAY: Protein modification; protein glycosylation. {ECO:0000256|RuleBase:RU361142}.	dolichyl-diphosphooligosaccharide-protein glycotransferase activity [GO:0004579]; endoplasmic reticulum membrane [GO:0005789]; integral component of membrane [GO:0016021]; protein N-linked glycosylation via asparagine [GO:0018279]	dolichyl-diphosphooligosaccharide-protein glycotransferase activity [GO:0004579]; protein N-linked glycosylation via asparagine [GO:0018279]	dolichyl-diphosphooligosaccharide-protein glycotransferase activity [GO:0004579]	endoplasmic reticulum membrane [GO:0005789]; integral component of membrane [GO:0016021]	Endoplasmic reticulum membrane {ECO:0000256|RuleBase:RU361142}; Single-pass type I membrane protein {ECO:0000256|RuleBase:RU361142}.	BGIBMGA002814-RA;				PF03345;	761.39	42.25	1	13	18	106	400	45.1309	5.87158
263	C	chr15	4102952	4106561	BMgn007904	AK378895,AK385065,NM_001046883.1,BGIBMGA007904	Q1HQB0	Q1HQB0_BOMMO	Thioredoxin (Uncharacterized protein)	LOC732882	287			cell redox homeostasis [GO:0045454]; glycerol ether metabolic process [GO:0006662]; protein disulfide oxidoreductase activity [GO:0015035]	cell redox homeostasis [GO:0045454]; glycerol ether metabolic process [GO:0006662]; protein disulfide oxidoreductase activity [GO:0015035]	protein disulfide oxidoreductase activity [GO:0015035]			BGIBMGA007904-RA;	732882;	bmor:732882;		PF06201;PF00085;	438.66	44.6	1	6	8	49	287	31.8579	5.2876
264	C	chr3	2366195	2366995	BMgn007334	AK383211,BGIBMGA007334	H9JCT7	H9JCT7_BOMMO	NEDD8-like	Bmo.1431	77								BGIBMGA007334-RA;	101744114;	bmor:101744114;		PF00240;	51.15	29.87	1	1	2	17	77	8.72569	6.0874
265	C	chr12	19824769	19828033	BMgn005853	NM_001047082.1,AK386394,BGIBMGA005853	H9J8L1	H9J8L1_BOMMO	Nonmuscle myosin essential light chain	LOC733135	153			calcium ion binding [GO:0005509]		calcium ion binding [GO:0005509]			BGIBMGA005853-RA;				PF13405;PF13499;	315.8	44.44	1	5	7	32	153	17.1825	4.91943
266	C	Bm_scaf223	52073	56564	BMgn014059	AK385802,BGIBMGA014059	H9JWZ4	H9JWZ4_BOMMO	NADH dehydrogenase [ubiquinone] 1 alpha subcomplex subunit 10, mitochondrial-like	Bmo.3391	398			ATP binding [GO:0005524]; nucleoside kinase activity [GO:0019206]	nucleoside kinase activity [GO:0019206]	ATP binding [GO:0005524]; nucleoside kinase activity [GO:0019206]			BGIBMGA014059-RA;	101745480;	bmor:101745480;		PF01712;	479.12	34.42	1	8	14	72	398	45.8994	6.55127
267	C	chr23	359042	362996	BMgn001307	NM_001043619.1,AK383481,BGIBMGA001307	P82205	SODC_BOMMO	Superoxide dismutase [Cu-Zn] (EC 1.15.1.1)		154	1.15.1.1		cytoplasm [GO:0005737]; metal ion binding [GO:0046872]; superoxide dismutase activity [GO:0004784]	superoxide dismutase activity [GO:0004784]	metal ion binding [GO:0046872]; superoxide dismutase activity [GO:0004784]	cytoplasm [GO:0005737]	Cytoplasm {ECO:0000250}.	BGIBMGA001307-RA;	692639;	bmor:692639;		PF00080;	713.85	75.97	1	8	9	150	154	15.8319	6.23975
268	C	chr15	14527697	14530083	BMgn003335	AK378383,AK382303,BGIBMGA003335	H9J1E8	H9J1E8_BOMMO	Proteasome subunit beta type (EC 3.4.25.1)	Bmo.3275	225	3.4.25.1		cytoplasm [GO:0005737]; nucleus [GO:0005634]; proteasome core complex [GO:0005839]; proteolysis involved in cellular protein catabolic process [GO:0051603]; threonine-type endopeptidase activity [GO:0004298]	proteolysis involved in cellular protein catabolic process [GO:0051603]; threonine-type endopeptidase activity [GO:0004298]	threonine-type endopeptidase activity [GO:0004298]	cytoplasm [GO:0005737]; nucleus [GO:0005634]; proteasome core complex [GO:0005839]	Cytoplasm {ECO:0000256|RuleBase:RU000694}. Nucleus {ECO:0000256|RuleBase:RU000694}.	BGIBMGA003335-RA;	101745852;	bmor:101745852;		PF00227;	848.42	72.44	1	12	13	112	225	24.145	5.61768
269	C	chr12	10115346	10121918	BMgn010595	AK385732,BGIBMGA010595	H9JM43	H9JM43_BOMMO	Hsc70-interacting protein-like isoform X1		393								BGIBMGA010595-RA;	101742938;	bmor:101742938;		PF13181;	588.41	37.4	1	10	13	129	393	43.1561	5.08447
270	C	chr6	818857	821274	BMgn013451	AK386510,BGIBMGA013451	H9JV88	H9JV88_BOMMO	NADH dehydrogenase [ubiquinone] 1 alpha subcomplex subunit 4-like isoform X1	Bmo.7491	81								BGIBMGA013451-RA;	101739922;	bmor:101739922;		PF06522;	285.13	61.73	1	6	8	84	81	9.30682	9.5542
271	C	chr16	15005612	15016000	BMgn013201	NM_001098294.1,AK386529,AK384165,BGIBMGA013201	H9JUI8	H9JUI8_BOMMO	14-3-3 epsilon protein	Ywhae	262								BGIBMGA013201-RA;				PF00244;	1382.72	77.1	1	17	22	426	262	29.6686	4.76709
272	C	chr20	2708212	2708653	BMgn004413	BGIBMGA004413	H9J4H3	H9J4H3_BOMMO	Hypothetical protein KGM_14760		146			cytoskeleton [GO:0005856]			cytoskeleton [GO:0005856]		BGIBMGA004413-RA;					86.96	26.71	1	1	4	13	146	15.9434	4.70361
273	C	chr23	2264663	2266550	BMgn010971	BGIBMGA010971	H9JN68	H9JN68_BOMMO	Muscle M-line assembly protein unc-89-like		424								BGIBMGA010971-RA;					428.29	30.9	1	5	14	50	424	45.2421	9.39307
274	C	chr11	18737005	18738188	BMgn012093	NM_001043395.1,AK386536,BGIBMGA012093	Q9U8L9	Q9U8L9_BOMMO	Mitochondrial carrier homolog (Uncharacterized protein)	mtch Mtch	295			integral component of membrane [GO:0016021]; transport [GO:0006810]	transport [GO:0006810]		integral component of membrane [GO:0016021]		BGIBMGA012093-RA;	692401;	bmor:692401;		PF00153;	157.56	17.29	1	2	4	11	295	32.9333	8.90967
275	C	chr16	314051	317158	BMgn013096	AK386325,BGIBMGA013096	H9JU84	H9JU84_BOMMO	Serine/arginine-rich splicing factor 1A-like	Bmo.8493	215			nucleic acid binding [GO:0003676]; nucleotide binding [GO:0000166]		nucleic acid binding [GO:0003676]; nucleotide binding [GO:0000166]			BGIBMGA013096-RA;				PF00076;	759.33	65.58	1	14	15	100	215	23.6516	8.36768
276	C	chr1	9375333	9386797	BMgn000672	AK384682,AK385859,BGIBMGA000672	H9ITU2	H9ITU2_BOMMO	Citrate synthase	Bmo.2204	465			cellular carbohydrate metabolic process [GO:0044262]; citrate (Si)-synthase activity [GO:0004108]; tricarboxylic acid cycle [GO:0006099]	cellular carbohydrate metabolic process [GO:0044262]; citrate (Si)-synthase activity [GO:0004108]; tricarboxylic acid cycle [GO:0006099]	citrate (Si)-synthase activity [GO:0004108]			BGIBMGA000672-RA;	101737646;	bmor:101737646;		PF00285;	932.21	47.1	1	18	21	159	465	51.829	8.73389
277	C	chr23	7886984	7889049	BMgn011087	AK383594,BGIBMGA011087	H9JNI3	H9JNI3_BOMMO	CAAX prenyl protease 1 homolog		442			CAAX-box protein processing [GO:0071586]; membrane [GO:0016020]; metalloendopeptidase activity [GO:0004222]	CAAX-box protein processing [GO:0071586]; metalloendopeptidase activity [GO:0004222]	metalloendopeptidase activity [GO:0004222]	membrane [GO:0016020]		BGIBMGA011087-RA;	101739205;	bmor:101739205;		PF01435;	125.08	11.99	1	2	6	11	442	50.9511	6.94678
278	C	chr11	9373098	9380081	BMgn011619	AK382710,BGIBMGA011619	H9JQ14	H9JQ14_BOMMO	Protein LSM14 homolog A-like isoform X1		524								BGIBMGA011619-RA;				PF09532;PF12701;	210.22	21.18	1	2	8	14	524	57.6182	8.96826
279	U	chr22	8393774	8396833	BMgn000295	NM_001044155.1,BGIBMGA000295	Q19KB6	Q19KB6_BOMMO	Ras-related GTP-binding protein Rab3 (Uncharacterized protein)	Rab3	218			GTP binding [GO:0005525]; protein transport [GO:0015031]; small GTPase mediated signal transduction [GO:0007264]	protein transport [GO:0015031]; small GTPase mediated signal transduction [GO:0007264]	GTP binding [GO:0005525]			BGIBMGA000295-RA;	733064;	bmor:733064;		PF00071;	341.68	45.87	6	4	9	42	218	24.7631	5.10986
280	C	chr21	6332180	6338852	BMgn001490	AK378201,AK388471,NM_001043891.1,BGIBMGA001490	Q4JI71	Q4JI71_BOMMO	FK506-binding protein (EC 5.2.1.8) (Peptidyl-prolyl cis-trans isomerase)	FKBP45 Fkbp45	402	5.2.1.8		peptidyl-prolyl cis-trans isomerase activity [GO:0003755]; protein folding [GO:0006457]	peptidyl-prolyl cis-trans isomerase activity [GO:0003755]; protein folding [GO:0006457]	peptidyl-prolyl cis-trans isomerase activity [GO:0003755]			BGIBMGA001490-RA;	692771;	bmor:692771;		PF00254;	1291.88	60.45	1	21	27	454	402	44.6499	4.85596
281	U	chr1	8524506	8524950	BMgn000647	AK381663,BGIBMGA000647	H9ITR7	H9ITR7_BOMMO	Nucleobindin-2-like isoform X2	Bmo.5819	596			calcium ion binding [GO:0005509]		calcium ion binding [GO:0005509]			BGIBMGA000647-RA;	101746062;	bmor:101746062;		PF13499;	86.89	11.74	1	1	5	7	596	69.5338	5.60498
282	C	chr20	292917	298251	BMgn013680	NM_001079652.1,BGIBMGA013680	Q1HQ98	Q1HQ98_BOMMO	Cytochrome c oxidase polypeptide IV (Cytochrome c oxidase subunit IV) (Uncharacterized protein)	LOC780848	178			cytochrome-c oxidase activity [GO:0004129]	cytochrome-c oxidase activity [GO:0004129]	cytochrome-c oxidase activity [GO:0004129]			BGIBMGA013680-RA;	780848;	bmor:780848;		PF02936;	512.79	66.29	1	8	12	117	178	20.4965	9.14404
283	U	chr4	6703040	6703955	BMgn005961	BGIBMGA005961	H9J8W9	H9J8W9_BOMMO	Protein muscleblind-like isoform X1		92			metal ion binding [GO:0046872]		metal ion binding [GO:0046872]			BGIBMGA005961-RA;					124.75	59.78	1	2	7	21	92	10.4101	8.74854
284	C	chr4	14064377	14066710	BMgn003156	AK382817,AK386063,BGIBMGA003156	H9J0W9	H9J0W9_BOMMO	Alpha-methylacyl-coa racemase-like isoform X1		390			catalytic activity [GO:0003824]	catalytic activity [GO:0003824]	catalytic activity [GO:0003824]			BGIBMGA003156-RA;				PF02515;	291.32	21.79	1	6	9	31	390	43.4084	8.1626
285	C	chr11	22920543	22923544	BMgn004657	AK382070,NM_001046994.1,BGIBMGA004657	H9J567	H9J567_BOMMO	Proteasome subunit alpha type (EC 3.4.25.1)	LOC732998	246	3.4.25.1		cytoplasm [GO:0005737]; nucleus [GO:0005634]; proteasome core complex, alpha-subunit complex [GO:0019773]; threonine-type endopeptidase activity [GO:0004298]; ubiquitin-dependent protein catabolic process [GO:0006511]	threonine-type endopeptidase activity [GO:0004298]; ubiquitin-dependent protein catabolic process [GO:0006511]	threonine-type endopeptidase activity [GO:0004298]	cytoplasm [GO:0005737]; nucleus [GO:0005634]; proteasome core complex, alpha-subunit complex [GO:0019773]	Cytoplasm {ECO:0000256|RuleBase:RU000551}. Nucleus {ECO:0000256|RuleBase:RU000551}.	BGIBMGA004657-RA;				PF00227;PF10584;	868.97	77.24	1	14	18	175	246	27.0837	6.90283
286	C	chr8	11726012	11734127	BMgn005493	NM_001098361.1,BGIBMGA005493	H9J7K1	H9J7K1_BOMMO	Enolase	LOC100037426	433			glycolytic process [GO:0006096]; magnesium ion binding [GO:0000287]; phosphopyruvate hydratase activity [GO:0004634]; phosphopyruvate hydratase complex [GO:0000015]	glycolytic process [GO:0006096]; phosphopyruvate hydratase activity [GO:0004634]	magnesium ion binding [GO:0000287]; phosphopyruvate hydratase activity [GO:0004634]	phosphopyruvate hydratase complex [GO:0000015]		BGIBMGA005493-RA;				PF00113;PF03952;	2027.16	76.91	2	31	33	541	433	47.0243	6.07471
287	C	chr5	20534279	20536611	BMgn005769	AK383457,NM_001046867.1,BGIBMGA005769	H9J8C7	H9J8C7_BOMMO	Signal sequence receptor beta subunit precursor	LOC732862	149			endoplasmic reticulum [GO:0005783]; integral component of membrane [GO:0016021]			endoplasmic reticulum [GO:0005783]; integral component of membrane [GO:0016021]		BGIBMGA005769-RA;				PF05753;	185.67	26.85	1	2	2	21	149	16.3804	7.54736
288	C	chr24	13257576	13271296	BMgn008768	AK386476,NM_001044115.3,BGIBMGA008768	H9JGX1	H9JGX1_BOMMO	Ferritin (EC 1.16.3.1)	LOC732916	173	1.16.3.1		cellular iron ion homeostasis [GO:0006879]; ferric iron binding [GO:0008199]; ferroxidase activity [GO:0004322]; iron ion transport [GO:0006826]	cellular iron ion homeostasis [GO:0006879]; ferroxidase activity [GO:0004322]; iron ion transport [GO:0006826]	ferric iron binding [GO:0008199]; ferroxidase activity [GO:0004322]			BGIBMGA008768-RA;				PF00210;	563.09	58.38	1	8	12	71	173	19.5137	5.60498
289	U	Bm_scaf221	75896	76669	BMgn014418	AK383881,BGIBMGA014418	H9JY00	H9JY00_BOMMO	Zinc finger protein 706-like isoform X1	Bmo.5568	77								BGIBMGA014418-RA;	101744125;	bmor:101744125;		PF04419;	169.07	67.53	1	1	9	45	77	8.71549	9.78857
290	C	chr12	13246139	13246367	BMgn010337	BGIBMGA010337	H9JLD6	H9JLD6_BOMMO	RNA polymerase II transcriptional coactivator-like isoform X2	Bmo.6656	75			DNA binding [GO:0003677]; regulation of transcription, DNA-templated [GO:0006355]; transcription coactivator activity [GO:0003713]	regulation of transcription, DNA-templated [GO:0006355]; transcription coactivator activity [GO:0003713]	DNA binding [GO:0003677]; transcription coactivator activity [GO:0003713]			BGIBMGA010337-RA;	101743454;	bmor:101743454;		PF02229;	366.65	85.33	1	6	10	69	75	8.66655	8.68994
291	C	chr15	5949714	5950305	BMgn007701	NM_001099814.1,BGIBMGA007701	H9JDV4	H9JDV4_BOMMO	Nucleoside diphosphate kinase (EC 2.7.4.6)	LOC100101186	153	2.7.4.6		ATP binding [GO:0005524]; CTP biosynthetic process [GO:0006241]; GTP biosynthetic process [GO:0006183]; nucleoside diphosphate kinase activity [GO:0004550]; UTP biosynthetic process [GO:0006228]	CTP biosynthetic process [GO:0006241]; GTP biosynthetic process [GO:0006183]; nucleoside diphosphate kinase activity [GO:0004550]; UTP biosynthetic process [GO:0006228]	ATP binding [GO:0005524]; nucleoside diphosphate kinase activity [GO:0004550]			BGIBMGA007701-RA;				PF00334;	703	71.9	1	10	11	385	153	17.1708	7.34229
292	C	chr15	10548488	10552554	BMgn007594	AK387917,AK386990,BGIBMGA007594	H9JDJ7	H9JDJ7_BOMMO	ATP-dependent RNA helicase DDX3X isoform X1	Bmo.8130	524			ATP binding [GO:0005524]; helicase activity [GO:0004386]; nucleic acid binding [GO:0003676]	helicase activity [GO:0004386]	ATP binding [GO:0005524]; helicase activity [GO:0004386]; nucleic acid binding [GO:0003676]			BGIBMGA007594-RA;				PF00270;PF00271;	1055.6	61.26	1	16	26	132	524	57.752	7.76709
293	C	chr10	9326081	9328741	BMgn006828	AK382419,BGIBMGA006828	H9JBD3	H9JBD3_BOMMO	Trna-splicing ligase rtcb homolog (EC 6.5.1.3)		506	6.5.1.3		ATP binding [GO:0005524]; metal ion binding [GO:0046872]; RNA ligase (ATP) activity [GO:0003972]; tRNA splicing, via endonucleolytic cleavage and ligation [GO:0006388]; tRNA-splicing ligase complex [GO:0072669]	RNA ligase (ATP) activity [GO:0003972]; tRNA splicing, via endonucleolytic cleavage and ligation [GO:0006388]	ATP binding [GO:0005524]; metal ion binding [GO:0046872]; RNA ligase (ATP) activity [GO:0003972]	tRNA-splicing ligase complex [GO:0072669]		BGIBMGA006828-RA;	101739631;	bmor:101739631;		PF01139;	496.87	36.17	1	6	15	47	506	55.6963	8.14795
294	C	chr24	17538086	17541156	BMgn012153	NM_001098342.1,AK383736,AK377663,BGIBMGA012153	H9JRJ3	H9JRJ3_BOMMO	H+ transporting ATP synthase subunit e	LOC778517	67								BGIBMGA012153-RA;					64.01	40.3	1	1	3	8	67	7.51716	9.5249
295	C	Bm_scaf182	35033	37956	BMgn009189	AK382812,AK383956,BGIBMGA009189	H9JI41	H9JI41_BOMMO	Prefoldin subunit 2-like		143			prefoldin complex [GO:0016272]; protein folding [GO:0006457]	protein folding [GO:0006457]		prefoldin complex [GO:0016272]		BGIBMGA009189-RA;	101744616;	bmor:101744616;		PF01920;	345.98	51.05	1	6	7	27	143	16.2745	6.02393
296	C	chr8	11766454	11784777	BMgn005496	NM_001112753.1,AK386521,AK386928,AK384275,AK386824,AK386373,BGIBMGA005496	H9J7K4	H9J7K4_BOMMO	Trans-sialidase		662			heme binding [GO:0020037]; integral component of membrane [GO:0016021]; iron ion binding [GO:0005506]; monooxygenase activity [GO:0004497]; oxidoreductase activity, acting on paired donors, with incorporation or reduction of molecular oxygen [GO:0016705]; protein insertion into membrane [GO:0051205]	monooxygenase activity [GO:0004497]; oxidoreductase activity, acting on paired donors, with incorporation or reduction of molecular oxygen [GO:0016705]; protein insertion into membrane [GO:0051205]	heme binding [GO:0020037]; iron ion binding [GO:0005506]; monooxygenase activity [GO:0004497]; oxidoreductase activity, acting on paired donors, with incorporation or reduction of molecular oxygen [GO:0016705]	integral component of membrane [GO:0016021]	Membrane {ECO:0000256|RuleBase:RU003945}; Multi-pass membrane protein {ECO:0000256|RuleBase:RU003945}.	BGIBMGA005496-RA;				PF02096;PF00067;	1666.23	51.06	1	24	38	753	662	75.9081	9.0415
297	C	chr13	7685771	7687804	BMgn001223	AK386120,AK385451,BGIBMGA001223	H9IVE3	H9IVE3_BOMMO	DEAD-box helicase Dbp80-like isoform X1		465			ATP binding [GO:0005524]; helicase activity [GO:0004386]; nucleic acid binding [GO:0003676]	helicase activity [GO:0004386]	ATP binding [GO:0005524]; helicase activity [GO:0004386]; nucleic acid binding [GO:0003676]			BGIBMGA001223-RA;	101746250;	bmor:101746250;		PF00270;PF00271;	277.47	27.96	1	3	15	36	465	51.7366	6.62451
298	C	chr21	13345657	13347991	BMgn001593	NM_001046711.1,AK385139,BGIBMGA001593	H9IWG1	H9IWG1_BOMMO	NADH dehydrogenase (ubiquinone) 1 alpha subcomplex, 13	Ndufa13	153								BGIBMGA001593-RA;				PF06212;	97.49	23.53	1	1	5	17	153	17.9013	9.26123
299	C	chr11	3045032	3046272	BMgn001805	AK378907,BGIBMGA001805	H9IX22	H9IX22_BOMMO	28S ribosomal protein S35, mitochondrial-like	Bmo.5003	343			structural constituent of ribosome					BGIBMGA001805-RA;	101742763;	bmor:101742763;		PF10213;	157.14	22.16	1	2	7	28	343	39.7973	8.41162
300	C	chr12	11153693	11157132	BMgn010635	AK382783,BGIBMGA010635	H9JM82	H9JM82_BOMMO	Mitochondrial import receptor subunit TOM70-like		547								BGIBMGA010635-RA;	101739074;	bmor:101739074;		PF13181;	773.17	43.88	1	10	24	112	547	61.5775	5.75732
301	C	chr8	11491797	11494017	BMgn005328	NM_001099616.1,NM_001046865.1,AK384587,AK382878,BGIBMGA005328	H9J736	H9J736_BOMMO	Translocon-associated protein gamma isoform 2	LOC100101160	170			cotranslational protein targeting to membrane [GO:0006613]; integral component of endoplasmic reticulum membrane [GO:0030176]; Sec61 translocon complex [GO:0005784]	cotranslational protein targeting to membrane [GO:0006613]		integral component of endoplasmic reticulum membrane [GO:0030176]; Sec61 translocon complex [GO:0005784]		BGIBMGA005328-RA;				PF07074;	176.27	25.29	1	2	6	33	170	19.8556	9.75928
302	U	chr12	11249410	11253443	BMgn010658	AK386326,AK377536,BGIBMGA010658	H9JMA5	H9JMA5_BOMMO	Cleft lip and palate transmembrane protein 1 homolog		474			integral component of membrane [GO:0016021]			integral component of membrane [GO:0016021]		BGIBMGA010658-RA;				PF05602;	207.2	15.4	1	2	10	65	474	55.1416	6.99072
303	C	chr8	11750788	11762330	BMgn005315	AK383410,BGIBMGA005315	H9J723	H9J723_BOMMO	26S proteasome non-atpase regulatory subunit 2-like	Bmo.1192	916			enzyme regulator activity [GO:0030234]; proteasome complex [GO:0000502]; regulation of protein catabolic process [GO:0042176]	enzyme regulator activity [GO:0030234]; regulation of protein catabolic process [GO:0042176]	enzyme regulator activity [GO:0030234]	proteasome complex [GO:0000502]		BGIBMGA005315-RA;				PF01851;	1124.49	35.92	1	19	27	188	916	100.446	5.71924
304	C	chr8	10388943	10397447	BMgn005347	AK384810,AK383837,AK386333,AK384567,NM_001098285.1,BGIBMGA005347	Q2F6C7	Q2F6C7_BOMMO	ADP-ribosylation factor (Uncharacterized protein)	LOC778456	182			GTP binding [GO:0005525]; intracellular [GO:0005622]; small GTPase mediated signal transduction [GO:0007264]	small GTPase mediated signal transduction [GO:0007264]	GTP binding [GO:0005525]	intracellular [GO:0005622]		BGIBMGA005347-RA;	778456;	bmor:778456;		PF00025;	655.46	71.43	1	6	15	200	182	20.7226	6.58057
305	C	chr4	14150530	14154844	BMgn003151	AK388007,AK387255,BGIBMGA003151	H9J0W4	H9J0W4_BOMMO	DNA topoisomerase 1-like		686			chromosome [GO:0005694]; DNA binding [GO:0003677]; DNA topoisomerase type I activity [GO:0003917]; DNA topoisomerase type II (ATP-hydrolyzing) activity [GO:0003918]; DNA topological change [GO:0006265]	DNA topoisomerase type I activity [GO:0003917]; DNA topoisomerase type II (ATP-hydrolyzing) activity [GO:0003918]; DNA topological change [GO:0006265]	DNA binding [GO:0003677]; DNA topoisomerase type I activity [GO:0003917]; DNA topoisomerase type II (ATP-hydrolyzing) activity [GO:0003918]	chromosome [GO:0005694]		BGIBMGA003151-RA;				PF14370;PF01028;PF02919;	380.37	33.53	1	1	26	56	686	79.8016	9.21729
306	C	chr5	3494176	3501804	BMgn002569	AK386634,BGIBMGA002569	H9IZ84	H9IZ84_BOMMO	Protein disulfide-isomerase A6-like		419			cell redox homeostasis [GO:0045454]; isomerase activity [GO:0016853]	cell redox homeostasis [GO:0045454]; isomerase activity [GO:0016853]	isomerase activity [GO:0016853]			BGIBMGA002569-RA;				PF00085;	1069.92	47.97	1	17	22	182	419	45.8042	5.40186
307	U	chr24	11765797	11766490	BMgn009571	BGIBMGA009571	H9JJ70	H9JJ70_BOMMO	Ankyrin repeat and KH domain-containing protein mask-like		230								BGIBMGA009571-RA;	101737685;	bmor:101737685;		PF12796;	271.76	28.7	1	4	6	8	230	25.6337	4.81787
308	C	chr15	2602571	2605800	BMgn007656	AK382867,NM_001044139.1,BGIBMGA007656	H9JDQ9	H9JDQ9_BOMMO	Rbp1-like RNA-binding protein PB		138			nucleic acid binding [GO:0003676]; nucleotide binding [GO:0000166]		nucleic acid binding [GO:0003676]; nucleotide binding [GO:0000166]			BGIBMGA007656-RA;				PF00076;	220.31	37.68	1	2	5	31	138	15.4768	6.29053
309	C	chr5	11698255	11700183	BMgn003484	AK380846,BGIBMGA003484	H9J1U7	H9J1U7_BOMMO	DNA-directed RNA polymerase (EC 2.7.7.6)		1856	2.7.7.6		DNA binding [GO:0003677]; DNA-directed RNA polymerase activity [GO:0003899]; DNA-directed RNA polymerase II, core complex [GO:0005665]; transcription from RNA polymerase II promoter [GO:0006366]	DNA-directed RNA polymerase activity [GO:0003899]; transcription from RNA polymerase II promoter [GO:0006366]	DNA binding [GO:0003677]; DNA-directed RNA polymerase activity [GO:0003899]	DNA-directed RNA polymerase II, core complex [GO:0005665]		BGIBMGA003484-RA;				PF04997;PF00623;PF04983;PF05000;PF04998;PF04992;PF04990;	494.78	15.19	1	1	33	130	1856	205.872	7.97217
310	C	chr6	7871797	7876596	BMgn006497	AK384605,BGIBMGA006497	H9JAF2	H9JAF2_BOMMO	Renin receptor-like isoform X2		337			integral component of membrane [GO:0016021]; receptor activity [GO:0004872]		receptor activity [GO:0004872]	integral component of membrane [GO:0016021]		BGIBMGA006497-RA;	101742360;	bmor:101742360;		PF07850;	151.12	18.69	1	3	6	19	337	37.1932	5.10986
311	C	chr4	6049248	6052698	BMgn006178	NM_001145326.1,BGIBMGA006178	E9JEG5	E9JEG5_BOMMO	Acinus (Uncharacterized protein)	Acci	813			nucleic acid binding [GO:0003676]; nucleotide binding [GO:0000166]		nucleic acid binding [GO:0003676]; nucleotide binding [GO:0000166]			BGIBMGA006178-RA;					737.82	30.38	1	10	25	95	813	91.9044	5.57959
312	C	chr15	12016803	12018135	BMgn007536	BGIBMGA007536	H9JDD9	H9JDD9_BOMMO	Ankyrin repeat domain-containing protein 13C-like		443								BGIBMGA007536-RA;	101739582;	bmor:101739582;		PF12796;PF11904;	391.64	40.41	1	5	16	49	443	50.6544	6.96143
313	C	chr19	5454182	5455900	BMgn001921	AK385466,AK386332,BGIBMGA001921	H9IXD8	H9IXD8_BOMMO	Actin-related protein 3-like		418			Arp2/3 complex-mediated actin nucleation [GO:0034314]; Arp2/3 protein complex [GO:0005885]; ATP binding [GO:0005524]	Arp2/3 complex-mediated actin nucleation [GO:0034314]	ATP binding [GO:0005524]	Arp2/3 protein complex [GO:0005885]		BGIBMGA001921-RA;	101744535;	bmor:101744535;		PF00022;	193.08	16.75	1	3	7	21	418	47.0086	6.12549
314	C	chr25	10925710	10958698	BMgn005129	BGIBMGA005129	H9J6I7	H9J6I7_BOMMO	Papilin-like		2102			metalloendopeptidase activity [GO:0004222]; proteinaceous extracellular matrix [GO:0005578]; serine-type endopeptidase inhibitor activity [GO:0004867]; zinc ion binding [GO:0008270]	metalloendopeptidase activity [GO:0004222]; serine-type endopeptidase inhibitor activity [GO:0004867]	metalloendopeptidase activity [GO:0004222]; serine-type endopeptidase inhibitor activity [GO:0004867]; zinc ion binding [GO:0008270]	proteinaceous extracellular matrix [GO:0005578]		BGIBMGA005129-RA;				PF05986;PF00014;PF00090;	3917.08	37.54	1	66	78	590	2102	227.75	4.88135
315	C	chr16	6388881	6393554	BMgn012961	AK386475,NM_001110299.2,NM_001110298.1,NM_001046795.1,BGIBMGA012961	Q2F5P2	Q2F5P2_BOMMO	Myosin light polypeptide 9 isoform 2 (Uncharacterized protein)	LOC692955	184			calcium ion binding [GO:0005509]		calcium ion binding [GO:0005509]			BGIBMGA012961-RA;	692955;	bmor:692955;		PF13499;	564.74	65.76	1	8	11	70	184	20.9973	4.83057
316	C	chr13	9165277	9165881	BMgn001195	AK386340,BGIBMGA001195	H9IVB5	H9IVB5_BOMMO	Probable 28S ribosomal protein S6, mitochondrial-like	Bmo.7388	150			ribosome [GO:0005840]; rRNA binding [GO:0019843]; structural constituent of ribosome [GO:0003735]; translation [GO:0006412]	translation [GO:0006412]	rRNA binding [GO:0019843]; structural constituent of ribosome [GO:0003735]	ribosome [GO:0005840]		BGIBMGA001195-RA;	101740286;	bmor:101740286;		PF01250;	89.89	21.33	1	2	3	6	150	17.7933	9.30518
317	C	chr18	16341840	16345014	BMgn008595	AK385092,BGIBMGA008595	H9JGE8	H9JGE8_BOMMO	26S proteasome non-atpase regulatory subunit 8-like	Bmo.3943	268			proteasome regulatory particle [GO:0005838]; proteolysis [GO:0006508]	proteolysis [GO:0006508]		proteasome regulatory particle [GO:0005838]		BGIBMGA008595-RA;	101737946;	bmor:101737946;		PF03399;	633.84	51.12	1	10	14	104	268	30.69	7.37158
318	C	chr4	2327437	2331580	BMgn006022	AK383921,BGIBMGA006022	H9J930	H9J930_BOMMO	La protein homolog isoform X1		387			nucleotide binding [GO:0000166]; nucleus [GO:0005634]; ribonucleoprotein complex [GO:0030529]; RNA binding [GO:0003723]; RNA processing [GO:0006396]	RNA processing [GO:0006396]	nucleotide binding [GO:0000166]; RNA binding [GO:0003723]	nucleus [GO:0005634]; ribonucleoprotein complex [GO:0030529]		BGIBMGA006022-RA;				PF05383;PF08777;	979.78	60.47	1	14	28	155	387	45.1061	6.23975
319	C	chr8	12568685	12571167	BMgn005511	AK386497,BGIBMGA005511	H9J7L9	H9J7L9_BOMMO	Cytochrome c oxidase subunit 6A, mitochondrial (Cytochrome c oxidase polypeptide via)	Bmo.3567	70			cytochrome-c oxidase activity [GO:0004129]; mitochondrial respiratory chain complex IV [GO:0005751]	cytochrome-c oxidase activity [GO:0004129]	cytochrome-c oxidase activity [GO:0004129]	mitochondrial respiratory chain complex IV [GO:0005751]	Mitochondrion inner membrane {ECO:0000256|RuleBase:RU004397}.	BGIBMGA005511-RA;				PF02046;	130.23	40	1	3	3	22	70	8.20798	6.78564
320	C	chr9	14498138	14498791	BMgn002416	AK383707,BGIBMGA002416	H9IYT1	H9IYT1_BOMMO	Uncharacterized protein LOC101746538	Bmo.6471	77								BGIBMGA002416-RA;					134	83.12	1	3	5	24	77	8.91742	6.52197
321	C	chr19	4136951	4140294	BMgn001943	AK382612,BGIBMGA001943	H9IXG0	H9IXG0_BOMMO	Atpase ASNA1 homolog (EC 3.6.-.-) (Arsenical pump-driving atpase homolog) (Arsenite-stimulated atpase)		335	3.6.-.-		ATPase activity [GO:0016887]; ATP binding [GO:0005524]; endoplasmic reticulum [GO:0005783]; metal ion binding [GO:0046872]; protein insertion into ER membrane [GO:0045048]; transport [GO:0006810]	ATPase activity [GO:0016887]; protein insertion into ER membrane [GO:0045048]; transport [GO:0006810]	ATPase activity [GO:0016887]; ATP binding [GO:0005524]; metal ion binding [GO:0046872]	endoplasmic reticulum [GO:0005783]	Cytoplasm {ECO:0000256|HAMAP-Rule:MF_03112}. Endoplasmic reticulum {ECO:0000256|HAMAP-Rule:MF_03112}.	BGIBMGA001943-RA;	101735717;	bmor:101735717;		PF02374;	276.68	36.72	1	4	10	45	335	37.298	5.21143
322	C	chr19	10323478	10324464	BMgn003991	AK386075,AK378762,BGIBMGA003991	H9J3A4	H9J3A4_BOMMO	Bis(5'-nucleosyl)-tetraphosphatase [asymmetrical]-like		140			bis(5'-nucleosyl)-tetraphosphatase activity [GO:0008796]	bis(5'-nucleosyl)-tetraphosphatase activity [GO:0008796]	bis(5'-nucleosyl)-tetraphosphatase activity [GO:0008796]			BGIBMGA003991-RA;	101741900;	bmor:101741900;		PF00293;	292.32	45	1	6	6	55	140	16.4122	5.5415
323	C	chr9	11538686	11544497	BMgn012485	NM_001046804.1,AK377684,AK383657,BGIBMGA012485	H9JSH4	H9JSH4_BOMMO	Phosphoserine aminotransferase (EC 2.6.1.52)	Psat1	364	2.6.1.52	PATHWAY: Amino-acid biosynthesis; L-serine biosynthesis; L-serine from 3-phospho-D-glycerate: step 2/3. {ECO:0000256|RuleBase:RU004505}.	L-serine biosynthetic process [GO:0006564]; O-phospho-L-serine:2-oxoglutarate aminotransferase activity [GO:0004648]; pyridoxal phosphate binding [GO:0030170]	L-serine biosynthetic process [GO:0006564]; O-phospho-L-serine:2-oxoglutarate aminotransferase activity [GO:0004648]	O-phospho-L-serine:2-oxoglutarate aminotransferase activity [GO:0004648]; pyridoxal phosphate binding [GO:0030170]			BGIBMGA012485-RA;				PF00266;	983.6	54.12	1	16	17	225	364	40.1427	6.69775
324	C	chr13	12538461	12540065	BMgn001136	NM_001098293.1,AK385223,BGIBMGA001136	H9IV56	H9IV56_BOMMO	Signal peptidase complex subunit 3	LOC778464	115			integral component of membrane [GO:0016021]; peptidase activity [GO:0008233]; signal peptidase complex [GO:0005787]; signal peptide processing [GO:0006465]	peptidase activity [GO:0008233]; signal peptide processing [GO:0006465]	peptidase activity [GO:0008233]	integral component of membrane [GO:0016021]; signal peptidase complex [GO:0005787]		BGIBMGA001136-RA;				PF04573;	118.1	25.22	1	3	3	18	115	13.3016	7.40088
325	C	chr17	197306	197935	BMgn005530	AK386543,BGIBMGA005530	H9J7N8	H9J7N8_BOMMO	28S ribosomal protein S33, mitochondrial-like isoform X1	Bmo.1198	97			structural constituent of ribosome					BGIBMGA005530-RA;				PF08293;	113.26	28.87	1	1	4	12	97	11.8183	10.0522
326	U	chr7	1252861	1260417	BMgn010057	AK383404,BGIBMGA010057	H9JKK6	H9JKK6_BOMMO	Uncharacterized protein CG1785-like	Bmo.10901	415								BGIBMGA010057-RA;				PF07767;	252.42	36.63	1	1	16	59	415	48.9583	9.84717
327	C	chr17	14848836	14850172	BMgn006975	NM_001047058.1,AK378264,BGIBMGA006975	Q1HPZ7	Q1HPZ7_BOMMO	60S ribosomal protein L7/l12 (Uncharacterized protein)	mRpL12	179			ribosome [GO:0005840]; structural constituent of ribosome [GO:0003735]; translation [GO:0006412]	translation [GO:0006412]	structural constituent of ribosome [GO:0003735]	ribosome [GO:0005840]		BGIBMGA006975-RA;	733111;	bmor:733111;		PF00542;	147.8	24.58	1	2	3	15	179	19.6798	8.54346
328	C	chr3	8897947	8900808	BMgn009021	AK384025,BGIBMGA009021	H9JHM3	H9JHM3_BOMMO	Calcyclin-binding protein-like	Bmo.1130	234								BGIBMGA009021-RA;	101741265;	bmor:101741265;		PF04969;PF05002;PF09032;	414.23	56.84	1	8	12	50	234	27.4723	7.45947
329	C	chr19	9853894	9855316	BMgn004009	AK385814,BGIBMGA004009	H9J3C2	H9J3C2_BOMMO	NADH dehydrogenase [ubiquinone] iron-sulfur protein 4, mitochondrial-like	Bmo.8370	189			electron transport chain [GO:0022900]; oxidoreductase activity, acting on NAD(P)H [GO:0016651]	electron transport chain [GO:0022900]; oxidoreductase activity, acting on NAD(P)H [GO:0016651]	oxidoreductase activity, acting on NAD(P)H [GO:0016651]			BGIBMGA004009-RA;				PF04800;	199.15	36.51	1	4	6	18	189	21.822	9.15869
330	C	chr4	11673575	11678259	BMgn003212	AK377465,BGIBMGA003212	H9J125	H9J125_BOMMO	26S proteasome non-atpase regulatory subunit 6-like	Bmo.2659	382			enzyme regulator activity					BGIBMGA003212-RA;	101735567;	bmor:101735567;		PF01399;PF10602;	907	56.54	1	14	24	123	382	43.4339	6.02393
331	C	chr5	1420872	1424182	BMgn013532	AK379662,BGIBMGA013532	H9JVG9	H9JVG9_BOMMO	Vacuolar protein-sorting-associated protein 25-like isoform X1		557			ATP binding [GO:0005524]; inositol pentakisphosphate 2-kinase activity [GO:0035299]	inositol pentakisphosphate 2-kinase activity [GO:0035299]	ATP binding [GO:0005524]; inositol pentakisphosphate 2-kinase activity [GO:0035299]			BGIBMGA013532-RA;				PF05871;PF06090;	234.76	22.98	1	2	12	36	557	64.2456	6.44287
332	C	chr25	6428786	6432623	BMgn004993	NM_001098306.1,AK386723,BGIBMGA004993	H9J652	H9J652_BOMMO	Putative signal recognition particle 54 kda protein	Srp54	705			4-alpha-hydroxytetrahydrobiopterin dehydratase activity [GO:0008124]; 7S RNA binding [GO:0008312]; GTPase activity [GO:0003924]; GTP binding [GO:0005525]; nucleotidyltransferase activity [GO:0016779]; RNA processing [GO:0006396]; signal recognition particle [GO:0048500]; SRP-dependent cotranslational protein targeting to membrane [GO:0006614]; tetrahydrobiopterin biosynthetic process [GO:0006729]	4-alpha-hydroxytetrahydrobiopterin dehydratase activity [GO:0008124]; GTPase activity [GO:0003924]; nucleotidyltransferase activity [GO:0016779]; RNA processing [GO:0006396]; SRP-dependent cotranslational protein targeting to membrane [GO:0006614]; tetrahydrobiopterin biosynthetic process [GO:0006729]	4-alpha-hydroxytetrahydrobiopterin dehydratase activity [GO:0008124]; 7S RNA binding [GO:0008312]; GTPase activity [GO:0003924]; GTP binding [GO:0005525]; nucleotidyltransferase activity [GO:0016779]	signal recognition particle [GO:0048500]		BGIBMGA004993-RA;				PF01743;PF01329;PF00448;PF02881;PF02978;	447.49	24.54	1	3	23	66	705	78.8386	8.29443
333	C	chr11	9358329	9362441	BMgn011618	NM_001112759.1,BGIBMGA011618	H9JQ13	H9JQ13_BOMMO	Cytochrome c1	LOC100127128	308			electron carrier activity [GO:0009055]; heme binding [GO:0020037]; iron ion binding [GO:0005506]		electron carrier activity [GO:0009055]; heme binding [GO:0020037]; iron ion binding [GO:0005506]			BGIBMGA011618-RA;				PF02167;	415.27	35.39	1	8	10	40	308	33.9379	8.19189
334	C	chr4	14378387	14382003	BMgn003018	BGIBMGA003018	H9J0I1	H9J0I1_BOMMO	DNA-directed RNA polymerase (EC 2.7.7.6)	Bmo.7172	1152	2.7.7.6		DNA binding [GO:0003677]; DNA-directed RNA polymerase activity [GO:0003899]; ribonucleoside binding [GO:0032549]; transcription, DNA-templated [GO:0006351]	DNA-directed RNA polymerase activity [GO:0003899]; transcription, DNA-templated [GO:0006351]	DNA binding [GO:0003677]; DNA-directed RNA polymerase activity [GO:0003899]; ribonucleoside binding [GO:0032549]			BGIBMGA003018-RA;				PF04563;PF04561;PF04565;PF04566;PF04567;PF00562;PF04560;	454.65	19.62	1	2	25	74	1152	131.469	7.04932
335	C	chr25	4334157	4337763	BMgn004822	AK386335,NM_001112746.1,BGIBMGA004822	Q0PZE7	Q0PZE7_BOMMO	EIF4AIII protein (Uncharacterized protein)	eIF4AIII	405			ATP binding [GO:0005524]; helicase activity [GO:0004386]; nucleic acid binding [GO:0003676]	helicase activity [GO:0004386]	ATP binding [GO:0005524]; helicase activity [GO:0004386]; nucleic acid binding [GO:0003676]			BGIBMGA004822-RA;	692360;	bmor:692360;		PF00270;PF00271;	271.21	30.12	1	1	12	64	405	46.2829	5.84619
336	C	chr7	8632388	8643051	BMgn010129	NM_001043446.1,AK383789,BGIBMGA010129	H9JKS8	H9JKS8_BOMMO	Ribonuclease L inhibitor homolog		647			ATPase activity [GO:0016887]; ATP binding [GO:0005524]; iron-sulfur cluster binding [GO:0051536]	ATPase activity [GO:0016887]	ATPase activity [GO:0016887]; ATP binding [GO:0005524]; iron-sulfur cluster binding [GO:0051536]			BGIBMGA010129-RA;				PF00005;PF00037;PF04068;	350.18	19.78	1	4	15	45	647	73.1317	7.92822
337	C	chr23	16654534	16662341	BMgn011334	NM_001110348.1,NM_001047021.1,AK381485,AK384966,AK380622,AK386441,BGIBMGA011334	H9JP80	H9JP80_BOMMO	Thymosin isoform 1		208			actin filament organization [GO:0007015]	actin filament organization [GO:0007015]				BGIBMGA011334-RA;				PF01290;	244.37	33.65	1	3	7	35	208	23.2579	5.21143
338	U	chr24	688013	697310	BMgn008150	BGIBMGA008150	H9JF53	H9JF53_BOMMO	Thyroid receptor-interacting protein 11-like		925			protein targeting to Golgi [GO:0000042]	protein targeting to Golgi [GO:0000042]				BGIBMGA008150-RA;					363.35	23.14	1	2	23	61	925	105.517	5.08447
339	C	chr22	16629820	16632287	BMgn004706	AK382245,BGIBMGA004706	H9J5B6	H9J5B6_BOMMO	SH3 domain-binding glutamic acid-rich protein homolog		286								BGIBMGA004706-RA;	101738976;	bmor:101738976;		PF04908;	274.95	26.22	1	4	8	30	286	31.5742	4.25928
340	C	chr15	364911	367266	BMgn007977	AK386407,BGIBMGA007977	H9JEN0	H9JEN0_BOMMO	Protein FAM188A homolog isoform X1		432								BGIBMGA007977-RA;	101740373;	bmor:101740373;		PF13898;	121.13	15.51	1	1	5	11	432	48.0902	5.85889
341	C	chr5	11229399	11230880	BMgn003468	AK380995,BGIBMGA003468	H9J1T1	H9J1T1_BOMMO	Uncharacterized protein LOC101735936		667								BGIBMGA003468-RA;					455.63	20.39	1	7	18	85	667	74.5727	7.6792
342	C	chr6	15446173	15453380	BMgn006263	AK383306,BGIBMGA006263	H9J9S0	H9J9S0_BOMMO	T-complex protein 1 subunit alpha		555			ATP binding [GO:0005524]; cytoplasm [GO:0005737]; protein folding [GO:0006457]	protein folding [GO:0006457]	ATP binding [GO:0005524]	cytoplasm [GO:0005737]		BGIBMGA006263-RA;	101742382;	bmor:101742382;		PF00118;	1306.03	49.01	1	21	26	262	555	59.3073	6.20166
343	C	chr3	8966526	8976946	BMgn009018	AK378285,NM_001046728.1,BGIBMGA009018	H9JHM0	H9JHM0_BOMMO	2-hydroxyphytanoyl-coa lyase	LOC692884	569			catalytic activity [GO:0003824]; magnesium ion binding [GO:0000287]; thiamine pyrophosphate binding [GO:0030976]	catalytic activity [GO:0003824]	catalytic activity [GO:0003824]; magnesium ion binding [GO:0000287]; thiamine pyrophosphate binding [GO:0030976]			BGIBMGA009018-RA;				PF02775;PF00205;PF02776;	1109.62	46.22	1	19	23	199	569	62.0097	6.68311
344	C	chr7	14782331	14787078	BMgn008670	AK383771,NM_001046767.1,BGIBMGA008670	H9JGM3	H9JGM3_BOMMO	ATP synthase	LOC692925	243			ATP synthesis coupled proton transport [GO:0015986]; hydrogen ion transmembrane transporter activity [GO:0015078]; mitochondrial proton-transporting ATP synthase complex, coupling factor F(o) [GO:0000276]	ATP synthesis coupled proton transport [GO:0015986]; hydrogen ion transmembrane transporter activity [GO:0015078]	hydrogen ion transmembrane transporter activity [GO:0015078]	mitochondrial proton-transporting ATP synthase complex, coupling factor F(o) [GO:0000276]		BGIBMGA008670-RA;				PF05405;	743.14	59.67	1	13	19	92	243	27.5732	8.22119
345	C	chr20	9912714	9916313	BMgn004231	NM_001113271.1,AK383695,BGIBMGA004231	H9J3Z2	H9J3Z2_BOMMO	Cytochrome c oxidase polypeptide Vb	LOC100134926	92			cytochrome-c oxidase activity [GO:0004129]; mitochondrial envelope [GO:0005740]	cytochrome-c oxidase activity [GO:0004129]	cytochrome-c oxidase activity [GO:0004129]	mitochondrial envelope [GO:0005740]		BGIBMGA004231-RA;				PF01215;	283.47	61.96	1	5	5	60	92	10.4753	6.88818
346	C	chr3	9832707	9836613	BMgn008887	NM_001046781.1,AK378935,AK385976,BGIBMGA008887	H9JH90	H9JH90_BOMMO	Uncaracterized protein	LOC692940	97			cell redox homeostasis [GO:0045454]; electron carrier activity [GO:0009055]; protein disulfide oxidoreductase activity [GO:0015035]	cell redox homeostasis [GO:0045454]; protein disulfide oxidoreductase activity [GO:0015035]	electron carrier activity [GO:0009055]; protein disulfide oxidoreductase activity [GO:0015035]			BGIBMGA008887-RA;				PF00462;	471.67	79.38	1	8	8	85	97	10.6805	5.43994
347	C	chr1	16629634	16636250	BMgn012323	NM_001046849.1,AK386286,AK388009,BGIBMGA012323	H9JS13	H9JS13_BOMMO	DNA-damage inducible protein	LOC693096	410			aspartic-type endopeptidase activity [GO:0004190]	aspartic-type endopeptidase activity [GO:0004190]	aspartic-type endopeptidase activity [GO:0004190]			BGIBMGA012323-RA;				PF09668;PF00240;	593.63	31.95	1	9	14	80	410	45.9072	5.5415
348	C	chr24	6296745	6302628	BMgn000107	AK386313,AK385080,BGIBMGA000107	H9IS81	H9IS81_BOMMO	Mitochondrial import receptor subunit TOM20 homolog	Bmo.815	155			mitochondrial outer membrane translocase complex [GO:0005742]; protein targeting [GO:0006605]	protein targeting [GO:0006605]		mitochondrial outer membrane translocase complex [GO:0005742]		BGIBMGA000107-RA;	101736787;	bmor:101736787;		PF02064;	250.49	26.45	1	6	6	91	155	17.457	7.38623
349	C	chr7	13791108	13792848	BMgn008699	AK382700,BGIBMGA008699	H9JGQ2	H9JGQ2_BOMMO	UPF0160 protein C27H6.8-like		250								BGIBMGA008699-RA;				PF03690;	204.03	28.8	1	4	7	36	250	29.2539	6.80029
350	C	chr13	7774475	7781750	BMgn001218	BGIBMGA001218	H9IVD8	H9IVD8_BOMMO	97 kda heat shock protein-like		840			ATP binding [GO:0005524]		ATP binding [GO:0005524]			BGIBMGA001218-RA;				PF00012;	2483.02	62.14	1	39	50	449	840	94.3604	5.92236
351	U	chr5	6977094	6987014	BMgn002620	AK383218,BGIBMGA002620	H9IZD5	H9IZD5_BOMMO	Sequestosome-1-like isoform X2		612			zinc ion binding [GO:0008270]		zinc ion binding [GO:0008270]			BGIBMGA002620-RA;	101736823;	bmor:101736823;		PF00564;PF00569;	237.04	18.63	1	1	12	52	612	67.9034	5.77002
352	C	chr20	254969	259060	BMgn013678	NM_001046822.1,AK386375,BGIBMGA013678	Q2F5J4	Q2F5J4_BOMMO	Vacuolar ATP synthase subunit G	LOC692985	117			hydrolase activity, acting on acid anhydrides, catalyzing transmembrane movement of substances [GO:0016820]; proton transport [GO:0015992]; vacuolar proton-transporting V-type ATPase complex [GO:0016471]	hydrolase activity, acting on acid anhydrides, catalyzing transmembrane movement of substances [GO:0016820]; proton transport [GO:0015992]	hydrolase activity, acting on acid anhydrides, catalyzing transmembrane movement of substances [GO:0016820]	vacuolar proton-transporting V-type ATPase complex [GO:0016471]		BGIBMGA013678-RA;	692985;	bmor:692985;			245.92	70.94	1	3	12	50	117	13.6763	9.40771
353	C	chr3	1295728	1302579	BMgn007408	AK378612,BGIBMGA007409,BGIBMGA007408	H9JD12	H9JD12_BOMMO	3-hydroxyacyl-coa dehydrogenase	Bmo.855	166			3-hydroxyacyl-CoA dehydrogenase activity [GO:0003857]; coenzyme binding [GO:0050662]; fatty acid metabolic process [GO:0006631]	3-hydroxyacyl-CoA dehydrogenase activity [GO:0003857]; fatty acid metabolic process [GO:0006631]	3-hydroxyacyl-CoA dehydrogenase activity [GO:0003857]; coenzyme binding [GO:0050662]			BGIBMGA007409-RA;				PF00725;PF02737;	590.55	72.29	1	10	13	151	166	18.8367	8.77783
354	C	chr19	9984600	9999024	BMgn004000	AK386452,BGIBMGA004000	H9J3B3	H9J3B3_BOMMO	Alpha-N-acetylgalactosaminidase precursor		338			carbohydrate metabolic process [GO:0005975]; hydrolase activity, hydrolyzing O-glycosyl compounds [GO:0004553]	carbohydrate metabolic process [GO:0005975]; hydrolase activity, hydrolyzing O-glycosyl compounds [GO:0004553]	hydrolase activity, hydrolyzing O-glycosyl compounds [GO:0004553]			BGIBMGA004000-RA;				PF02065;	246.04	21.3	1	3	8	19	338	38.977	4.95752
355	C	chr24	7155447	7171579	BMgn000129	NM_001099808.1,AK383644,BGIBMGA000129	H9ISA2	H9ISA2_BOMMO	Actin-depolymerizing factor 1	LOC100101180	113			actin cytoskeleton [GO:0015629]; actin filament depolymerization [GO:0030042]	actin filament depolymerization [GO:0030042]		actin cytoskeleton [GO:0015629]		BGIBMGA000129-RA;				PF00241;	491.86	70.8	1	9	10	146	113	13.2515	7.76709
356	C	chr2	5301798	5305178	BMgn009684	AK386819,AK386245,BGIBMGA009684	H9JJI3	H9JJI3_BOMMO	Proteasome subunit beta type (EC 3.4.25.1)	Bmo.3609	255	3.4.25.1		cytoplasm [GO:0005737]; nucleus [GO:0005634]; proteasome core complex [GO:0005839]; proteolysis involved in cellular protein catabolic process [GO:0051603]; threonine-type endopeptidase activity [GO:0004298]	proteolysis involved in cellular protein catabolic process [GO:0051603]; threonine-type endopeptidase activity [GO:0004298]	threonine-type endopeptidase activity [GO:0004298]	cytoplasm [GO:0005737]; nucleus [GO:0005634]; proteasome core complex [GO:0005839]	Cytoplasm {ECO:0000256|RuleBase:RU000694, ECO:0000256|SAAS:SAAS00039306}. Nucleus {ECO:0000256|RuleBase:RU000694, ECO:0000256|SAAS:SAAS00039306}.	BGIBMGA009684-RA;				PF00227;	623.67	48.63	1	10	11	93	255	28.1032	7.00537
357	C	chr10	11957523	11959886	BMgn006946	NM_001043585.1,AK378859,AK382736,BGIBMGA006946	H9JBQ1	H9JBQ1_BOMMO	Caspase-1	Caspase1	293			apoptotic process [GO:0006915]; cysteine-type endopeptidase activity [GO:0004197]	apoptotic process [GO:0006915]; cysteine-type endopeptidase activity [GO:0004197]	cysteine-type endopeptidase activity [GO:0004197]			BGIBMGA006946-RA;				PF00656;	120.49	9.9	1	1	5	18	293	33.3462	6.94678
358	C	chr4	13324116	13324987	BMgn002987	AK386297,BGIBMGA002987	H9J0F0	H9J0F0_BOMMO	ER membrane protein complex subunit 4-like	Bmo.3077	172								BGIBMGA002987-RA;				PF06417;	156.22	35.47	1	2	8	22	172	19.0569	9.15869
359	C	chr12	11243134	11247071	BMgn010657	AK387612,AK381561,BGIBMGA010657	H9JMA4	H9JMA4_BOMMO	Exportin-1-like		1058			intracellular protein transport [GO:0006886]	intracellular protein transport [GO:0006886]				BGIBMGA010657-RA;	101740002;	bmor:101740002;		PF08767;PF03810;PF08389;	370.9	14.56	1	5	16	64	1058	121.17	5.51611
360	C	chr20	2700335	2707839	BMgn004414	BGIBMGA004414	H9J4H4	H9J4H4_BOMMO	Uncaracterized protein	Bmo.1847	1829			cytoskeleton [GO:0005856]			cytoskeleton [GO:0005856]		BGIBMGA004414-RA;				PF00681;	1665.22	35.05	1	25	61	169	1829	203.623	6.01123
361	C	chr13	7786247	7793150	BMgn000926	NM_001047079.1,AK383358,BGIBMGA000926	H9IUJ6	H9IUJ6_BOMMO	Transaldolase (EC 2.2.1.2)	LOC733132	332	2.2.1.2	PATHWAY: Carbohydrate degradation; pentose phosphate pathway; D-glyceraldehyde 3-phosphate and beta-D-fructose 6-phosphate from D-ribose 5-phosphate and D-xylulose 5-phosphate (non-oxidative stage): step 2/3. {ECO:0000256|RuleBase:RU000501}.	carbohydrate metabolic process [GO:0005975]; cytoplasm [GO:0005737]; pentose-phosphate shunt [GO:0006098]; sedoheptulose-7-phosphate:D-glyceraldehyde-3-phosphate glyceronetransferase activity [GO:0004801]	carbohydrate metabolic process [GO:0005975]; pentose-phosphate shunt [GO:0006098]; sedoheptulose-7-phosphate:D-glyceraldehyde-3-phosphate glyceronetransferase activity [GO:0004801]	sedoheptulose-7-phosphate:D-glyceraldehyde-3-phosphate glyceronetransferase activity [GO:0004801]	cytoplasm [GO:0005737]		BGIBMGA000926-RA;				PF00923;	960.87	62.05	1	18	20	230	332	37.0954	7.1958
362	U	chr16	13634704	13638099	BMgn013236	AK384317,NM_001141942.1,BGIBMGA013236	H9JUM3	H9JUM3_BOMMO	Cytochrome P450 Cyp6ae21		460			heme binding [GO:0020037]; iron ion binding [GO:0005506]; monooxygenase activity [GO:0004497]; oxidoreductase activity, acting on paired donors, with incorporation or reduction of molecular oxygen [GO:0016705]	monooxygenase activity [GO:0004497]; oxidoreductase activity, acting on paired donors, with incorporation or reduction of molecular oxygen [GO:0016705]	heme binding [GO:0020037]; iron ion binding [GO:0005506]; monooxygenase activity [GO:0004497]; oxidoreductase activity, acting on paired donors, with incorporation or reduction of molecular oxygen [GO:0016705]			BGIBMGA013236-RA;				PF00067;	369.1	32.39	2	3	15	64	460	53.54	8.5874
363	U	chr15	13513163	13514179	BMgn003390	AK386381,BGIBMGA003390	H9J1K3	H9J1K3_BOMMO	Protein canopy homolog 3-like		356			N-acetyltransferase activity [GO:0008080]	N-acetyltransferase activity [GO:0008080]	N-acetyltransferase activity [GO:0008080]			BGIBMGA003390-RA;				PF13302;PF11938;	214.87	25	1	3	8	20	356	41.1369	5.10986
364	C	chr24	493373	498142	BMgn008168	AK384776,AK387399,BGIBMGA008168	H9JF71	H9JF71_BOMMO	Uncharacterized protein LOC101743491		1170								BGIBMGA008168-RA;					843.75	23.76	1	10	31	73	1170	136.04	8.42627
365	C	chr13	13273664	13280715	BMgn001132	AK378615,AK384145,AK381161,BGIBMGA001132	H9IV52	H9IV52_BOMMO	HMGB protein		297								BGIBMGA001132-RA;				PF00505;PF09011;	197.92	24.24	1	2	9	23	297	34.2761	9.20264
366	U	chr19	10752896	10755421	BMgn004136	AK379838,AK384483,BGIBMGA004136	H9J3P9	H9J3P9_BOMMO	Vps23		304			cellular protein modification process [GO:0006464]; protein transport [GO:0015031]	cellular protein modification process [GO:0006464]; protein transport [GO:0015031]				BGIBMGA004136-RA;				PF05743;PF09454;	141.88	17.43	1	1	8	37	304	33.9493	6.39209
367	C	chr3	10144643	10145814	BMgn008894	BGIBMGA008894	H9JH97	H9JH97_BOMMO	ADP-ribosylation factor 2-like		163			GTP binding [GO:0005525]; intracellular [GO:0005622]; small GTPase mediated signal transduction [GO:0007264]	small GTPase mediated signal transduction [GO:0007264]	GTP binding [GO:0005525]	intracellular [GO:0005622]		BGIBMGA008894-RA;				PF00025;	384.96	63.8	1	2	9	98	163	18.4866	6.16357
368	C	chr26	2074260	2077865	BMgn010744	AK377788,BGIBMGA010744	H9JMJ1	H9JMJ1_BOMMO	Zinc finger protein on ecdysone puffs-like		649			metal ion binding [GO:0046872]		metal ion binding [GO:0046872]			BGIBMGA010744-RA;	101736594;	bmor:101736594;			768.74	36.98	1	13	28	142	649	75.1235	6.23975
369	C	chr9	17925418	17927967	BMgn002376	BGIBMGA002376	H9IYP2	H9IYP2_BOMMO	3-hydroxyisobutyryl-coa hydrolase, mitochondrial-like		348			catalytic activity [GO:0003824]	catalytic activity [GO:0003824]	catalytic activity [GO:0003824]			BGIBMGA002376-RA;				PF00378;	699.54	53.74	1	11	15	83	348	39.0132	6.87354
370	C	chr20	5619086	5625422	BMgn004501	NM_001046947.1,AK384463,AK378915,BGIBMGA004501	Q1HQ04	Q1HQ04_BOMMO	Transcription elongation factor B polypeptide 1 (Uncharacterized protein)	LOC732948	134			translation elongation factor activity [GO:0003746]; ubiquitin-dependent protein catabolic process [GO:0006511]	translation elongation factor activity [GO:0003746]; ubiquitin-dependent protein catabolic process [GO:0006511]	translation elongation factor activity [GO:0003746]			BGIBMGA004501-RA;	732948;	bmor:732948;		PF03931;	329.47	54.48	1	5	6	31	134	14.568	4.7417
371	U	Bm_scaf164	66518	71344	BMgn004645	AK383565,AK384904,NM_001043746.1,BGIBMGA004645	H9J555	H9J555_BOMMO	Suppressor of profilin 2	Sop2	374			Arp2/3 complex-mediated actin nucleation [GO:0034314]; Arp2/3 protein complex [GO:0005885]	Arp2/3 complex-mediated actin nucleation [GO:0034314]		Arp2/3 protein complex [GO:0005885]		BGIBMGA004645-RA;				PF00400;	157.35	19.79	1	1	8	23	374	41.734	8.06006
372	C	chr1	10437263	10438575	BMgn000694	AK386481,BGIBMGA000694	H9ITW4	H9ITW4_BOMMO	Prefoldin subunit 1-like		138			prefoldin complex [GO:0016272]; protein folding [GO:0006457]	protein folding [GO:0006457]		prefoldin complex [GO:0016272]		BGIBMGA000694-RA;	101741311;	bmor:101741311;		PF01920;	453.91	68.84	1	9	13	47	138	15.9833	8.67529
373	C	chr26	890811	893648	BMgn010790	AK382187,BGIBMGA010790	H9JMN7	H9JMN7_BOMMO	Succinate dehydrogenase [ubiquinone] iron-sulfur subunit, mitochondrial (EC 1.3.5.1)		282	1.3.5.1	PATHWAY: Carbohydrate metabolism; tricarboxylic acid cycle; fumarate from succinate (eukaryal route): step 1/1. {ECO:0000256|RuleBase:RU361237}.	2 iron, 2 sulfur cluster binding [GO:0051537]; 3 iron, 4 sulfur cluster binding [GO:0051538]; 4 iron, 4 sulfur cluster binding [GO:0051539]; electron carrier activity [GO:0009055]; metal ion binding [GO:0046872]; mitochondrial inner membrane [GO:0005743]; succinate dehydrogenase (ubiquinone) activity [GO:0008177]; tricarboxylic acid cycle [GO:0006099]	succinate dehydrogenase (ubiquinone) activity [GO:0008177]; tricarboxylic acid cycle [GO:0006099]	2 iron, 2 sulfur cluster binding [GO:0051537]; 3 iron, 4 sulfur cluster binding [GO:0051538]; 4 iron, 4 sulfur cluster binding [GO:0051539]; electron carrier activity [GO:0009055]; metal ion binding [GO:0046872]; succinate dehydrogenase (ubiquinone) activity [GO:0008177]	mitochondrial inner membrane [GO:0005743]	Mitochondrion inner membrane {ECO:0000256|RuleBase:RU361237}; Peripheral membrane protein {ECO:0000256|RuleBase:RU361237}; Matrix side {ECO:0000256|RuleBase:RU361237}.	BGIBMGA010790-RA;	101746165;	bmor:101746165;		PF13085;	347.04	30.85	1	6	10	30	282	31.9671	8.26514
374	C	chr1	18460007	18471476	BMgn012239	BGIBMGA012239	H9JRS9	H9JRS9_BOMMO	Uncharacterized protein LOC101745012		355								BGIBMGA012239-RA;				PF00057;PF01390;	450.87	34.93	1	7	9	89	355	40.5009	4.42432
375	C	chr26	8905341	8921089	BMgn002246	BGIBMGA002246	H9IYB3	H9IYB3_BOMMO	Histone-lysine N-methyltransferase (EC 2.1.1.43)		2199	2.1.1.43		DNA binding [GO:0003677]; histone-lysine N-methyltransferase activity [GO:0018024]; nucleus [GO:0005634]; zinc ion binding [GO:0008270]	histone-lysine N-methyltransferase activity [GO:0018024]	DNA binding [GO:0003677]; histone-lysine N-methyltransferase activity [GO:0018024]; zinc ion binding [GO:0008270]	nucleus [GO:0005634]		BGIBMGA002246-RA;				PF00855;PF00856;	718.83	18.46	1	2	49	125	2199	250.951	6.78564
376	C	Bm_scaf612	6054	13728	BMgn014589	BGIBMGA014589	H9JYG9	H9JYG9_BOMMO	Phosphate transport protein		308			integral component of membrane [GO:0016021]; transport [GO:0006810]	transport [GO:0006810]		integral component of membrane [GO:0016021]		BGIBMGA014589-RA;				PF00153;	386.24	33.12	2	8	12	56	308	34.0886	8.95361
377	C	chr13	8828026	8835506	BMgn000944	NM_001043520.1,AK384172,AK381223,AK383381,BGIBMGA000944	Q5R1P5	Q5R1P5_BOMMO	Heat shock protein hsp21.4 (Uncharacterized protein)	Hsp21.4	187								BGIBMGA000944-RA;	692534;	bmor:692534;		PF00011;	667.31	75.4	1	10	15	102	187	21.3908	6.15088
378	C	chr13	8803412	8811402	BMgn001206	NM_001046644.1,AK388345,AK388468,BGIBMGA001206	Q2F6C2	Q2F6C2_BOMMO	Chaperonin containing t-complex polypeptide 1 beta subunit (Uncharacterized protein)	LOC692797	536			ATP binding [GO:0005524]; cytoplasm [GO:0005737]; protein folding [GO:0006457]	protein folding [GO:0006457]	ATP binding [GO:0005524]	cytoplasm [GO:0005737]		BGIBMGA001206-RA;	692797;	bmor:692797;		PF00118;	1664.21	54.85	1	25	31	366	536	57.5543	6.75635
379	C	chr8	9375601	9377157	BMgn005449	AK381088,BGIBMGA005449	H9J7F7	H9J7F7_BOMMO	DNA repair protein RAD50-like	Bmo.5389	1199			ATPase activity [GO:0016887]; DNA repair [GO:0006281]; Mre11 complex [GO:0030870]; telomere maintenance [GO:0000723]	ATPase activity [GO:0016887]; DNA repair [GO:0006281]; telomere maintenance [GO:0000723]	ATPase activity [GO:0016887]	Mre11 complex [GO:0030870]		BGIBMGA005449-RA;					1601.82	40.28	1	22	61	223	1199	138.647	6.771
380	C	chr4	5761471	5762842	BMgn006173	NM_001046941.1,AK388041,AK385312,BGIBMGA006173	Q1HQ13	Q1HQ13_BOMMO	Transcription elongation factor S-II (Uncharacterized protein)	LOC732942	288			DNA binding [GO:0003677]; nucleus [GO:0005634]; regulation of DNA-templated transcription, elongation [GO:0032784]; regulation of transcription from RNA polymerase II promoter [GO:0006357]; transcription, DNA-templated [GO:0006351]; translation elongation factor activity [GO:0003746]; zinc ion binding [GO:0008270]	regulation of DNA-templated transcription, elongation [GO:0032784]; regulation of transcription from RNA polymerase II promoter [GO:0006357]; transcription, DNA-templated [GO:0006351]; translation elongation factor activity [GO:0003746]	DNA binding [GO:0003677]; translation elongation factor activity [GO:0003746]; zinc ion binding [GO:0008270]	nucleus [GO:0005634]		BGIBMGA006173-RA;	732942;	bmor:732942;		PF08711;PF01096;PF07500;	408.52	34.03	1	6	9	32	288	32.5315	8.88037
381	C	chr11	3052180	3055687	BMgn001806	NM_001046889.1,AK377899,AK380941,BGIBMGA001806	Q1HQ96	Q1HQ96_BOMMO	Cleavage and polyadenylation specific factor 5 (Uncharacterized protein)	LOC732888	227			hydrolase activity [GO:0016787]; mRNA binding [GO:0003729]; mRNA cleavage factor complex [GO:0005849]; mRNA polyadenylation [GO:0006378]	hydrolase activity [GO:0016787]; mRNA polyadenylation [GO:0006378]	hydrolase activity [GO:0016787]; mRNA binding [GO:0003729]	mRNA cleavage factor complex [GO:0005849]		BGIBMGA001806-RA;	732888;	bmor:732888;		PF13869;	300.82	38.77	1	4	9	35	227	25.9795	8.70459
382	U	chr4	6043465	6045505	BMgn005969	AK386630,BGIBMGA005969	H9J8X7	H9J8X7_BOMMO	Cyclin-Y-like protein 1-like		336								BGIBMGA005969-RA;	101745726;	bmor:101745726;		PF00134;	123.1	23.81	1	1	8	14	336	38.2793	5.80811
383	C	chr12	1890267	1986318	BMgn010471	BGIBMGA010471	H9JLR9	H9JLR9_BOMMO	Uncaracterized protein	Bmo.217	13509			cytoskeletal anchoring at nuclear membrane [GO:0090286]; SUN-KASH complex [GO:0034993]	cytoskeletal anchoring at nuclear membrane [GO:0090286]		SUN-KASH complex [GO:0034993]		BGIBMGA010471-RA;				PF00307;PF00435;	16092.3	37.21	1	236	511	1895	13509	1538.9	5.08447
384	U	chr12	19967366	19969558	BMgn005861	BGIBMGA005861	H9J8L9	H9J8L9_BOMMO	Reticulon-like protein		79			integral component of membrane [GO:0016021]			integral component of membrane [GO:0016021]		BGIBMGA005861-RA;				PF02453;	69.18	20.25	1	2	2	15	79	8.19631	9.1001
385	C	Bm_scaf332	16097	17123	BMgn014202	AK378378,BGIBMGA014202	H9JXD7	H9JXD7_BOMMO	NADH dehydrogenase [ubiquinone] 1 alpha subcomplex subunit 7-like	Bmo.1043	110			ATP synthesis coupled electron transport [GO:0042773]; mitochondrial inner membrane [GO:0005743]; NADH dehydrogenase (ubiquinone) activity [GO:0008137]	ATP synthesis coupled electron transport [GO:0042773]; NADH dehydrogenase (ubiquinone) activity [GO:0008137]	NADH dehydrogenase (ubiquinone) activity [GO:0008137]	mitochondrial inner membrane [GO:0005743]		BGIBMGA014202-RA;	101746922;	bmor:101746922;		PF07347;	97.26	26.36	1	3	3	7	110	12.4115	9.78857
386	U	chr24	6304157	6308822	BMgn000120	AK385323,BGIBMGA000120	H9IS93	H9IS93_BOMMO	Vacuolar protein sorting-associated protein 26-like		431								BGIBMGA000120-RA;	101736916;	bmor:101736916;		PF03643;	130.39	16.71	1	2	7	20	431	49.2713	6.49365
387	C	chr25	1180676	1186340	BMgn000819	AK384727,AK383973,AK379463,AK381510,BGIBMGA000819	H9IU89	H9IU89_BOMMO	Flavin reductase (NADPH)-like isoform X1	Bmo.3828	212								BGIBMGA000819-RA;	101736226;	bmor:101736226;			558.83	77.83	1	9	16	150	212	23.3152	6.55127
388	C	chr23	13115353	13118312	BMgn011438	NM_001043534.1,AK385671,BGIBMGA011438	Q4H1F9	Q4H1F9_BOMMO	Glutathione peroxidase	gpx Gpx	199			glutathione peroxidase activity [GO:0004602]; response to oxidative stress [GO:0006979]	glutathione peroxidase activity [GO:0004602]; response to oxidative stress [GO:0006979]	glutathione peroxidase activity [GO:0004602]			BGIBMGA011438-RA;	692548;	bmor:692548;		PF00255;	537.43	57.79	1	6	12	81	199	22.3595	8.49951
389	C	chr7	7144723	7146744	BMgn010209	AK382848,AK387130,NM_001177325.1,BGIBMGA010209	H9JL08	H9JL08_BOMMO	Cell differentiation protein RCD1 homolog	rcd1	285								BGIBMGA010209-RA;				PF04078;	152.5	17.89	1	1	6	13	285	32.1498	7.40088
390	C	chr16	10086776	10089548	BMgn013146	BGIBMGA013146	H9JUD3	H9JUD3_BOMMO	Protein unc-45 homolog B-like		923								BGIBMGA013146-RA;	101744795;	bmor:101744795;		PF11701;	464.93	29.25	1	3	28	107	923	103.523	6.3667
391	C	chr22	7835777	7844678	BMgn000292	AK386573,NM_001043589.1,BGIBMGA000292	Q8MUB0	Q8MUB0_BOMMO	Dihydrolipoyl dehydrogenase (EC 1.8.1.4)	DLDH	496	1.8.1.4		cell redox homeostasis [GO:0045454]; detoxification of mercury ion [GO:0050787]; dihydrolipoyl dehydrogenase activity [GO:0004148]; flavin adenine dinucleotide binding [GO:0050660]; mercury (II) reductase activity [GO:0016152]; mercury ion binding [GO:0045340]; NADP binding [GO:0050661]	cell redox homeostasis [GO:0045454]; detoxification of mercury ion [GO:0050787]; dihydrolipoyl dehydrogenase activity [GO:0004148]; mercury (II) reductase activity [GO:0016152]	dihydrolipoyl dehydrogenase activity [GO:0004148]; flavin adenine dinucleotide binding [GO:0050660]; mercury (II) reductase activity [GO:0016152]; mercury ion binding [GO:0045340]; NADP binding [GO:0050661]			BGIBMGA000292-RA;	692608;	bmor:692608;		PF00070;PF07992;PF02852;	1270.37	56.85	1	18	26	245	496	52.5688	8.67529
392	C	chr21	6552688	6554327	BMgn001474	AK383915,AK384575,BGIBMGA001474	H9IW43	H9IW43_BOMMO	39S ribosomal protein L23, mitochondrial-like	Bmo.1211	150			nucleotide binding [GO:0000166]; ribosome [GO:0005840]; structural constituent of ribosome [GO:0003735]; translation [GO:0006412]	translation [GO:0006412]	nucleotide binding [GO:0000166]; structural constituent of ribosome [GO:0003735]	ribosome [GO:0005840]		BGIBMGA001474-RA;	101744664;	bmor:101744664;		PF00276;	87.63	22.67	1	2	4	5	150	18.0624	9.45166
393	C	chr13	16360910	16375182	BMgn001097	AK387336,AK386727,BGIBMGA001097	H9IV17	H9IV17_BOMMO	Calnexin-like		617			calcium ion binding [GO:0005509]; endoplasmic reticulum [GO:0005783]; protein folding [GO:0006457]	protein folding [GO:0006457]	calcium ion binding [GO:0005509]	endoplasmic reticulum [GO:0005783]		BGIBMGA001097-RA;				PF00262;	547.81	29.66	1	8	16	62	617	70.2661	4.98291
394	C	chr12	11687509	11696114	BMgn010666	NM_001046642.1,AK385058,AK381841,AK386361,BGIBMGA010666	H9JMB3	H9JMB3_BOMMO	T-complex protein 1 subunit delta	LOC692795	559			ATP binding [GO:0005524]; cytoplasm [GO:0005737]; protein folding [GO:0006457]	protein folding [GO:0006457]	ATP binding [GO:0005524]	cytoplasm [GO:0005737]		BGIBMGA010666-RA;				PF00118;	1350.03	58.32	1	22	27	285	559	59.1655	7.73779
395	C	chr4	1316417	1319718	BMgn006109	NM_001047074.1,AK385880,BGIBMGA006109	H9J9B7	H9J9B7_BOMMO	Chromobox-like protein 5	LOC733127	191			nucleus [GO:0005634]			nucleus [GO:0005634]		BGIBMGA006109-RA;				PF00385;PF01393;	538.8	62.83	1	8	11	64	191	21.9002	6.354
396	C	chr3	8872310	8874901	BMgn008864	AK385449,BGIBMGA008864	H9JH67	H9JH67_BOMMO	Myotrophin-like	Bmo.5152	116								BGIBMGA008864-RA;	101741544;	bmor:101741544;		PF12796;	193.03	71.55	1	3	6	25	116	12.6375	5.2749
397	C	chr23	7924943	7926219	BMgn011019	NM_001046656.1,AK382359,BGIBMGA011019	H9JNB6	H9JNB6_BOMMO	Endothelial-monocyte activating polypeptide II	LOC692809	288			tRNA binding [GO:0000049]		tRNA binding [GO:0000049]			BGIBMGA011019-RA;				PF01588;	451.6	46.88	1	9	14	46	288	31.8852	8.55811
398	C	chr10	18416767	18417366	BMgn002829	BGIBMGA002829	H9IZZ4	H9IZZ4_BOMMO	39S ribosomal protein L21, mitochondrial-like	Bmo.453	176			ribosome [GO:0005840]			ribosome [GO:0005840]		BGIBMGA002829-RA;	101736166;	bmor:101736166;		PF00829;	175.2	24.43	1	3	6	26	176	19.5226	10.4624
399	C	Bm_scaf583	6425	8084	BMgn014605	AK383701,BGIBMGA014605	H9JYI5	H9JYI5_BOMMO	UPF0568 protein c14orf166 homolog	Bmo.7250	218								BGIBMGA014605-RA;				PF10036;	567.43	63.76	1	8	12	41	218	24.706	8.79248
400	C	Bm_scaf131	172872	184242	BMgn007230	NM_001111344.1,NM_001046653.1,AK386272,AK386455,BGIBMGA007230	H9JCI5	H9JCI5_BOMMO	Ef1alpha-like factor isoform 1	Elf	603			GTPase activity [GO:0003924]; GTP binding [GO:0005525]; translation release factor activity [GO:0003747]	GTPase activity [GO:0003924]; translation release factor activity [GO:0003747]	GTPase activity [GO:0003924]; GTP binding [GO:0005525]; translation release factor activity [GO:0003747]			BGIBMGA007230-RA;				PF00009;PF03144;PF03143;PF07145;	410.45	24.21	1	5	15	63	603	65.9242	5.26221
401	C	chr4	5159284	5162900	BMgn006158	AK385365,NM_001046824.1,BGIBMGA006158	Q2F5J2	Q2F5J2_BOMMO	Prohibitin protein WPH (Uncharacterized protein)	LOC692987	274			membrane [GO:0016020]			membrane [GO:0016020]		BGIBMGA006158-RA;	692987;	bmor:692987;		PF01145;	1046.77	81.39	1	14	20	240	274	30.0632	6.96143
402	C	chr24	8223298	8229869	BMgn000074	AK384334,BGIBMGA000074	H9IS48	H9IS48_BOMMO	Rrna 2'-O-methyltransferase fibrillarin-like		315			methyltransferase activity [GO:0008168]; RNA binding [GO:0003723]; rRNA processing [GO:0006364]; tRNA processing [GO:0008033]	methyltransferase activity [GO:0008168]; rRNA processing [GO:0006364]; tRNA processing [GO:0008033]	methyltransferase activity [GO:0008168]; RNA binding [GO:0003723]			BGIBMGA000074-RA;	101742289;	bmor:101742289;		PF01269;	798.39	79.05	1	12	24	193	315	32.9413	10.1987
403	C	chr13	10734706	10737838	BMgn001166	AK386708,BGIBMGA001166	H9IV86	H9IV86_BOMMO	Transient receptor potential cation channel protein painless-like		943			integral component of membrane [GO:0016021]; ion channel activity [GO:0005216]	ion channel activity [GO:0005216]	ion channel activity [GO:0005216]	integral component of membrane [GO:0016021]		BGIBMGA001166-RA;	101736668;	bmor:101736668;		PF12796;PF00520;	648.36	28.42	1	10	24	78	943	107.922	6.11279
404	C	chr19	9492096	9494944	BMgn004109	AK385749,AK385874,BGIBMGA004109	H9J3M2	H9J3M2_BOMMO	Putative RNA-binding protein 15B-like, partial		630			nucleic acid binding [GO:0003676]; nucleotide binding [GO:0000166]		nucleic acid binding [GO:0003676]; nucleotide binding [GO:0000166]			BGIBMGA004109-RA;				PF00076;PF07744;	257.36	15.24	1	3	13	46	630	71.9124	9.26123
405	C	Bm_scaf157	233297	238274	BMgn009562	AK383863,NM_001046879.1,BGIBMGA009562	Q1HQB7	Q1HQB7_BOMMO	Proteasome subunit alpha type (EC 3.4.25.1)	LOC732876	234	3.4.25.1		cytoplasm [GO:0005737]; nucleus [GO:0005634]; proteasome core complex, alpha-subunit complex [GO:0019773]; threonine-type endopeptidase activity [GO:0004298]; ubiquitin-dependent protein catabolic process [GO:0006511]	threonine-type endopeptidase activity [GO:0004298]; ubiquitin-dependent protein catabolic process [GO:0006511]	threonine-type endopeptidase activity [GO:0004298]	cytoplasm [GO:0005737]; nucleus [GO:0005634]; proteasome core complex, alpha-subunit complex [GO:0019773]	Cytoplasm {ECO:0000256|RuleBase:RU000551}. Nucleus {ECO:0000256|RuleBase:RU000551}.	BGIBMGA009562-RA;	732876;	bmor:732876;		PF00227;PF10584;	645.49	52.14	1	7	11	100	234	25.8079	6.29053
406	U	chr25	4438821	4440236	BMgn004827	AK386281,BGIBMGA004827	H9J5N7	H9J5N7_BOMMO	Uncharacterized protein c3orf33-like isoform X1		270			hydrolase activity					BGIBMGA004827-RA;	101741756;	bmor:101741756;			71.75	9.26	1	1	3	6	270	30.0336	9.979
407	U	Bm_scaf229	60593	67929	BMgn014057	BGIBMGA014057	H9JWZ2	H9JWZ2_BOMMO	Long-chain fatty acid transport protein 1-like, partial		396			catalytic activity [GO:0003824]	catalytic activity [GO:0003824]	catalytic activity [GO:0003824]			BGIBMGA014057-RA;				PF00501;	245.67	28.54	1	1	12	28	396	44.5519	8.66064
408	C	chr3	2464850	2469917	BMgn007332	BGIBMGA007332	H9JCT5	H9JCT5_BOMMO	26S protease regulatory subunit 7-like isoform X1		434			ATP binding [GO:0005524]; cytoplasm [GO:0005737]; hydrolase activity [GO:0016787]; protein catabolic process [GO:0030163]	hydrolase activity [GO:0016787]; protein catabolic process [GO:0030163]	ATP binding [GO:0005524]; hydrolase activity [GO:0016787]	cytoplasm [GO:0005737]		BGIBMGA007332-RA;	101744256;	bmor:101744256;		PF00004;	1156.79	69.35	1	19	33	235	434	48.5641	6.26514
409	C	chr21	9039159	9041098	BMgn001525	AK377777,AK385520,AK386014,BGIBMGA001525	H9IW94	H9IW94_BOMMO	Tyrosine--trna ligase, cytoplasmic-like		365			ATP binding [GO:0005524]; cytoplasm [GO:0005737]; tRNA binding [GO:0000049]; tyrosine-tRNA ligase activity [GO:0004831]; tyrosyl-tRNA aminoacylation [GO:0006437]	tyrosine-tRNA ligase activity [GO:0004831]; tyrosyl-tRNA aminoacylation [GO:0006437]	ATP binding [GO:0005524]; tRNA binding [GO:0000049]; tyrosine-tRNA ligase activity [GO:0004831]	cytoplasm [GO:0005737]		BGIBMGA001525-RA;				PF00579;PF01588;	630.4	54.25	1	8	19	79	365	41.1775	5.68115
410	C	chr10	4307570	4313261	BMgn006603	NM_001164476.1,BGIBMGA006603	H9JAQ8	H9JAQ8_BOMMO	Calcium-transporting atpase (EC 3.6.3.8)	LOC100302733	954	3.6.3.8		ATP binding [GO:0005524]; calcium-transporting ATPase activity [GO:0005388]; integral component of membrane [GO:0016021]; metal ion binding [GO:0046872]; sarcoplasmic reticulum membrane [GO:0033017]	calcium-transporting ATPase activity [GO:0005388]	ATP binding [GO:0005524]; calcium-transporting ATPase activity [GO:0005388]; metal ion binding [GO:0046872]	integral component of membrane [GO:0016021]; sarcoplasmic reticulum membrane [GO:0033017]		BGIBMGA006603-RA;				PF00689;PF00122;PF00702;	614.08	19.18	1	6	18	54	954	104.566	5.56689
411	C	chr8	8497954	8500058	BMgn005439	AK386279,AK385626,NM_001046991.2,BGIBMGA005439	H9J7E7	H9J7E7_BOMMO	NADH-ubiquinone oxidoreductase Fe-S protein 7	LOC732995	224			4 iron, 4 sulfur cluster binding [GO:0051539]; metal ion binding [GO:0046872]; NADH dehydrogenase (ubiquinone) activity [GO:0008137]; quinone binding [GO:0048038]	NADH dehydrogenase (ubiquinone) activity [GO:0008137]	4 iron, 4 sulfur cluster binding [GO:0051539]; metal ion binding [GO:0046872]; NADH dehydrogenase (ubiquinone) activity [GO:0008137]; quinone binding [GO:0048038]			BGIBMGA005439-RA;				PF01058;	174.3	21.88	1	2	5	18	224	25.0156	9.49561
412	U	chr9	1346197	1354770	BMgn008071	BGIBMGA008071	H9JEX4	H9JEX4_BOMMO	Titin-like	Bmo.1499	2185			DNA binding [GO:0003677]; metal ion binding [GO:0046872]; regulation of transcription, DNA-templated [GO:0006355]	regulation of transcription, DNA-templated [GO:0006355]	DNA binding [GO:0003677]; metal ion binding [GO:0046872]			BGIBMGA008071-RA;				PF00096;	826.39	21.42	1	2	52	237	2185	244.832	7.53271
413	U	chr8	18373162	18373552	BMgn009834	BGIBMGA009834	H9JJY3	H9JJY3_BOMMO	Uncharacterized protein LOC101740630 isoform X2	Bmo.3431	129								BGIBMGA009834-RA;	101740630;	bmor:101740630;			67.91	20.93	1	1	2	15	129	14.324	6.1001
414	C	chr26	4235404	4239638	BMgn010839	BGIBMGA010839	H9JMT6	H9JMT6_BOMMO	Vesicular integral-membrane protein VIP36-like		334			membrane [GO:0016020]			membrane [GO:0016020]		BGIBMGA010839-RA;	101742130;	bmor:101742130;		PF03388;	352.09	46.11	1	6	12	59	334	38.4302	7.03467
415	C	chr16	5860402	5862894	BMgn012860	NM_001166144.1,BGIBMGA012860	H9JTJ8	H9JTJ8_BOMMO	Heterochromatin protein 1beta-like protein	Hp1b-l	179			nucleus [GO:0005634]			nucleus [GO:0005634]		BGIBMGA012860-RA;				PF00385;PF01393;	443.82	49.16	1	7	9	56	179	20.369	5.021
416	C	chr16	13986653	13988790	BMgn013226	AK377386,BGIBMGA013226	H9JUL3	H9JUL3_BOMMO	Egalitarian	Bmo.10656	794			3'-5' exonuclease activity [GO:0008408]; nucleic acid binding [GO:0003676]	3'-5' exonuclease activity [GO:0008408]	3'-5' exonuclease activity [GO:0008408]; nucleic acid binding [GO:0003676]			BGIBMGA013226-RA;				PF01612;	253.34	12.85	1	1	14	38	794	89.6481	6.50732
417	C	chr3	14407623	14410212	BMgn009052	NM_001047075.1,BGIBMGA009052	H9JHQ4	H9JHQ4_BOMMO	Glyoxylate reductase/hydroxypyruvate reductase	LOC733128	325			NAD binding [GO:0051287]; oxidoreductase activity, acting on the CH-OH group of donors, NAD or NADP as acceptor [GO:0016616]	oxidoreductase activity, acting on the CH-OH group of donors, NAD or NADP as acceptor [GO:0016616]	NAD binding [GO:0051287]; oxidoreductase activity, acting on the CH-OH group of donors, NAD or NADP as acceptor [GO:0016616]			BGIBMGA009052-RA;				PF00389;PF02826;	251.93	35.08	1	6	10	23	325	35.2023	6.32861
418	C	chr26	1584777	1585302	BMgn010751	BGIBMGA010751	H9JMJ8	H9JMJ8_BOMMO	Transcription factor BTF3		174								BGIBMGA010751-RA;	101747148;	bmor:101747148;		PF01849;	676.54	78.16	1	9	18	87	174	19.0411	9.12939
419	C	Bm_scaf204	68331	70246	BMgn014041	AK386264,BGIBMGA014041	H9JWX7	H9JWX7_BOMMO	Selt-like protein-like, partial		164			cell redox homeostasis [GO:0045454]; selenium binding [GO:0008430]	cell redox homeostasis [GO:0045454]	selenium binding [GO:0008430]			BGIBMGA014041-RA;				PF10262;	47.33	7.32	1	1	1	4	164	18.3596	7.81104
420	U	chr5	17129418	17130891	BMgn003607	BGIBMGA003607	H9J270	H9J270_BOMMO	STE20/SPS1-related proline-alanine-rich protein kinase-like	Bmo.6701	490			ATP binding [GO:0005524]; protein serine/threonine kinase activity [GO:0004674]	protein serine/threonine kinase activity [GO:0004674]	ATP binding [GO:0005524]; protein serine/threonine kinase activity [GO:0004674]			BGIBMGA003607-RA;	101735523;	bmor:101735523;		PF12202;PF00069;	256.58	18.98	1	2	10	37	490	54.3752	5.85889
421	C	chr23	16684378	16687358	BMgn011337	AK385861,BGIBMGA011337	H9JP83	H9JP83_BOMMO	Regucalcin-like isoform X1		306			calcium ion binding [GO:0005509]; enzyme regulator activity [GO:0030234]	enzyme regulator activity [GO:0030234]	calcium ion binding [GO:0005509]; enzyme regulator activity [GO:0030234]			BGIBMGA011337-RA;	101745878;	bmor:101745878;		PF08450;	468.02	38.89	1	8	12	62	306	33.7103	5.60498
422	C	chr22	21173962	21175400	BMgn010905	AK386298,AK378411,AK378357,BGIBMGA010905	H9JN02	H9JN02_BOMMO	NAD(P)H-hydrate epimerase (EC 5.1.99.6) (NAD(P)HX epimerase)	Bmo.2881	239	5.1.99.6		metal ion binding [GO:0046872]; NADHX epimerase activity [GO:0052856]; nucleotide binding [GO:0000166]	NADHX epimerase activity [GO:0052856]	metal ion binding [GO:0046872]; NADHX epimerase activity [GO:0052856]; nucleotide binding [GO:0000166]			BGIBMGA010905-RA;				PF03853;	385.96	32.22	1	5	8	25	239	26.4637	6.53662
423	C	chr12	1760146	1765422	BMgn010475	NM_001043492.1,BGIBMGA010475	H9JLS3	H9JLS3_BOMMO	Dynein heavy chain 2, axonemal-like	Hop	3362			dynein complex [GO:0030286]; microtubule-based movement [GO:0007018]; microtubule motor activity [GO:0003777]	microtubule-based movement [GO:0007018]; microtubule motor activity [GO:0003777]	microtubule motor activity [GO:0003777]	dynein complex [GO:0030286]		BGIBMGA010475-RA;				PF12780;PF03028;PF12777;PF00515;	1927.39	19.9	1	21	73	341	3362	382.784	6.81494
424	U	chr15	8761950	8774507	BMgn007730	BGIBMGA007730	H9JDY3	H9JDY3_BOMMO	Mitogen-activated protein kinase kinase kinase kinase 4-like isoform X1	Bmo.1032	1357			ATP binding [GO:0005524]; protein serine/threonine kinase activity [GO:0004674]; small GTPase regulator activity [GO:0005083]	protein serine/threonine kinase activity [GO:0004674]; small GTPase regulator activity [GO:0005083]	ATP binding [GO:0005524]; protein serine/threonine kinase activity [GO:0004674]; small GTPase regulator activity [GO:0005083]			BGIBMGA007730-RA;				PF00780;PF00069;	401.99	12.53	1	3	23	64	1357	151.431	8.73389
425	C	chr22	9036563	9051293	BMgn000312	AK382428,BGIBMGA000312	H9IST5	H9IST5_BOMMO	Serine/arginine repetitive matrix protein 1-like		869			mRNA processing [GO:0006397]	mRNA processing [GO:0006397]				BGIBMGA000312-RA;				PF01480;	476.08	26.35	1	1	31	103	869	100.33	9.86182
426	U	chr5	8551750	8560098	BMgn002651	AK378750,AK385700,BGIBMGA002651	H9IZG6	H9IZG6_BOMMO	Sialic acid synthase-like		349			carbohydrate biosynthetic process [GO:0016051]; catalytic activity [GO:0003824]	carbohydrate biosynthetic process [GO:0016051]; catalytic activity [GO:0003824]	catalytic activity [GO:0003824]			BGIBMGA002651-RA;	101744099;	bmor:101744099;		PF03102;	356.9	31.81	1	5	9	29	349	38.663	6.91748
427	C	chr7	5706286	5707342	BMgn010193	AK382034,BGIBMGA010193	H9JKZ2	H9JKZ2_BOMMO	Tropinone reductase 2-like		253			oxidoreductase activity [GO:0016491]	oxidoreductase activity [GO:0016491]	oxidoreductase activity [GO:0016491]			BGIBMGA010193-RA;	101736202;	bmor:101736202;			343.73	46.25	1	4	11	44	253	27.1003	8.1333
428	C	chr25	13349539	13356168	BMgn004891	NM_001047045.1,AK385774,AK378251,BGIBMGA004891	Q1HQA9	Q1HQA9_BOMMO	Transmembrane trafficking protein (Uncharacterized protein)	LOC733098	205			integral component of membrane [GO:0016021]; transport [GO:0006810]	transport [GO:0006810]		integral component of membrane [GO:0016021]	Membrane {ECO:0000256|RuleBase:RU003827}; Single-pass type I membrane protein {ECO:0000256|RuleBase:RU003827}.	BGIBMGA004891-RA;	733098;	bmor:733098;		PF01105;	117.74	29.76	1	2	5	33	205	23.6663	6.40479
429	C	chr1	9780089	9784481	BMgn000679	NM_001046741.1,AK384800,AK385568,BGIBMGA000679	H9ITU9	H9ITU9_BOMMO	Rotamase Pin1		164			peptidyl-prolyl cis-trans isomerase activity [GO:0003755]	peptidyl-prolyl cis-trans isomerase activity [GO:0003755]	peptidyl-prolyl cis-trans isomerase activity [GO:0003755]			BGIBMGA000679-RA;				PF00639;PF00397;	236.48	46.95	1	3	7	30	164	18.7101	5.70654
430	C	chr15	1857823	1858449	BMgn007940	AK385174,BGIBMGA007940	H9JEJ3	H9JEJ3_BOMMO	DNA-directed RNA polymerase subunit	Bmo.8904	127			DNA binding [GO:0003677]; DNA-directed RNA polymerase activity [GO:0003899]; nucleus [GO:0005634]; transcription, DNA-templated [GO:0006351]; zinc ion binding [GO:0008270]	DNA-directed RNA polymerase activity [GO:0003899]; transcription, DNA-templated [GO:0006351]	DNA binding [GO:0003677]; DNA-directed RNA polymerase activity [GO:0003899]; zinc ion binding [GO:0008270]	nucleus [GO:0005634]	Nucleus {ECO:0000256|PIRNR:PIRNR005586}.	BGIBMGA007940-RA;	101745139;	bmor:101745139;		PF02150;PF01096;	72.92	13.39	1	2	2	11	127	14.832	7.29834
431	C	chr24	16178648	16180293	BMgn003842	AK384029,BGIBMGA003842	H9J2V5	H9J2V5_BOMMO	4,5-DOPA dioxygenase extradiol-like protein-like		272			cellular aromatic compound metabolic process [GO:0006725]; ferrous iron binding [GO:0008198]; oxidoreductase activity, acting on single donors with incorporation of molecular oxygen [GO:0016701]; zinc ion binding [GO:0008270]	cellular aromatic compound metabolic process [GO:0006725]; oxidoreductase activity, acting on single donors with incorporation of molecular oxygen [GO:0016701]	ferrous iron binding [GO:0008198]; oxidoreductase activity, acting on single donors with incorporation of molecular oxygen [GO:0016701]; zinc ion binding [GO:0008270]			BGIBMGA003842-RA;	101737628;	bmor:101737628;		PF02900;	283.19	34.56	1	5	7	23	272	30.7486	6.7124
432	C	chr3	14615465	14622663	BMgn009107	NM_001043529.1,BGIBMGA009107	Q5CCJ4	Q5CCJ4_BOMMO	Glutathione S-transferase sigma (Glutathione S-transferase sigma 2) (Uncharacterized protein)	GST sigma GSTs2	204			transferase activity [GO:0016740]	transferase activity [GO:0016740]	transferase activity [GO:0016740]			BGIBMGA009107-RA;	692543;	bmor:692543;		PF00043;PF02798;	966.02	80.39	2	15	17	224	204	23.3249	6.1001
433	C	chr10	7826724	7835345	BMgn006796	BGIBMGA006796	H9JBA1	H9JBA1_BOMMO	RNA-binding protein cabeza-like, partial		364			nucleic acid binding [GO:0003676]; nucleotide binding [GO:0000166]; zinc ion binding [GO:0008270]		nucleic acid binding [GO:0003676]; nucleotide binding [GO:0000166]; zinc ion binding [GO:0008270]			BGIBMGA006796-RA;				PF00076;	169.11	23.35	1	1	8	33	364	36.4198	8.03076
434	C	chr6	11543218	11543670	BMgn006245	AK386732,AK383122,BGIBMGA006245	H9J9Q2	H9J9Q2_BOMMO	N-alpha-acetyltransferase 38, natc auxiliary subunit-like	Bmo.9398	96								BGIBMGA006245-RA;	101738659;	bmor:101738659;		PF01423;	136.01	62.5	1	4	5	41	96	10.2993	4.86865
435	C	chr17	6606805	6613107	BMgn007268	AK384648,NM_001046743.1,BGIBMGA007268	H9JCM2	H9JCM2_BOMMO	Proteasome 26S non-atpase subunit 12	LOC692900	450								BGIBMGA007268-RA;				PF01399;	671.46	41.56	1	10	18	75	450	51.6728	6.56592
436	C	chr19	7589253	7594704	BMgn004038	NM_001046856.1,AK383459,BGIBMGA004038	H9J3F1	H9J3F1_BOMMO	Hypothetical protein KGM_05590		350								BGIBMGA004038-RA;				PF00307;PF03271;	615.96	34.86	1	11	12	81	350	39.1866	6.0874
437	U	chr13	10603374	10608029	BMgn001168	AK377383,NM_001046836.1,BGIBMGA001168	H9IV88	H9IV88_BOMMO	Glycosyl-phosphatidyl-inositol-anchored protein	LOC693083	615								BGIBMGA001168-RA;					346.93	18.86	1	4	12	51	615	67.3027	6.66846
438	C	chr20	10720167	10732457	BMgn014181	AK382457,BGIBMGA014181	H9JXB6	H9JXB6_BOMMO	Trifunctional enzyme subunit beta, mitochondrial-like	Bmo.10790	491			transferase activity, transferring acyl groups other than amino-acyl groups [GO:0016747]	transferase activity, transferring acyl groups other than amino-acyl groups [GO:0016747]	transferase activity, transferring acyl groups other than amino-acyl groups [GO:0016747]			BGIBMGA014181-RA;				PF02803;PF00108;	1014.61	40.73	1	17	24	324	491	53.13	9.5835
439	U	chr23	13756786	13757963	BMgn011593	AK384674,AK383108,BGIBMGA011593	H9JPY8	H9JPY8_BOMMO	Succinate dehydrogenase cytochrome b560 subunit, mitochondrial-like	Bmo.4945	181			electron carrier activity [GO:0009055]; metal ion binding [GO:0046872]; succinate dehydrogenase activity [GO:0000104]; succinate dehydrogenase complex [GO:0045281]; tricarboxylic acid cycle [GO:0006099]	succinate dehydrogenase activity [GO:0000104]; tricarboxylic acid cycle [GO:0006099]	electron carrier activity [GO:0009055]; metal ion binding [GO:0046872]; succinate dehydrogenase activity [GO:0000104]	succinate dehydrogenase complex [GO:0045281]		BGIBMGA011593-RA;	101742176;	bmor:101742176;		PF01127;	28.61	8.29	1	1	1	17	181	19.5984	9.70068
440	U	chr20	4748388	4752976	BMgn004377	AK384965,NM_001046832.1,BGIBMGA004377	H9J4D8	H9J4D8_BOMMO	Der1-like domain family member 1	LOC693079	250								BGIBMGA004377-RA;				PF04511;	91.35	14.4	1	1	3	9	250	28.8878	8.98291
441	C	Bm_scaf580	9409	12633	BMgn002353	NM_001046790.1,AK385710,AK384822,AK386077,BGIBMGA002353	H9IYL9	H9IYL9_BOMMO	Lysophospholipase		235			hydrolase activity [GO:0016787]	hydrolase activity [GO:0016787]	hydrolase activity [GO:0016787]			BGIBMGA002353-RA;				PF02230;	449.13	44.68	1	8	8	61	235	25.7281	7.32764
442	C	chr10	11760761	11765905	BMgn006941	AK383279,BGIBMGA006941	H9JBP6	H9JBP6_BOMMO	Endoplasmic reticulum resident protein 44-like		343			cell redox homeostasis [GO:0045454]	cell redox homeostasis [GO:0045454]				BGIBMGA006941-RA;				PF00085;	581.29	44.02	1	9	15	68	343	39.244	6.02393
443	U	chr14	1951165	1958745	BMgn009468	AK386657,AK378390,BGIBMGA009468	H9JIW7	H9JIW7_BOMMO	Charged multivesicular body protein 2a-like		219			vacuolar transport [GO:0007034]	vacuolar transport [GO:0007034]				BGIBMGA009468-RA;				PF03357;	357.77	58.45	1	2	17	116	219	24.4754	5.43994
444	C	chr23	288927	290062	BMgn001323	NM_001046689.1,BGIBMGA001323	H9IVP2	H9IVP2_BOMMO	Short-chain dehydrogenease/reductase	LOC692844	254			oxidoreductase activity [GO:0016491]	oxidoreductase activity [GO:0016491]	oxidoreductase activity [GO:0016491]			BGIBMGA001323-RA;					705.46	54.33	1	9	14	115	254	27.0502	8.41162
445	C	chr14	1964305	1977008	BMgn009467	AK377424,BGIBMGA009467	H9JIW6	H9JIW6_BOMMO	Glucosamine-6-phosphate isomerase (EC 3.5.99.6) (Glucosamine-6-phosphate deaminase)		278	3.5.99.6		carbohydrate metabolic process [GO:0005975]; cytoplasm [GO:0005737]; glucosamine-6-phosphate deaminase activity [GO:0004342]; hydrolase activity [GO:0016787]; N-acetylglucosamine metabolic process [GO:0006044]	carbohydrate metabolic process [GO:0005975]; glucosamine-6-phosphate deaminase activity [GO:0004342]; hydrolase activity [GO:0016787]; N-acetylglucosamine metabolic process [GO:0006044]	glucosamine-6-phosphate deaminase activity [GO:0004342]; hydrolase activity [GO:0016787]	cytoplasm [GO:0005737]	Cytoplasm {ECO:0000256|RuleBase:RU361197}.	BGIBMGA009467-RA;	101746460;	bmor:101746460;		PF01182;	317.89	41.01	1	5	9	29	278	31.283	6.52197
446	U	chr5	11659960	11665264	BMgn003718	AK386418,AK384873,BGIBMGA003718	H9J2I1	H9J2I1_BOMMO	Translocating chain-associated membrane protein 1-like isoform X1		378			integral component of membrane [GO:0016021]			integral component of membrane [GO:0016021]		BGIBMGA003718-RA;	101745731;	bmor:101745731;		PF08390;PF03798;	150.37	17.72	1	1	9	34	378	42.8669	9.46631
447	C	chr25	14986919	14993909	BMgn004776	AK386460,AK384722,BGIBMGA004776	H9J5I6	H9J5I6_BOMMO	Protein arginine N-methyltransferase 8-like		353			methyltransferase activity [GO:0008168]; protein methylation [GO:0006479]	methyltransferase activity [GO:0008168]; protein methylation [GO:0006479]	methyltransferase activity [GO:0008168]			BGIBMGA004776-RA;					402.4	33.14	1	5	13	72	353	41.0583	5.30029
448	C	chr3	4133882	4138932	BMgn007453	NM_001043834.1,AK382422,AK385901,BGIBMGA007453	H9JD56	H9JD56_BOMMO	Superoxide dismutase (EC 1.15.1.1)	Sod2	221	1.15.1.1		metal ion binding [GO:0046872]; superoxide dismutase activity [GO:0004784]	superoxide dismutase activity [GO:0004784]	metal ion binding [GO:0046872]; superoxide dismutase activity [GO:0004784]			BGIBMGA007453-RA;				PF02777;PF00081;	493.38	43.44	1	7	9	115	221	24.6646	8.646
449	C	chr14	2202723	2205240	BMgn009463	BGIBMGA009463	H9JIW2	H9JIW2_BOMMO	Host cell factor 1-like	Bmo.3009	838								BGIBMGA009463-RA;	101746972;	bmor:101746972;			785.03	29	1	12	26	106	838	87.6091	9.87646
450	C	chr11	12555807	12558674	BMgn011788	BGIBMGA011788	H9JQI2	H9JQI2_BOMMO	Chromobox protein homolog 5-like		243			nucleus [GO:0005634]			nucleus [GO:0005634]		BGIBMGA011788-RA;				PF00385;	461.94	58.02	1	7	13	34	243	28.1052	8.66064
451	C	chr7	3643689	3647496	BMgn010088	BGIBMGA010088	H9JKN7	H9JKN7_BOMMO	AFG3-like protein 2-like		773			ATP binding [GO:0005524]; integral component of membrane [GO:0016021]; metalloendopeptidase activity [GO:0004222]; zinc ion binding [GO:0008270]	metalloendopeptidase activity [GO:0004222]	ATP binding [GO:0005524]; metalloendopeptidase activity [GO:0004222]; zinc ion binding [GO:0008270]	integral component of membrane [GO:0016021]		BGIBMGA010088-RA;	101745802;	bmor:101745802;		PF00004;PF06480;PF01434;	668.17	30.01	1	11	26	102	773	85.436	8.646
452	C	chr15	8335060	8337834	BMgn007723	AK383400,BGIBMGA007723	H9JDX6	H9JDX6_BOMMO	S-formylglutathione hydrolase-like isoform X1	Bmo.2856	257			formaldehyde catabolic process [GO:0046294]; S-formylglutathione hydrolase activity [GO:0018738]	formaldehyde catabolic process [GO:0046294]; S-formylglutathione hydrolase activity [GO:0018738]	S-formylglutathione hydrolase activity [GO:0018738]			BGIBMGA007723-RA;				PF00756;	882.34	66.93	1	13	14	152	257	28.4331	5.59229
453	C	chr4	1053784	1054057	BMgn006102	BGIBMGA006102	H9J9B0	H9J9B0_BOMMO	Ragulator complex protein LAMTOR5 homolog		90			cytoplasm [GO:0005737]; negative regulation of cysteine-type endopeptidase activity involved in apoptotic process [GO:0043154]; viral genome replication [GO:0019079]	negative regulation of cysteine-type endopeptidase activity involved in apoptotic process [GO:0043154]; viral genome replication [GO:0019079]		cytoplasm [GO:0005737]		BGIBMGA006102-RA;	101746912;	bmor:101746912;			55.61	17.78	1	1	2	4	90	9.62889	6.49365
454	C	chr18	8320867	8326960	BMgn008501	AK386405,AK379987,AK378019,BGIBMGA008501	H9JG54	H9JG54_BOMMO	Serine/threonine-protein phosphatase (EC 3.1.3.16) (Fragment)		258	3.1.3.16		phosphoprotein phosphatase activity [GO:0004721]	phosphoprotein phosphatase activity [GO:0004721]	phosphoprotein phosphatase activity [GO:0004721]			BGIBMGA008501-RA;				PF00149;	242.06	24.03	3	4	6	24	258	29.5758	6.55127
455	C	chr23	17009568	17020988	BMgn011342	AK383545,AK383989,NM_001043999.2,BGIBMGA011342	Q6T9Z7	Q6T9Z7_BOMMO	Fibroinase (Uncharacterized protein)	Bcp	341			cysteine-type peptidase activity [GO:0008234]	cysteine-type peptidase activity [GO:0008234]	cysteine-type peptidase activity [GO:0008234]			BGIBMGA011342-RA;	693031;	bmor:693031;		PF08246;PF00112;	509.37	30.79	1	8	11	62	341	38.1144	6.32861
456	C	chr6	15604798	15614369	BMgn006260	BGIBMGA006260	H9J9R7	H9J9R7_BOMMO	Heterogeneous nuclear ribonucleoprotein Q-like		339			nucleic acid binding [GO:0003676]; nucleotide binding [GO:0000166]		nucleic acid binding [GO:0003676]; nucleotide binding [GO:0000166]			BGIBMGA006260-RA;				PF00076;	838.9	60.18	2	14	22	139	339	38.1468	8.71924
457	C	chr11	12985920	12987364	BMgn011776	NM_001098326.1,AK385629,BGIBMGA011776	A0FDQ0	A0FDQ0_BOMMO	Programmed cell death protein 5-like protein (Uncharacterized protein)	LOC778501	130			DNA binding [GO:0003677]		DNA binding [GO:0003677]			BGIBMGA011776-RA;	778501;	bmor:778501;		PF01984;	223.44	43.08	1	3	5	12	130	14.6883	5.60498
458	C	chr11	16618571	16625962	BMgn012126	BGIBMGA012126	H9JRG6	H9JRG6_BOMMO	Eukaryotic translation initiation factor 3 subunit L (eif3l)	Bmo.1998	554			eukaryotic 43S preinitiation complex [GO:0016282]; eukaryotic 48S preinitiation complex [GO:0033290]; eukaryotic translation initiation factor 3 complex [GO:0005852]; formation of translation preinitiation complex [GO:0001731]; regulation of translational initiation [GO:0006446]; translation initiation factor activity [GO:0003743]	formation of translation preinitiation complex [GO:0001731]; regulation of translational initiation [GO:0006446]; translation initiation factor activity [GO:0003743]	translation initiation factor activity [GO:0003743]	eukaryotic 43S preinitiation complex [GO:0016282]; eukaryotic 48S preinitiation complex [GO:0033290]; eukaryotic translation initiation factor 3 complex [GO:0005852]	Cytoplasm {ECO:0000256|HAMAP-Rule:MF_03011}.	BGIBMGA012126-RA;				PF10255;	538.05	27.44	1	8	14	46	554	64.5791	6.7417
459	C	chr4	15847385	15850363	BMgn003048	NM_001046749.1,AK383014,AK386820,AK385955,BGIBMGA003048	H9J0L1	H9J0L1_BOMMO	Signal peptidase complex subunit 2	LOC692906	184			integral component of membrane [GO:0016021]; peptidase activity [GO:0008233]; signal peptidase complex [GO:0005787]; signal peptide processing [GO:0006465]	peptidase activity [GO:0008233]; signal peptide processing [GO:0006465]	peptidase activity [GO:0008233]	integral component of membrane [GO:0016021]; signal peptidase complex [GO:0005787]		BGIBMGA003048-RA;				PF06703;	256.76	36.96	1	5	8	50	184	20.5747	7.82568
460	C	chr21	11503658	11507503	BMgn001558	AK381617,AK384370,BGIBMGA001558	H9IWC7	H9IWC7_BOMMO	Isoleucine--trna ligase, cytoplasmic-like	Bmo.10884	1212			aminoacyl-tRNA editing activity [GO:0002161]; ATP binding [GO:0005524]; cytoplasm [GO:0005737]; isoleucine-tRNA ligase activity [GO:0004822]; isoleucyl-tRNA aminoacylation [GO:0006428]	aminoacyl-tRNA editing activity [GO:0002161]; isoleucine-tRNA ligase activity [GO:0004822]; isoleucyl-tRNA aminoacylation [GO:0006428]	aminoacyl-tRNA editing activity [GO:0002161]; ATP binding [GO:0005524]; isoleucine-tRNA ligase activity [GO:0004822]	cytoplasm [GO:0005737]		BGIBMGA001558-RA;	101742308;	bmor:101742308;		PF08264;PF00133;	1418.92	33.91	1	19	42	138	1212	139.363	7.50342
461	C	chr23	17064069	17071004	BMgn011344	NM_001043886.1,AK383512,AK384870,BGIBMGA011344	H9JP90	H9JP90_BOMMO	Cathepsin D precursor	CatD	326			aspartic-type endopeptidase activity [GO:0004190]	aspartic-type endopeptidase activity [GO:0004190]	aspartic-type endopeptidase activity [GO:0004190]			BGIBMGA011344-RA;				PF00026;	723.93	35.58	1	8	9	144	326	35.0285	6.41748
462	C	chr17	6636783	6639095	BMgn007267	AK386110,NM_001047013.1,BGIBMGA007267	Q1HPL8	NDUBA_BOMMO	NADH dehydrogenase [ubiquinone] 1 beta subcomplex subunit 10		159			mitochondrial inner membrane [GO:0005743]; oxidation-reduction process [GO:0055114]; respiratory chain [GO:0070469]	oxidation-reduction process [GO:0055114]		mitochondrial inner membrane [GO:0005743]; respiratory chain [GO:0070469]	Mitochondrion inner membrane {ECO:0000250}; Peripheral membrane protein {ECO:0000250}; Matrix side {ECO:0000250|UniProtKB:O96000}.	BGIBMGA007267-RA;	733018;	bmor:733018;		PF10249;	462.55	59.75	1	7	10	58	159	18.9871	6.34131
463	C	chr18	9578411	9579775	BMgn008525	BGIBMGA008525	H9JG78	H9JG78_BOMMO	Glutaredoxin	Bmo.5727	146			cell redox homeostasis [GO:0045454]; electron carrier activity [GO:0009055]; protein disulfide oxidoreductase activity [GO:0015035]	cell redox homeostasis [GO:0045454]; protein disulfide oxidoreductase activity [GO:0015035]	electron carrier activity [GO:0009055]; protein disulfide oxidoreductase activity [GO:0015035]			BGIBMGA008525-RA;	101743033;	bmor:101743033;		PF00462;	153.25	44.52	1	3	5	17	146	16.3474	8.27979
464	U	chr9	14917584	14919522	BMgn002406	AK385314,BGIBMGA002406	H9IYS1	H9IYS1_BOMMO	Peroxiredoxin-4-like		194			peroxiredoxin activity [GO:0051920]	peroxiredoxin activity [GO:0051920]	peroxiredoxin activity [GO:0051920]			BGIBMGA002406-RA;				PF10417;PF00578;	146.16	19.59	2	1	5	22	194	22.0243	6.11279
465	C	chr18	16336290	16338757	BMgn008596	AK382290,BGIBMGA008596	H9JGE9	H9JGE9_BOMMO	VCP-like protein		835			ATP binding [GO:0005524]		ATP binding [GO:0005524]			BGIBMGA008596-RA;				PF00004;	846.53	29.7	1	13	23	73	835	91.2631	5.47803
466	C	chr13	7682461	7684831	BMgn000921	AK385915,AK384891,BGIBMGA000921	H9IUJ1	H9IUJ1_BOMMO	ER membrane protein complex subunit 10-like isoform X2	Bmo.2342	196								BGIBMGA000921-RA;	101746573;	bmor:101746573;			213.41	30.1	1	3	5	22	196	22.0863	7.94287
467	C	Bm_scaf583	4465	5476	BMgn014607	NM_001046751.1,AK384667,AK386224,BGIBMGA014607	Q2F5V6	Q2F5V6_BOMMO	Translocase of inner mitochondrial membrane 8 homolog b (Uncharacterized protein)	LOC692908	89			metal ion binding [GO:0046872]; mitochondrion [GO:0005739]; protein transport [GO:0015031]	protein transport [GO:0015031]	metal ion binding [GO:0046872]	mitochondrion [GO:0005739]		BGIBMGA014607-RA;	692908;	bmor:692908;		PF02953;	279.74	57.3	1	4	5	41	89	10.1529	5.16064
468	C	chr22	2727506	2731189	BMgn012673	NM_001046773.1,AK378343,BGIBMGA012673	H9JT11	H9JT11_BOMMO	Chromatin modifying protein 1b	LOC692931	219			vacuolar transport [GO:0007034]	vacuolar transport [GO:0007034]				BGIBMGA012673-RA;				PF03357;	198.01	26.94	1	2	8	27	219	24.5954	6.23975
469	U	chr21	11143457	11153913	BMgn001551	AK377615,AK385382,BGIBMGA001551	H9IWC0	H9IWC0_BOMMO	Ubiquilin-1-like isoform X2		523								BGIBMGA001551-RA;	101740241;	bmor:101740241;		PF00627;PF00240;	296.5	21.99	1	5	9	35	523	56.816	5.04639
470	U	chr17	11881884	11885665	BMgn007017	BGIBMGA007017	H9JBX2	H9JBX2_BOMMO	Serine/threonine-protein kinase N-like	Bmo.2700	1042			ATP binding [GO:0005524]; protein serine/threonine kinase activity [GO:0004674]; signal transduction [GO:0007165]	protein serine/threonine kinase activity [GO:0004674]; signal transduction [GO:0007165]	ATP binding [GO:0005524]; protein serine/threonine kinase activity [GO:0004674]			BGIBMGA007017-RA;	101742908;	bmor:101742908;		PF02185;PF00069;PF00433;	363.16	19.39	1	1	24	128	1042	117.545	6.43018
471	C	chr4	12675928	12678316	BMgn002975	AK382256,BGIBMGA002975	H9J0D9	H9J0D9_BOMMO	39S ribosomal protein L15, mitochondrial-like	Bmo.6513	294			large ribosomal subunit [GO:0015934]; structural constituent of ribosome [GO:0003735]; translation [GO:0006412]	translation [GO:0006412]	structural constituent of ribosome [GO:0003735]	large ribosomal subunit [GO:0015934]		BGIBMGA002975-RA;	101742656;	bmor:101742656;		PF00828;	197.32	27.89	1	2	9	25	294	33.6073	9.14404
472	C	chr4	4723749	4730313	BMgn005999	AK377219,BGIBMGA005999	H9J907	H9J907_BOMMO	Tetratricopeptide repeat protein 14 homolog isoform X1		1140								BGIBMGA005999-RA;				PF07719;	946.05	25.61	1	12	33	89	1140	127.658	9.45166
473	C	chr13	2178799	2183024	BMgn001303	AK382076,BGIBMGA001303	H9IVM3	H9IVM3_BOMMO	Tumor suppressor candidate 3-like		590								BGIBMGA001303-RA;				PF04756;	132.78	10.17	1	2	7	20	590	65.9876	8.42627
474	C	chr4	17911	21546	BMgn006085	BGIBMGA006085	H9J993	H9J993_BOMMO	Nucleolar protein 58-like isoform X1		532								BGIBMGA006085-RA;	101742458;	bmor:101742458;		PF01798;PF08156;PF08060;	903.05	44.17	1	14	25	97	532	59.8944	8.19189
475	C	chr5	2062916	2070439	BMgn013498	AK383329,BGIBMGA013498	H9JVD5	H9JVD5_BOMMO	Dolichyl-diphosphooligosaccharide--protein glycosyltransferase subunit 2-like	Bmo.13967	622			integral component of membrane [GO:0016021]; oligosaccharyltransferase complex [GO:0008250]; protein N-linked glycosylation [GO:0006487]	protein N-linked glycosylation [GO:0006487]		integral component of membrane [GO:0016021]; oligosaccharyltransferase complex [GO:0008250]		BGIBMGA013498-RA;				PF05817;	902.25	41.16	1	17	22	136	622	68.0075	8.71924
476	C	chr21	12834170	12843348	BMgn001406	AK386334,BGIBMGA001406	H9IVX5	H9IVX5_BOMMO	T-complex protein 1 subunit gamma	Bmo.3097	540			ATP binding [GO:0005524]; cytoplasm [GO:0005737]; protein folding [GO:0006457]	protein folding [GO:0006457]	ATP binding [GO:0005524]	cytoplasm [GO:0005737]		BGIBMGA001406-RA;	101744569;	bmor:101744569;		PF00118;	2233.65	75.93	1	37	44	475	540	59.09	6.34131
477	C	chr16	10074526	10081518	BMgn013116	NM_001046643.1,AK383036,BGIBMGA013116	Q2F6C3	Q2F6C3_BOMMO	Chaperonin subunit 6a zeta (Uncharacterized protein)	LOC692796	531			ATP binding [GO:0005524]; cytoplasm [GO:0005737]; protein folding [GO:0006457]	protein folding [GO:0006457]	ATP binding [GO:0005524]	cytoplasm [GO:0005737]		BGIBMGA013116-RA;	692796;	bmor:692796;		PF00118;	1247.26	55.56	1	21	31	274	531	57.7086	7.03467
478	C	chr5	20582248	20583552	BMgn005772	BGIBMGA005772	H9J8D0	H9J8D0_BOMMO	Neuroglian-like		287								BGIBMGA005772-RA;				PF07679;	531.28	42.86	1	8	14	56	287	32.5292	8.86572
479	U	chr10	9377875	9380528	BMgn006825	AK386768,AK387378,BGIBMGA006825	H9JBD0	H9JBD0_BOMMO	Golgi reassembly-stacking protein 2-like		454								BGIBMGA006825-RA;	101740181;	bmor:101740181;		PF04495;	75.09	5.95	1	1	3	6	454	49.1462	5.021
480	U	chr22	2686424	2687852	BMgn012671	AK385247,BGIBMGA012671	H9JT09	H9JT09_BOMMO	Ubiquitin-like protein 4A-like	Bmo.434	151								BGIBMGA012671-RA;	101743019;	bmor:101743019;		PF00240;	100.63	25.17	1	2	4	6	151	17.7162	7.86963
481	C	chr1	8533562	8553629	BMgn000648	NM_001043382.1,AK378773,AK383757,BGIBMGA000648	H9ITR8	H9ITR8_BOMMO	Imaginal disk growth factor	Idgf	393			carbohydrate metabolic process [GO:0005975]; chitinase activity [GO:0004568]; chitin catabolic process [GO:0006032]	carbohydrate metabolic process [GO:0005975]; chitinase activity [GO:0004568]; chitin catabolic process [GO:0006032]	chitinase activity [GO:0004568]			BGIBMGA000648-RA;				PF00704;	130.44	17.81	2	2	6	26	393	43.6794	6.94678
482	C	chr17	14481249	14487940	BMgn007131	AK386941,AK385369,BGIBMGA007131	H9JC86	H9JC86_BOMMO	Developmentally-regulated GTP-binding protein 2-like	Bmo.2671	364			GTP binding [GO:0005525]		GTP binding [GO:0005525]			BGIBMGA007131-RA;	101739147;	bmor:101739147;		PF01926;PF02824;	163.33	27.47	1	1	9	30	364	40.8638	8.73389
483	C	chr20	14603513	14605462	BMgn009182	AK386778,AK386133,BGIBMGA009182	H9JI34	H9JI34_BOMMO	NADH dehydrogenase [ubiquinone] 1 beta subcomplex subunit 3-like isoform X1	Bmo.1293	101			electron transport chain [GO:0022900]; mitochondrial respiratory chain complex I [GO:0005747]	electron transport chain [GO:0022900]		mitochondrial respiratory chain complex I [GO:0005747]		BGIBMGA009182-RA;	101737774;	bmor:101737774;		PF08122;	76.97	25.74	1	1	3	8	101	11.3057	9.46631
484	C	chr13	17839881	17841975	BMgn001084	NM_001043380.1,AK384589,BGIBMGA001084	H9IV04	H9IV04_BOMMO	Meiotic recombination 11	Mre11	628			double-strand break repair [GO:0006302]; endonuclease activity [GO:0004519]; exonuclease activity [GO:0004527]; manganese ion binding [GO:0030145]; meiotic cell cycle [GO:0051321]; nucleus [GO:0005634]	double-strand break repair [GO:0006302]; endonuclease activity [GO:0004519]; exonuclease activity [GO:0004527]; meiotic cell cycle [GO:0051321]	endonuclease activity [GO:0004519]; exonuclease activity [GO:0004527]; manganese ion binding [GO:0030145]	nucleus [GO:0005634]		BGIBMGA001084-RA;				PF00149;PF04152;	571.38	32.64	1	11	17	78	628	70.5934	6.29053
485	C	chr18	11243218	11249194	BMgn008542	NM_001046821.1,AK385273,AK387179,AK384277,BGIBMGA008542	H9JG95	H9JG95_BOMMO	Vacuolar ATP synthase subunit D	LOC692984	231			ATPase activity, coupled to transmembrane movement of substances [GO:0042626]	ATPase activity, coupled to transmembrane movement of substances [GO:0042626]	ATPase activity, coupled to transmembrane movement of substances [GO:0042626]			BGIBMGA008542-RA;				PF01813;	375.29	45.89	1	6	14	50	231	25.7282	9.46631
486	C	chr18	13065246	13075746	BMgn008295	NM_001098359.1,AK382830,BGIBMGA008295	H9JFJ8	H9JFJ8_BOMMO	Vacuolar ATP synthase catalytic subunit A		580			ATP binding [GO:0005524]; ATP hydrolysis coupled proton transport [GO:0015991]; ATP metabolic process [GO:0046034]; hydrolase activity, acting on acid anhydrides, catalyzing transmembrane movement of substances [GO:0016820]; proton-transporting two-sector ATPase complex, catalytic domain [GO:0033178]	ATP hydrolysis coupled proton transport [GO:0015991]; ATP metabolic process [GO:0046034]; hydrolase activity, acting on acid anhydrides, catalyzing transmembrane movement of substances [GO:0016820]	ATP binding [GO:0005524]; hydrolase activity, acting on acid anhydrides, catalyzing transmembrane movement of substances [GO:0016820]	proton-transporting two-sector ATPase complex, catalytic domain [GO:0033178]		BGIBMGA008295-RA;				PF00006;PF00306;PF02874;	1819.88	65.69	1	27	35	422	580	63.9653	5.09717
487	C	chr2	8019833	8033643	BMgn009799	BGIBMGA009799	H9JJU8	H9JJU8_BOMMO	Aldose reductase-like isoform X1		365			oxidoreductase activity [GO:0016491]	oxidoreductase activity [GO:0016491]	oxidoreductase activity [GO:0016491]			BGIBMGA009799-RA;				PF00248;	788.48	39.73	2	15	17	153	365	41.8175	6.41748
488	C	chr7	7722752	7723917	BMgn010154	AK382094,AK386945,BGIBMGA010154	H9JKV3	H9JKV3_BOMMO	Deoxyuridine 5'-triphosphate nucleotidohydrolase-like	Bmo.475	147			dUTP diphosphatase activity [GO:0004170]; dUTP metabolic process [GO:0046080]	dUTP diphosphatase activity [GO:0004170]; dUTP metabolic process [GO:0046080]	dUTP diphosphatase activity [GO:0004170]			BGIBMGA010154-RA;	101741979;	bmor:101741979;		PF00692;	388.69	62.59	1	6	8	42	147	15.9453	8.39697
489	C	Bm_scaf131	317640	325077	BMgn007248	AK386137,BGIBMGA007248	H9JCK3	H9JCK3_BOMMO	Putative RNA-binding protein Luc7-like 2-like isoform X2		322			mRNA binding [GO:0003729]; mRNA splice site selection [GO:0006376]; U1 snRNP [GO:0005685]	mRNA splice site selection [GO:0006376]	mRNA binding [GO:0003729]	U1 snRNP [GO:0005685]		BGIBMGA007248-RA;				PF03194;	194.11	19.25	1	4	6	9	322	37.0378	8.1626
490	C	chr12	7971931	7975973	BMgn010572	AK386518,BGIBMGA010572	H9JM20	H9JM20_BOMMO	Calcium/calmodulin-dependent protein kinase type 1-like		360			ATP binding [GO:0005524]; protein serine/threonine kinase activity [GO:0004674]	protein serine/threonine kinase activity [GO:0004674]	ATP binding [GO:0005524]; protein serine/threonine kinase activity [GO:0004674]			BGIBMGA010572-RA;	101744568;	bmor:101744568;		PF00069;	376.79	34.72	1	5	12	33	360	40.5056	7.13721
491	C	chr16	8467961	8491874	BMgn012935	AK378376,NM_001142971.1,BGIBMGA012935	B7XFU6	B7XFU6_BOMMO	Clathrin heavy chain	Chc	1681			clathrin coat of coated pit [GO:0030132]; clathrin coat of trans-Golgi network vesicle [GO:0030130]; intracellular protein transport [GO:0006886]; structural molecule activity [GO:0005198]; vesicle-mediated transport [GO:0016192]	intracellular protein transport [GO:0006886]; vesicle-mediated transport [GO:0016192]	structural molecule activity [GO:0005198]	clathrin coat of coated pit [GO:0030132]; clathrin coat of trans-Golgi network vesicle [GO:0030130]	Cytoplasmic vesicle membrane {ECO:0000256|PIRNR:PIRNR002290}; Peripheral membrane protein {ECO:0000256|PIRNR:PIRNR002290}; Cytoplasmic side {ECO:0000256|PIRNR:PIRNR002290}. Membrane, coated pit {ECO:0000256|PIRNR:PIRNR002290}; Peripheral membrane protein {ECO:0000256|PIRNR:PIRNR002290}; Cytoplasmic side {ECO:0000256|PIRNR:PIRNR002290}.	BGIBMGA012935-RA;	100233163;	bmor:100233163;		PF00637;PF09268;PF01394;	2411.44	38.01	1	39	59	268	1681	191.869	5.63037
492	C	chr17	635369	645286	BMgn005536	AK387010,BGIBMGA005536	H9J7P4	H9J7P4_BOMMO	Myosin heavy chain, non-muscle-like		213			motor activity [GO:0003774]; myosin complex [GO:0016459]	motor activity [GO:0003774]	motor activity [GO:0003774]	myosin complex [GO:0016459]		BGIBMGA005536-RA;				PF01576;	453.33	51.17	1	6	11	68	213	24.1761	8.07471
493	U	chr7	7719511	7720760	BMgn010223	AK384068,AK381723,AK385611,BGIBMGA010223	H9JL22	H9JL22_BOMMO	Uncharacterized protein LOC101741453 isoform X1	Bmo.8264	148								BGIBMGA010223-RA;	101741453;	bmor:101741453;			76.54	35.14	1	1	4	5	148	17.0038	5.63037
494	C	chr23	8756574	8763831	BMgn011507	NM_001079879.1,AK387984,AK384975,BGIBMGA011508,BGIBMGA011507	H9JPQ3	H9JPQ3_BOMMO	Chaperonin	LOC791084	325			ATP binding [GO:0005524]; cytoplasm [GO:0005737]; protein folding [GO:0006457]	protein folding [GO:0006457]	ATP binding [GO:0005524]	cytoplasm [GO:0005737]		BGIBMGA011508-RA;				PF00118;	984.94	65.23	1	17	20	190	325	35.3012	5.65576
495	C	chr24	15470542	15474778	BMgn003833	AK384614,BGIBMGA003833	H9J2U6	H9J2U6_BOMMO	H/ACA ribonucleoprotein complex subunit 4-like		510			pseudouridine synthase activity [GO:0009982]; pseudouridine synthesis [GO:0001522]; RNA binding [GO:0003723]; RNA processing [GO:0006396]	pseudouridine synthase activity [GO:0009982]; pseudouridine synthesis [GO:0001522]; RNA processing [GO:0006396]	pseudouridine synthase activity [GO:0009982]; RNA binding [GO:0003723]			BGIBMGA003833-RA;	101744752;	bmor:101744752;		PF08068;PF01472;PF01509;	655.34	45.88	1	8	22	81	510	57.185	9.23193
496	C	chr13	6999328	7004503	BMgn000903	AK383743,BGIBMGA000903	H9IUH3	H9IUH3_BOMMO	Eukaryotic translation initiation factor 3 subunit M (eif3m)		386			eukaryotic 43S preinitiation complex [GO:0016282]; eukaryotic 48S preinitiation complex [GO:0033290]; eukaryotic translation initiation factor 3 complex [GO:0005852]; formation of translation preinitiation complex [GO:0001731]; regulation of translational initiation [GO:0006446]; translation initiation factor activity [GO:0003743]	formation of translation preinitiation complex [GO:0001731]; regulation of translational initiation [GO:0006446]; translation initiation factor activity [GO:0003743]	translation initiation factor activity [GO:0003743]	eukaryotic 43S preinitiation complex [GO:0016282]; eukaryotic 48S preinitiation complex [GO:0033290]; eukaryotic translation initiation factor 3 complex [GO:0005852]	Cytoplasm {ECO:0000256|HAMAP-Rule:MF_03012}.	BGIBMGA000903-RA;	101737255;	bmor:101737255;		PF01399;	661.94	48.96	1	11	16	95	386	44.1957	5.94775
497	C	chr28	1659623	1665453	BMgn013971	AK378290,AK385966,BGIBMGA013971	H9JWQ7	H9JWQ7_BOMMO	Uncharacterized protein LOC101744771		420			transferase activity, transferring phosphorus-containing groups [GO:0016772]	transferase activity, transferring phosphorus-containing groups [GO:0016772]	transferase activity, transferring phosphorus-containing groups [GO:0016772]			BGIBMGA013971-RA;	101744771;	bmor:101744771;		PF02958;	646.05	43.81	1	12	19	96	420	49.3026	5.38916
498	C	chr23	8770616	8776467	BMgn011504	AK386254,NM_001047061.1,NM_001173356.1,BGIBMGA011504	H9JPP9	H9JPP9_BOMMO	H+ transporting ATP synthase O subunit isoform 1	LOC733114	199			ATP synthesis coupled proton transport [GO:0015986]; proton-transporting ATP synthase activity, rotational mechanism [GO:0046933]	ATP synthesis coupled proton transport [GO:0015986]; proton-transporting ATP synthase activity, rotational mechanism [GO:0046933]	proton-transporting ATP synthase activity, rotational mechanism [GO:0046933]			BGIBMGA011504-RA;				PF00213;	1065.1	78.89	1	16	22	162	199	21.4116	9.62744
499	C	Bm_scaf260	36831	47022	BMgn000829	AK378109,BGIBMGA000829	H9IU99	H9IU99_BOMMO	Splicing factor 3B subunit 3-like isoform X1	Bmo.2728	1218			nucleic acid binding [GO:0003676]; nucleus [GO:0005634]		nucleic acid binding [GO:0003676]	nucleus [GO:0005634]		BGIBMGA000829-RA;	101738508;	bmor:101738508;		PF03178;	462.76	15.6	1	5	18	53	1218	135.008	5.89697
500	C	chr12	20119513	20120802	BMgn005841	NM_001046877.1,AK382534,BGIBMGA005841	H9J8J9	H9J8J9_BOMMO	Mitochondrial ribosomal protein S21	mRpS21	59			ribosome [GO:0005840]; structural constituent of ribosome [GO:0003735]; translation [GO:0006412]	translation [GO:0006412]	structural constituent of ribosome [GO:0003735]	ribosome [GO:0005840]		BGIBMGA005841-RA;				PF01165;	127.99	45.76	1	2	5	20	59	7.33275	9.77393
501	C	chr16	3520537	3540259	BMgn013025	AK377503,AK383311,BGIBMGA013025	H9JU13	H9JU13_BOMMO	Eukaryotic translation initiation factor 3 subunit A (eif3a) (Eukaryotic translation initiation factor 3 subunit 10)	Bmo.3208	1212			eukaryotic 43S preinitiation complex [GO:0016282]; eukaryotic 48S preinitiation complex [GO:0033290]; eukaryotic translation initiation factor 3 complex [GO:0005852]; formation of translation preinitiation complex [GO:0001731]; regulation of translational initiation [GO:0006446]; translation initiation factor activity [GO:0003743]	formation of translation preinitiation complex [GO:0001731]; regulation of translational initiation [GO:0006446]; translation initiation factor activity [GO:0003743]	translation initiation factor activity [GO:0003743]	eukaryotic 43S preinitiation complex [GO:0016282]; eukaryotic 48S preinitiation complex [GO:0033290]; eukaryotic translation initiation factor 3 complex [GO:0005852]	Cytoplasm {ECO:0000256|HAMAP-Rule:MF_03000}.	BGIBMGA013025-RA;				PF01399;	1601.17	34.08	1	23	53	286	1212	140.111	6.72705
502	C	chr11	6271906	6272784	BMgn011920	NM_001046811.1,AK384868,AK382733,BGIBMGA011920	H9JQW4	H9JQW4_BOMMO	Cleavage and polyadenylation specific factor 4	RpL7Ae	379			nucleolus [GO:0005730]; ribonucleoprotein complex [GO:0030529]; ribosome biogenesis [GO:0042254]; RNA binding [GO:0003723]; zinc ion binding [GO:0008270]	ribosome biogenesis [GO:0042254]	RNA binding [GO:0003723]; zinc ion binding [GO:0008270]	nucleolus [GO:0005730]; ribonucleoprotein complex [GO:0030529]		BGIBMGA011920-RA;				PF01248;PF00642;	242.92	22.43	1	3	7	25	379	42.6233	7.85498
503	C	Bm_scaf129	327223	338560	BMgn012659	AK384114,AK386312,AK378384,NM_001195452.1,BGIBMGA012659	H9JSZ7	H9JSZ7_BOMMO	Putative acetyl transferase		293			transferase activity, transferring acyl groups other than amino-acyl groups [GO:0016747]	transferase activity, transferring acyl groups other than amino-acyl groups [GO:0016747]	transferase activity, transferring acyl groups other than amino-acyl groups [GO:0016747]			BGIBMGA012659-RA;				PF00108;	990.96	54.61	1	15	17	213	293	31.6083	9.0708
504	C	chr22	13998930	14006988	BMgn009978	AK386546,BGIBMGA009978	H9JKC7	H9JKC7_BOMMO	Nucleolin 2-like		732								BGIBMGA009978-RA;					637.71	27.87	1	11	26	92	732	79.3574	8.93896
505	C	chr15	12099306	12102321	BMgn007559	AK383458,BGIBMGA007559	H9JDG2	H9JDG2_BOMMO	Transmembrane protein 256 homolog isoform X1	Bmo.5565	124								BGIBMGA007559-RA;				PF04241;	77.22	17.74	1	1	2	10	124	13.583	9.12939
506	C	chr11	16309319	16323760	BMgn012021	BGIBMGA012021	H9JR61	H9JR61_BOMMO	Zinc finger homeobox protein 3-like		2756			nucleus [GO:0005634]; regulation of transcription, DNA-templated [GO:0006355]; sequence-specific DNA binding [GO:0043565]; zinc ion binding [GO:0008270]	regulation of transcription, DNA-templated [GO:0006355]	sequence-specific DNA binding [GO:0043565]; zinc ion binding [GO:0008270]	nucleus [GO:0005634]	Nucleus {ECO:0000256|RuleBase:RU000682}.	BGIBMGA012021-RA;	101747010;	bmor:101747010;		PF00046;PF00096;	403.7	6.97	1	1	22	105	2756	306.147	7.12256
507	C	chr13	1069404	1071068	BMgn013713	NM_001044209.1,AK383902,AK380533,BGIBMGA013713	Q1HPU6	Q1HPU6_BOMMO	Sec61p gamma subunit (Transport protein SEC61) (Transport protein Sec61 gamma subunit) (Uncharacterized protein)	LOC733141	68			membrane [GO:0016020]; P-P-bond-hydrolysis-driven protein transmembrane transporter activity [GO:0015450]; protein targeting [GO:0006605]	P-P-bond-hydrolysis-driven protein transmembrane transporter activity [GO:0015450]; protein targeting [GO:0006605]	P-P-bond-hydrolysis-driven protein transmembrane transporter activity [GO:0015450]	membrane [GO:0016020]		BGIBMGA013713-RA;	733141;	bmor:733141;		PF00584;	77.22	41.18	1	1	3	10	68	7.67621	9.89111
508	C	chr12	16534537	16536420	BMgn005186	AK386177,BGIBMGA005186	H9J6P4	H9J6P4_BOMMO	Protein dpy-30 homolog		110								BGIBMGA005186-RA;	101741010;	bmor:101741010;		PF05186;	113.07	34.55	1	1	5	22	110	12.3124	8.39697
509	C	chr19	7559978	7561337	BMgn004078	AK384203,BGIBMGA004078	H9J3J1	H9J3J1_BOMMO	28S ribosomal protein S9, mitochondrial-like		395			ribosome [GO:0005840]; structural constituent of ribosome [GO:0003735]; translation [GO:0006412]	translation [GO:0006412]	structural constituent of ribosome [GO:0003735]	ribosome [GO:0005840]		BGIBMGA004078-RA;	101745649;	bmor:101745649;		PF00380;	250.71	29.11	1	3	13	45	395	45.8666	9.36377
510	C	chr1	21269899	21288708	BMgn003895	BGIBMGA003895	H9J308	H9J308_BOMMO	Ecdysone-induced protein 78C		786			nucleus [GO:0005634]; sequence-specific DNA binding [GO:0043565]; steroid hormone receptor activity [GO:0003707]; thyroid hormone receptor activity [GO:0004887]; zinc ion binding [GO:0008270]	steroid hormone receptor activity [GO:0003707]; thyroid hormone receptor activity [GO:0004887]	sequence-specific DNA binding [GO:0043565]; steroid hormone receptor activity [GO:0003707]; thyroid hormone receptor activity [GO:0004887]; zinc ion binding [GO:0008270]	nucleus [GO:0005634]		BGIBMGA003895-RA;				PF00104;PF00105;	135.69	10.18	1	1	8	26	786	85.0777	6.16357
511	C	chr10	17790303	17791844	BMgn002880	BGIBMGA002880	H9J045	H9J045_BOMMO	Mitochondrial inner membrane organizing system protein 1-like	Bmo.1223	74								BGIBMGA002880-RA;	101736958;	bmor:101736958;		PF04418;	145.56	31.08	1	2	2	17	74	7.88101	8.52881
512	C	chr24	6421946	6430155	BMgn000102	AK385082,BGIBMGA000102	H9IS76	H9IS76_BOMMO	Papilin-like	Bmo.13536	777								BGIBMGA000102-RA;					1308.66	41.31	1	18	39	155	777	86.9167	5.21143
513	C	chr24	2555780	2566682	BMgn008199	AK384042,BGIBMGA008199	H9JFA2	H9JFA2_BOMMO	Thioredoxin-related transmembrane protein 1-like		258			cell redox homeostasis [GO:0045454]	cell redox homeostasis [GO:0045454]				BGIBMGA008199-RA;				PF00085;	403.83	33.72	1	5	10	86	258	28.6164	5.35107
514	C	chr26	1566235	1573545	BMgn010794	NM_001047019.1,AK385227,AK384366,AK388046,BGIBMGA010794	H9JMP1	H9JMP1_BOMMO	26S proteasome regulatory atpase subunit 10B	LOC733024	368			ATP binding [GO:0005524]; cytoplasm [GO:0005737]; hydrolase activity [GO:0016787]; protein catabolic process [GO:0030163]	hydrolase activity [GO:0016787]; protein catabolic process [GO:0030163]	ATP binding [GO:0005524]; hydrolase activity [GO:0016787]	cytoplasm [GO:0005737]		BGIBMGA010794-RA;				PF00004;	1185.34	76.63	1	20	28	180	368	41.3667	7.79639
515	C	chr12	6415679	6431940	BMgn010406	NM_001043530.2,BGIBMGA010406	H9JLK5	H9JLK5_BOMMO	Argonaute 2	Ago2	1006			gene silencing by RNA [GO:0031047]; nucleic acid binding [GO:0003676]	gene silencing by RNA [GO:0031047]	nucleic acid binding [GO:0003676]			BGIBMGA010406-RA;				PF08699;PF02170;PF02171;	815.74	28.73	1	10	30	113	1006	112.669	9.33447
516	C	chr13	6918288	6923700	BMgn000897	AK377276,BGIBMGA000897	H9IUG7	H9IUG7_BOMMO	NADH dehydrogenase [ubiquinone] 1 alpha subcomplex subunit 9, mitochondrial-like		399			catalytic activity [GO:0003824]; coenzyme binding [GO:0050662]	catalytic activity [GO:0003824]	catalytic activity [GO:0003824]; coenzyme binding [GO:0050662]			BGIBMGA000897-RA;	101738045;	bmor:101738045;		PF01370;	532.31	36.59	1	10	14	65	399	45.0743	8.80713
517	C	chr4	3582776	3586969	BMgn006014	AK382257,BGIBMGA006014	H9J922	H9J922_BOMMO	Transcription initiation factor IIB-like		315			DNA-templated transcription, initiation [GO:0006352]; regulation of transcription, DNA-templated [GO:0006355]; zinc ion binding [GO:0008270]	DNA-templated transcription, initiation [GO:0006352]; regulation of transcription, DNA-templated [GO:0006355]	zinc ion binding [GO:0008270]			BGIBMGA006014-RA;	101739506;	bmor:101739506;		PF08271;PF00382;	115.55	21.9	1	1	7	22	315	34.2865	8.26514
518	C	chr19	12793980	12795240	BMgn004166	AK386218,NM_001046891.1,BGIBMGA004166	H9J3S9	H9J3S9_BOMMO	UMP-CMP kinase (EC 2.7.4.14) (Deoxycytidylate kinase) (Uridine monophosphate/cytidine monophosphate kinase)	LOC732890	194	2.7.4.14		'de novo' pyrimidine nucleobase biosynthetic process [GO:0006207]; ATP binding [GO:0005524]; cytidylate kinase activity [GO:0004127]; cytoplasm [GO:0005737]; nucleus [GO:0005634]; pyrimidine nucleotide biosynthetic process [GO:0006221]; uridylate kinase activity [GO:0009041]	'de novo' pyrimidine nucleobase biosynthetic process [GO:0006207]; cytidylate kinase activity [GO:0004127]; pyrimidine nucleotide biosynthetic process [GO:0006221]; uridylate kinase activity [GO:0009041]	ATP binding [GO:0005524]; cytidylate kinase activity [GO:0004127]; uridylate kinase activity [GO:0009041]	cytoplasm [GO:0005737]; nucleus [GO:0005634]	Cytoplasm {ECO:0000256|HAMAP-Rule:MF_03172}. Nucleus {ECO:0000256|HAMAP-Rule:MF_03172}.	BGIBMGA004166-RA;					657.52	83.51	1	11	17	53	194	22.2122	6.11279
519	C	chr10	3706670	3708095	BMgn006620	AK377403,BGIBMGA006620	H9JAS5	H9JAS5_BOMMO	Ankyrin repeat and MYND domain-containing protein 2-like	Bmo.2940	394			metal ion binding [GO:0046872]		metal ion binding [GO:0046872]			BGIBMGA006620-RA;	101744038;	bmor:101744038;		PF00023;PF12796;PF01753;	135.82	13.71	1	2	5	10	394	43.887	7.03467
520	U	chr10	10275058	10276870	BMgn006802	NM_001046937.1,AK382647,BGIBMGA006802	H9JBA7	H9JBA7_BOMMO	Preimplantation protein		150								BGIBMGA006802-RA;				PF03637;	88.42	36	1	2	4	6	150	17.604	7.45947
521	C	chr23	16745724	16751986	BMgn011268	AK385736,NM_001046774.1,BGIBMGA011268	H9JP14	H9JP14_BOMMO	Coproporphirynogen oxidase		402			coproporphyrinogen oxidase activity [GO:0004109]; porphyrin-containing compound biosynthetic process [GO:0006779]	coproporphyrinogen oxidase activity [GO:0004109]; porphyrin-containing compound biosynthetic process [GO:0006779]	coproporphyrinogen oxidase activity [GO:0004109]			BGIBMGA011268-RA;				PF01218;	460.73	41.29	1	7	19	68	402	46.8254	7.31299
522	C	chr5	11987012	11988113	BMgn003711	BGIBMGA003711	H9J2H4	H9J2H4_BOMMO	Cartilage-associated protein-like		366								BGIBMGA003711-RA;	101744142;	bmor:101744142;			105.51	13.39	1	1	6	16	366	43.0895	5.17334
523	C	Bm_scaf287	33205	41338	BMgn014211	BGIBMGA014211	H9JXE5	H9JXE5_BOMMO	Transketolase	LOC692848	428								BGIBMGA014211-RA;				PF02779;PF00456;	1315.24	63.55	1	21	27	339	428	46.8644	7.57666
524	C	chr26	9278269	9287854	BMgn002241	NM_001098358.1,AK386409,BGIBMGA002241	B3VBE3	B3VBE3_BOMMO	Vacuolar atpase B subunit	LOC100037422	494			ATP binding [GO:0005524]; ATP hydrolysis coupled proton transport [GO:0015991]; ATP metabolic process [GO:0046034]; hydrolase activity, acting on acid anhydrides, catalyzing transmembrane movement of substances [GO:0016820]; proton-transporting V-type ATPase, V1 domain [GO:0033180]	ATP hydrolysis coupled proton transport [GO:0015991]; ATP metabolic process [GO:0046034]; hydrolase activity, acting on acid anhydrides, catalyzing transmembrane movement of substances [GO:0016820]	ATP binding [GO:0005524]; hydrolase activity, acting on acid anhydrides, catalyzing transmembrane movement of substances [GO:0016820]	proton-transporting V-type ATPase, V1 domain [GO:0033180]		BGIBMGA002241-RA;				PF00006;PF00306;PF02874;	1303.52	49.8	1	22	22	270	494	54.8711	5.49072
525	C	chr1	19179337	19193675	BMgn012230	BGIBMGA012230	H9JRS0	H9JRS0_BOMMO	CCR4-NOT transcription complex subunit 1-like		2342								BGIBMGA012230-RA;				PF12842;PF04054;	420.93	8.54	1	3	22	83	2342	264.629	6.97607
526	C	Bm_scaf264	12603	17743	BMgn014456	AK386352,BGIBMGA014456	H9JY38	H9JY38_BOMMO	Galectin		219			carbohydrate binding [GO:0030246]		carbohydrate binding [GO:0030246]			BGIBMGA014456-RA;				PF00337;	199.24	28.31	1	3	7	59	219	24.3432	6.771
527	C	chr21	3017759	3022548	BMgn012437	AK386131,NM_001172724.1,BGIBMGA012437	H9JSC6	H9JSC6_BOMMO	Coatomer protein complex subunit epsilon	COPE	302			retrograde vesicle-mediated transport, Golgi to ER [GO:0006890]; structural molecule activity [GO:0005198]	retrograde vesicle-mediated transport, Golgi to ER [GO:0006890]	structural molecule activity [GO:0005198]			BGIBMGA012437-RA;				PF04733;	624.76	63.91	1	11	16	58	302	33.231	5.26221
528	C	chr10	17057567	17067437	BMgn002906	AK383676,AK378501,NM_001043557.1,BGIBMGA002906	H9J071	H9J071_BOMMO	Acyl-coa binding protein	ACBP	91			fatty-acyl-CoA binding [GO:0000062]		fatty-acyl-CoA binding [GO:0000062]			BGIBMGA002906-RA;				PF00887;	346.27	72.53	1	5	7	50	91	9.85823	7.40088
529	C	chr10	9913896	9926031	BMgn006809	NM_001123350.2,AK388505,BGIBMGA006809	H9JBB4	H9JBB4_BOMMO	Kinesin-like protein		1026			ATP binding [GO:0005524]; kinesin complex [GO:0005871]; microtubule [GO:0005874]; microtubule-based movement [GO:0007018]; microtubule motor activity [GO:0003777]	microtubule-based movement [GO:0007018]; microtubule motor activity [GO:0003777]	ATP binding [GO:0005524]; microtubule motor activity [GO:0003777]	kinesin complex [GO:0005871]; microtubule [GO:0005874]		BGIBMGA006809-RA;				PF00225;	2392.3	60.43	2	37	61	324	1026	115.383	6.13818
530	C	chr8	10533976	10538281	BMgn005466	AK382571,BGIBMGA005466	H9J7H4	H9J7H4_BOMMO	AP-2 complex subunit alpha-like	Bmo.4107	929			clathrin adaptor complex [GO:0030131]; intracellular protein transport [GO:0006886]; protein transporter activity [GO:0008565]; vesicle-mediated transport [GO:0016192]	intracellular protein transport [GO:0006886]; protein transporter activity [GO:0008565]; vesicle-mediated transport [GO:0016192]	protein transporter activity [GO:0008565]	clathrin adaptor complex [GO:0030131]		BGIBMGA005466-RA;	101739513;	bmor:101739513;		PF01602;PF02296;PF02883;	539.79	20.02	1	8	23	41	929	104.025	7.32764
531	C	chr6	17056540	17059136	BMgn002215	NM_001098371.1,AK383441,BGIBMGA002215	H9IY82	H9IY82_BOMMO	Mitochondrial import inner membrane translocase		168			integral component of membrane [GO:0016021]			integral component of membrane [GO:0016021]		BGIBMGA002215-RA;				PF02466;	37.5	4.76	1	1	1	5	168	18.3432	8.47021
532	U	chr5	2074532	2084270	BMgn013510	AK382161,BGIBMGA013510	H9JVE7	H9JVE7_BOMMO	Ribonucleoside diphosphate reductase small subunit (Uncharacterized protein)	BmRNRS	375			deoxyribonucleoside diphosphate metabolic process [GO:0009186]; oxidoreductase activity [GO:0016491]	deoxyribonucleoside diphosphate metabolic process [GO:0009186]; oxidoreductase activity [GO:0016491]	oxidoreductase activity [GO:0016491]			BGIBMGA013510-RA;	100873153;	bmor:100873153;		PF00268;	66.72	12.8	1	1	4	16	375	43.3497	5.12256
533	U	chr8	8035850	8037887	BMgn005419	AK378911,BGIBMGA005419	H9J7C7	H9J7C7_BOMMO	Charged multivesicular body protein 2b-like isoform X1		167			vacuolar transport [GO:0007034]	vacuolar transport [GO:0007034]				BGIBMGA005419-RA;				PF03357;	183.7	61.08	1	1	10	42	167	18.067	6.04932
534	C	chr4	13278109	13282182	BMgn003184	AK382310,AK378674,AK385690,BGIBMGA003184	H9J0Z7	H9J0Z7_BOMMO	Protein Mo25-like		259								BGIBMGA003184-RA;				PF08569;	203.52	38.61	1	3	11	41	259	30.0439	8.73389
535	U	chr23	12091965	12093505	BMgn011450	NM_001046771.1,AK385525,AK381447,AK384306,BGIBMGA011450	H9JPJ5	H9JPJ5_BOMMO	Uncharacterized protein LOC692929	LOC692929	180								BGIBMGA011450-RA;				PF09420;	100.81	26.67	1	1	6	31	180	21.124	9.5542
536	C	chr4	19651712	19656021	BMgn003759	AK382547,BGIBMGA003759	H9J2M2	H9J2M2_BOMMO	Transcription elongation factor SPT5		1021			nucleus [GO:0005634]; regulation of DNA-templated transcription, elongation [GO:0032784]; regulation of transcription from RNA polymerase II promoter [GO:0006357]; transcription, DNA-templated [GO:0006351]	regulation of DNA-templated transcription, elongation [GO:0032784]; regulation of transcription from RNA polymerase II promoter [GO:0006357]; transcription, DNA-templated [GO:0006351]		nucleus [GO:0005634]	Nucleus {ECO:0000256|PIRNR:PIRNR036945}.	BGIBMGA003759-RA;				PF00467;PF03439;PF11942;	463.45	19.98	1	5	23	54	1021	111.199	5.79541
537	C	chr5	3996398	4001832	BMgn002713	NM_001098351.1,AK386114,AK383456,AK380116,BGIBMGA002713	H9IZM8	H9IZM8_BOMMO	Atpase inhibitor-like protein		131			enzyme inhibitor activity [GO:0004857]; mitochondrion [GO:0005739]; negative regulation of nucleotide metabolic process [GO:0045980]	enzyme inhibitor activity [GO:0004857]; negative regulation of nucleotide metabolic process [GO:0045980]	enzyme inhibitor activity [GO:0004857]	mitochondrion [GO:0005739]		BGIBMGA002713-RA;				PF04568;	438.14	49.62	1	8	13	76	131	14.8452	5.60498
538	C	chr13	11486403	11488902	BMgn000995	AK386668,BGIBMGA000995	H9IUR5	H9IUR5_BOMMO	Nuclear pore complex protein Nup50-like		212			intracellular transport [GO:0046907]; nuclear pore [GO:0005643]	intracellular transport [GO:0046907]		nuclear pore [GO:0005643]		BGIBMGA000995-RA;				PF08911;PF00638;	57.27	11.79	1	1	2	2	212	23.5031	6.60986
539	C	chr15	1828550	1829751	BMgn007941	BGIBMGA007941	H9JEJ4	H9JEJ4_BOMMO	BTB/POZ and MATH domain-containing protein 2-like isoform X1		252								BGIBMGA007941-RA;				PF00651;	104.61	22.22	1	2	6	19	252	29.0503	5.32568
540	C	chr16	1925359	1933795	BMgn013063	AK386905,AK382237,BGIBMGA013063	H9JU51	H9JU51_BOMMO	Malate dehydrogenase (EC 1.1.1.37)		341	1.1.1.37		cellular carbohydrate metabolic process [GO:0044262]; L-malate dehydrogenase activity [GO:0030060]; malate metabolic process [GO:0006108]; tricarboxylic acid cycle [GO:0006099]	cellular carbohydrate metabolic process [GO:0044262]; L-malate dehydrogenase activity [GO:0030060]; malate metabolic process [GO:0006108]; tricarboxylic acid cycle [GO:0006099]	L-malate dehydrogenase activity [GO:0030060]			BGIBMGA013063-RA;	101736985;	bmor:101736985;		PF02866;PF00056;	1030.3	63.64	1	18	21	214	341	35.2551	9.40771
541	C	chr22	4037044	4041431	BMgn012690	AK383892,BGIBMGA012690	H9JT28	H9JT28_BOMMO	Pre-rrna-processing protein TSR1 homolog	Bmo.3731	783			nucleus [GO:0005634]; ribosome biogenesis [GO:0042254]	ribosome biogenesis [GO:0042254]		nucleus [GO:0005634]		BGIBMGA012690-RA;	101740635;	bmor:101740635;		PF08142;PF04950;	248.31	17.11	1	1	15	58	783	89.4284	7.34229
542	C	chr1	11353297	11362896	BMgn000710	AK385471,BGIBMGA000710	H9ITY0	H9ITY0_BOMMO	Vesicle-associated membrane protein/synaptobrevin-binding protein-like isoform X2		248			endoplasmic reticulum membrane [GO:0005789]			endoplasmic reticulum membrane [GO:0005789]		BGIBMGA000710-RA;				PF00635;	786.65	66.53	1	13	17	138	248	27.8024	7.89893
543	U	chr28	10190233	10194525	BMgn013840	AK380879,BGIBMGA013841,BGIBMGA013840	H9JWC6	H9JWC6_BOMMO	MIP18 family protein CG30152-like	Bmo.10806	168								BGIBMGA013840-RA;				PF01883;	114.47	20.24	1	2	4	15	168	19.241	5.64307
544	U	chr4	14794279	14795800	BMgn003136	AK381931,BGIBMGA003136	H9J0U9	H9J0U9_BOMMO	Coiled-coil domain-containing protein 43-like	Bmo.11111	199								BGIBMGA003136-RA;	101743999;	bmor:101743999;			106.02	16.58	1	1	5	16	199	23.0799	5.23682
545	C	chr7	6122303	6132798	BMgn010178	NM_001044211.1,BGIBMGA010178	H9JKX7	H9JKX7_BOMMO	Splicing factor arginine/serine-rich 6		335			nucleic acid binding [GO:0003676]; nucleotide binding [GO:0000166]		nucleic acid binding [GO:0003676]; nucleotide binding [GO:0000166]			BGIBMGA010178-RA;				PF00076;	295.32	31.94	1	4	13	61	335	39.0421	11.2974
546	C	chr20	10501112	10504110	BMgn014175	AK383582,BGIBMGA014175	H9JXB0	H9JXB0_BOMMO	Cytochrome c oxidase subunit 6C-like isoform X1	Bmo.3746	78			cytochrome-c oxidase activity [GO:0004129]	cytochrome-c oxidase activity [GO:0004129]	cytochrome-c oxidase activity [GO:0004129]			BGIBMGA014175-RA;	101746562;	bmor:101746562;		PF02937;	388.7	66.67	1	7	9	97	78	8.7886	9.75928
547	C	chr9	1389837	1392011	BMgn008011	NM_001046983.1,AK385492,AK378276,AK388264,BGIBMGA008011	Q1HPT5	Q1HPT5_BOMMO	Uncaracterized protein	LOC732987	124			ATP hydrolysis coupled proton transport [GO:0015991]; proton-transporting ATPase activity, rotational mechanism [GO:0046961]; proton-transporting V-type ATPase, V1 domain [GO:0033180]	ATP hydrolysis coupled proton transport [GO:0015991]; proton-transporting ATPase activity, rotational mechanism [GO:0046961]	proton-transporting ATPase activity, rotational mechanism [GO:0046961]	proton-transporting V-type ATPase, V1 domain [GO:0033180]		BGIBMGA008011-RA;	732987;	bmor:732987;		PF01990;	281.53	52.42	1	6	7	32	124	13.8052	6.37939
548	C	chr13	3591000	3599531	BMgn001292	NM_001046802.1,AK379284,AK380273,AK386731,BGIBMGA001292	H9IVL2	H9IVL2_BOMMO	Progesterone receptor membrane component 2	Pgrmc2	195			heme binding [GO:0020037]		heme binding [GO:0020037]			BGIBMGA001292-RA;				PF00173;	382.66	39.49	1	7	9	50	195	22.434	5.12256
549	C	chr11	13080667	13087516	BMgn011710	NM_001112754.1,AK386188,BGIBMGA011710	Q2F640	Q2F640_BOMMO	Ubiquinol-cytochrome c reductase core protein II (Uncharacterized protein)	Uqcrc2	437			catalytic activity [GO:0003824]; metal ion binding [GO:0046872]	catalytic activity [GO:0003824]	catalytic activity [GO:0003824]; metal ion binding [GO:0046872]			BGIBMGA011710-RA;	100127121;	bmor:100127121;		PF00675;PF05193;	1142.92	63.84	1	17	22	169	437	46.1015	9.18799
550	C	chr4	16821082	16825079	BMgn003066	NM_001113267.1,AK378219,AK386016,BGIBMGA003066	H9J0M9	H9J0M9_BOMMO	Cytochrome b-c1 complex subunit Rieske, mitochondrial (EC 1.10.2.2)	LOC100134921	271	1.10.2.2		2 iron, 2 sulfur cluster binding [GO:0051537]; metal ion binding [GO:0046872]; mitochondrion [GO:0005739]; respiratory chain [GO:0070469]; ubiquinol-cytochrome-c reductase activity [GO:0008121]	ubiquinol-cytochrome-c reductase activity [GO:0008121]	2 iron, 2 sulfur cluster binding [GO:0051537]; metal ion binding [GO:0046872]; ubiquinol-cytochrome-c reductase activity [GO:0008121]	mitochondrion [GO:0005739]; respiratory chain [GO:0070469]	Mitochondrion {ECO:0000256|RuleBase:RU004495}.	BGIBMGA003066-RA;				PF00355;PF09165;PF02921;	290.47	36.53	1	6	10	66	271	29.2762	8.80713
551	C	chr19	13088064	13094880	BMgn004196	NM_001046841.1,AK378159,AK388399,BGIBMGA004196	H9J3V7	H9J3V7_BOMMO	Presenilin-like signal peptide peptidase	LOC693088	365			aspartic-type endopeptidase activity [GO:0004190]; integral component of membrane [GO:0016021]	aspartic-type endopeptidase activity [GO:0004190]	aspartic-type endopeptidase activity [GO:0004190]	integral component of membrane [GO:0016021]		BGIBMGA004196-RA;				PF04258;	107.29	9.86	1	1	4	23	365	40.8027	6.93213
552	C	chr15	5420379	5423474	BMgn007881	AK383341,BGIBMGA007881	H9JED4	H9JED4_BOMMO	NADH dehydrogenase [ubiquinone] 1 beta subcomplex subunit 8, mitochondrial-like	Bmo.6693	172			mitochondrion [GO:0005739]; NADH dehydrogenase (ubiquinone) activity [GO:0008137]	NADH dehydrogenase (ubiquinone) activity [GO:0008137]	NADH dehydrogenase (ubiquinone) activity [GO:0008137]	mitochondrion [GO:0005739]		BGIBMGA007881-RA;				PF05821;	141.92	31.98	1	4	5	14	172	19.7738	7.98682
553	C	Bm_scaf171	45295	70617	BMgn014398	AK382024,BGIBMGA014398	H9JXY0	H9JXY0_BOMMO	Eukaryotic peptide chain release factor subunit 1-like isoform X1	LOC692937	416			cytoplasm [GO:0005737]; translation release factor activity, codon specific [GO:0016149]	translation release factor activity, codon specific [GO:0016149]	translation release factor activity, codon specific [GO:0016149]	cytoplasm [GO:0005737]		BGIBMGA014398-RA;				PF03463;PF03464;PF03465;	430.04	35.1	1	6	14	80	416	46.5721	6.94678
554	C	chr4	14534596	14535497	BMgn003141	BGIBMGA003141	H9J0V4	H9J0V4_BOMMO	Probable alpha-aspartyl dipeptidase-like	Bmo.6531	242			serine-type peptidase activity [GO:0008236]	serine-type peptidase activity [GO:0008236]	serine-type peptidase activity [GO:0008236]			BGIBMGA003141-RA;	101745104;	bmor:101745104;		PF03575;	152.59	18.18	1	3	4	10	242	26.879	7.60596
555	C	chr16	9943231	9946777	BMgn013140	AK385489,BGIBMGA013140	H9JUC7	H9JUC7_BOMMO	Short-chain specific acyl-coa dehydrogenase, mitochondrial-like isoform X1		408			acyl-CoA dehydrogenase activity [GO:0003995]; flavin adenine dinucleotide binding [GO:0050660]	acyl-CoA dehydrogenase activity [GO:0003995]	acyl-CoA dehydrogenase activity [GO:0003995]; flavin adenine dinucleotide binding [GO:0050660]			BGIBMGA013140-RA;	101743734;	bmor:101743734;		PF00441;PF02770;PF02771;	311.01	27.21	1	4	13	21	408	44.1806	7.82568
556	C	chr8	13096315	13101890	BMgn005287	AK378780,AK382725,BGIBMGA005287	H9J6Z5	H9J6Z5_BOMMO	Tyramine beta hydroxylase precursor		351			copper ion binding [GO:0005507]; DNA binding [GO:0003677]; oxidoreductase activity, acting on paired donors, with incorporation or reduction of molecular oxygen, reduced ascorbate as one donor, and incorporation of one atom of oxygen [GO:0016715]; regulation of transcription, DNA-templated [GO:0006355]	oxidoreductase activity, acting on paired donors, with incorporation or reduction of molecular oxygen, reduced ascorbate as one donor, and incorporation of one atom of oxygen [GO:0016715]; regulation of transcription, DNA-templated [GO:0006355]	copper ion binding [GO:0005507]; DNA binding [GO:0003677]; oxidoreductase activity, acting on paired donors, with incorporation or reduction of molecular oxygen, reduced ascorbate as one donor, and incorporation of one atom of oxygen [GO:0016715]			BGIBMGA005287-RA;				PF00313;PF01082;	108.45	10.26	1	2	4	10	351	39.4972	8.1626
557	C	chr4	7991679	7999246	BMgn006208	AK382753,BGIBMGA006208	H9J9L5	H9J9L5_BOMMO	RNA-binding protein 39-like isoform X1		514			mRNA processing [GO:0006397]; nucleotide binding [GO:0000166]; nucleus [GO:0005634]; RNA binding [GO:0003723]	mRNA processing [GO:0006397]	nucleotide binding [GO:0000166]; RNA binding [GO:0003723]	nucleus [GO:0005634]		BGIBMGA006208-RA;	101739548;	bmor:101739548;		PF15519;PF00076;	147.84	16.54	1	1	9	45	514	58.3939	9.51025
558	C	chr27	11336897	11339125	BMgn004573	NM_001046940.1,AK385220,BGIBMGA004573	H9J4Y3	H9J4Y3_BOMMO	Small nuclear ribonucleoprotein G	LOC732941	76								BGIBMGA004573-RA;				PF01423;	323.86	77.63	1	4	8	74	76	8.49646	8.83643
559	C	chr28	6994206	6995122	BMgn013785	BGIBMGA013785	H9JW71	H9JW71_BOMMO	Uncharacterized protein LOC101746975	Bmo.7436	191			chromatin binding [GO:0003682]		chromatin binding [GO:0003682]			BGIBMGA013785-RA;				PF13873;	179.12	43.46	1	1	10	94	191	21.7859	9.84717
560	C	chr24	15061898	15064186	BMgn003828	BGIBMGA003828	H9J2U1	H9J2U1_BOMMO	Transcription initiation factor TFIID subunit 10-like	Bmo.3664	129			DNA-templated transcription, initiation [GO:0006352]; nucleus [GO:0005634]	DNA-templated transcription, initiation [GO:0006352]		nucleus [GO:0005634]		BGIBMGA003828-RA;	101743500;	bmor:101743500;		PF03540;	53.09	28.68	1	1	3	8	129	14.3611	6.771
561	C	chr19	5071652	5085357	BMgn001929	AK386992,AK377617,BGIBMGA001929	H9IXE6	H9IXE6_BOMMO	Peroxisomal multifunctional enzyme type 2-like		722			oxidoreductase activity [GO:0016491]	oxidoreductase activity [GO:0016491]	oxidoreductase activity [GO:0016491]			BGIBMGA001929-RA;	101745499;	bmor:101745499;		PF00106;PF01575;PF02036;	1920.41	59.28	1	29	40	346	722	77.4312	8.55811
562	U	chr23	16543499	16547672	BMgn011274	BGIBMGA011274	H9JP20	H9JP20_BOMMO	Ribosome biogenesis protein BMS1 homolog	Bmo.11078	1127			nucleus [GO:0005634]; ribosome biogenesis [GO:0042254]	ribosome biogenesis [GO:0042254]		nucleus [GO:0005634]		BGIBMGA011274-RA;	101745253;	bmor:101745253;		PF08142;PF04950;	456.39	20.32	1	1	29	159	1127	128.964	9.02686
563	C	chr25	13365519	13376337	BMgn004892	AK383698,NM_001043430.2,BGIBMGA004892	H9J5V2	H9J5V2_BOMMO	TIA-1 homologue	Tia1	388			nucleic acid binding [GO:0003676]; nucleotide binding [GO:0000166]		nucleic acid binding [GO:0003676]; nucleotide binding [GO:0000166]			BGIBMGA004892-RA;				PF00076;	340.35	28.09	1	5	10	38	388	41.9882	7.73779
564	U	chr4	7273461	7282183	BMgn006193	AK385276,NM_001046720.1,BGIBMGA006193	H6VTP9	H6VTP9_BOMMO	Dnaj-9 (Uncharacterized protein)	DnaJ-9	494								BGIBMGA006193-RA;				PF00226;PF00515;PF07719;	173.18	16.6	1	1	10	28	494	56.4353	7.81104
565	C	chr10	2974636	2977835	BMgn006709	AK382133,AK384786,BGIBMGA006709	H9JB14	H9JB14_BOMMO	Thioredoxin domain-containing protein 17-like		126								BGIBMGA006709-RA;	101742990;	bmor:101742990;		PF06110;	429.07	67.46	1	9	11	78	126	14.7173	5.05908
566	C	chr7	8466749	8470992	BMgn010245	AK386227,NM_001043526.1,BGIBMGA010245	H9JL44	H9JL44_BOMMO	HSP90 cochaperone CDC37 homologue	Cdc37	372								BGIBMGA010245-RA;				PF08564;PF08565;PF03234;	279.19	36.02	1	2	13	36	372	43.706	5.37646
567	C	chr21	13349585	13356817	BMgn001396	AK382756,BGIBMGA001396	H9IVW5	H9IVW5_BOMMO	Very-long-chain (3R)-3-hydroxyacyl-[acyl-carrier protein] dehydratase-like		372								BGIBMGA001396-RA;	101746115;	bmor:101746115;		PF04969;PF04387;	144.22	10.48	1	2	4	16	372	44.0749	9.0708
568	C	chr1	15540046	15557378	BMgn012309	AK377907,AK378284,BGIBMGA012309	H9JRZ9	H9JRZ9_BOMMO	D-3-phosphoglycerate dehydrogenase-like		432			NAD binding [GO:0051287]; oxidoreductase activity, acting on the CH-OH group of donors, NAD or NADP as acceptor [GO:0016616]	oxidoreductase activity, acting on the CH-OH group of donors, NAD or NADP as acceptor [GO:0016616]	NAD binding [GO:0051287]; oxidoreductase activity, acting on the CH-OH group of donors, NAD or NADP as acceptor [GO:0016616]			BGIBMGA012309-RA;				PF00389;PF02826;	1207.91	57.87	1	16	18	432	432	46.5518	8.88037
569	C	chr16	6804021	6805984	BMgn012954	BGIBMGA012954	H9JTU2	H9JTU2_BOMMO	28S ribosomal protein S15, mitochondrial-like		273			ribosome [GO:0005840]; structural constituent of ribosome [GO:0003735]; translation [GO:0006412]	translation [GO:0006412]	structural constituent of ribosome [GO:0003735]	ribosome [GO:0005840]		BGIBMGA012954-RA;	101746056;	bmor:101746056;		PF00312;	338.92	41.76	1	4	15	88	273	32.2563	9.5835
570	C	Bm_scaf143	28072	39032	BMgn005700	BGIBMGA005700	H9J858	H9J858_BOMMO	Epsin-1-like		511								BGIBMGA005700-RA;				PF01417;PF02809;	263.5	17.03	1	2	14	33	511	55.6243	6.27783
571	C	chr9	5269913	5270687	BMgn008096	BGIBMGA008096	H9JEZ9	H9JEZ9_BOMMO	Short-chain dehydrogenease/reductase-like		257			oxidoreductase activity [GO:0016491]	oxidoreductase activity [GO:0016491]	oxidoreductase activity [GO:0016491]			BGIBMGA008096-RA;				PF00106;	177.45	26.46	1	1	7	36	257	27.4243	7.73779
572	C	Bm_scaf131	520953	526717	BMgn007224	AK382893,BGIBMGA007224	H9JCH9	H9JCH9_BOMMO	28 kda heat- and acid-stable phosphoprotein-like		172								BGIBMGA007224-RA;	101735383;	bmor:101735383;		PF10252;	176.1	31.4	1	2	5	24	172	19.8362	9.37842
573	C	chr17	16164366	16168722	BMgn003924	NM_001046851.1,AK383752,BGIBMGA003924	H9J337	H9J337_BOMMO	NADH dehydrogenase ubiquinone Fe-S 8	Ndufs8	221			4 iron, 4 sulfur cluster binding [GO:0051539]; membrane [GO:0016020]; oxidoreductase activity, acting on NAD(P)H [GO:0016651]	oxidoreductase activity, acting on NAD(P)H [GO:0016651]	4 iron, 4 sulfur cluster binding [GO:0051539]; oxidoreductase activity, acting on NAD(P)H [GO:0016651]	membrane [GO:0016020]		BGIBMGA003924-RA;				PF12838;	347.05	49.77	1	4	12	59	221	25.0063	6.53662
574	C	chr10	9701244	9712641	BMgn006816	BGIBMGA006816	H9JBC1	H9JBC1_BOMMO	CAD protein-like	Bmo.2614	2210			'de novo' pyrimidine nucleobase biosynthetic process [GO:0006207]; amino acid binding [GO:0016597]; aspartate carbamoyltransferase activity [GO:0004070]; ATP binding [GO:0005524]; cellular amino acid metabolic process [GO:0006520]; hydrolase activity, acting on carbon-nitrogen (but not peptide) bonds, in cyclic amides [GO:0016812]; metal ion binding [GO:0046872]	'de novo' pyrimidine nucleobase biosynthetic process [GO:0006207]; aspartate carbamoyltransferase activity [GO:0004070]; cellular amino acid metabolic process [GO:0006520]; hydrolase activity, acting on carbon-nitrogen (but not peptide) bonds, in cyclic amides [GO:0016812]	amino acid binding [GO:0016597]; aspartate carbamoyltransferase activity [GO:0004070]; ATP binding [GO:0005524]; hydrolase activity, acting on carbon-nitrogen (but not peptide) bonds, in cyclic amides [GO:0016812]; metal ion binding [GO:0046872]			BGIBMGA006816-RA;				PF01979;PF00289;PF02786;PF02787;PF00988;PF00117;PF02142;PF00185;PF02729;	597.09	12.17	1	5	27	99	2210	245.659	6.56592
575	C	chr16	13745903	13747700	BMgn013232	AK382242,BGIBMGA013232	H9JUL9	H9JUL9_BOMMO	Peptidyl-trna hydrolase 2, mitochondrial-like	Bmo.4449	132			aminoacyl-tRNA hydrolase activity [GO:0004045]	aminoacyl-tRNA hydrolase activity [GO:0004045]	aminoacyl-tRNA hydrolase activity [GO:0004045]			BGIBMGA013232-RA;				PF01981;	212.96	57.58	1	2	8	16	132	14.1957	9.45166
576	C	chr21	10530121	10538582	BMgn001540	AK381388,BGIBMGA001540	H9IWA9	H9IWA9_BOMMO	Regulator of nonsense transcripts 1 homolog		1032			ATP binding [GO:0005524]; cytoplasm [GO:0005737]; DNA binding [GO:0003677]; helicase activity [GO:0004386]; nuclear-transcribed mRNA catabolic process, nonsense-mediated decay [GO:0000184]; zinc ion binding [GO:0008270]	helicase activity [GO:0004386]; nuclear-transcribed mRNA catabolic process, nonsense-mediated decay [GO:0000184]	ATP binding [GO:0005524]; DNA binding [GO:0003677]; helicase activity [GO:0004386]; zinc ion binding [GO:0008270]	cytoplasm [GO:0005737]		BGIBMGA001540-RA;	101738312;	bmor:101738312;		PF09416;	472.63	22.87	1	6	22	50	1032	115.532	7.15186
577	C	chr9	7541990	7549571	BMgn012541	AK382251,NM_001046827.1,BGIBMGA012541	H9JSN0	H9JSN0_BOMMO	Dnaj (Hsp40) homolog 2	DnaJ-2	401			ATP binding [GO:0005524]; metal ion binding [GO:0046872]; protein folding [GO:0006457]; response to heat [GO:0009408]	protein folding [GO:0006457]; response to heat [GO:0009408]	ATP binding [GO:0005524]; metal ion binding [GO:0046872]			BGIBMGA012541-RA;				PF01556;PF00226;PF00684;	583.86	30.92	1	10	12	97	401	45.1478	6.771
578	U	chr15	14473652	14478592	BMgn003339	AK385866,BGIBMGA003339,BGIBMGA003340	H9J1F3	H9J1F3_BOMMO	Presqualene diphosphate phosphatase-like		201			catalytic activity [GO:0003824]; membrane [GO:0016020]	catalytic activity [GO:0003824]	catalytic activity [GO:0003824]	membrane [GO:0016020]		BGIBMGA003340-RA;				PF01569;	61.8	12.44	1	1	3	9	201	22.5402	8.96826
579	C	chr3	9356232	9358703	BMgn009012	AK383781,BGIBMGA009012	H9JHL4	H9JHL4_BOMMO	Cytochrome c-like isoform X1	Bmo.3526	108			electron carrier activity [GO:0009055]; heme binding [GO:0020037]; iron ion binding [GO:0005506]; mitochondrion [GO:0005739]; oxidation-reduction process [GO:0055114]; respiratory chain [GO:0070469]	oxidation-reduction process [GO:0055114]	electron carrier activity [GO:0009055]; heme binding [GO:0020037]; iron ion binding [GO:0005506]	mitochondrion [GO:0005739]; respiratory chain [GO:0070469]		BGIBMGA009012-RA;	101738358;	bmor:101738358;		PF00034;	571.69	72.22	2	9	12	101	108	11.714	9.59814
580	C	chr27	7838895	7847230	BMgn005738	AK377384,AK385556,BGIBMGA005738	H9J896	H9J896_BOMMO	Uncharacterized protein PF11_0207-like	Bmo.11836	1721								BGIBMGA005738-RA;				PF00791;	1461.12	36.72	1	18	62	208	1721	190.219	5.70654
581	C	chr4	19099236	19102972	BMgn003785	AK383519,BGIBMGA003785	H9J2P8	H9J2P8_BOMMO	Mitochondrial fission 1 protein-like	Bmo.4487	149			mitochondrial fission [GO:0000266]	mitochondrial fission [GO:0000266]				BGIBMGA003785-RA;	101738081;	bmor:101738081;		PF14853;PF14852;	356.12	44.97	1	5	8	50	149	16.8459	8.11865
582	C	chr17	4290839	4299896	BMgn005592	NM_001044191.1,AK386269,BGIBMGA005592	H9J7V0	H9J7V0_BOMMO	Eukaryotic translation initiation factor 3 subunit D (eif3d) (Eukaryotic translation initiation factor 3 subunit 7)	eIF3-S7	549			eukaryotic 43S preinitiation complex [GO:0016282]; eukaryotic 48S preinitiation complex [GO:0033290]; eukaryotic translation initiation factor 3 complex [GO:0005852]; formation of translation preinitiation complex [GO:0001731]; regulation of translational initiation [GO:0006446]; translation initiation factor activity [GO:0003743]	formation of translation preinitiation complex [GO:0001731]; regulation of translational initiation [GO:0006446]; translation initiation factor activity [GO:0003743]	translation initiation factor activity [GO:0003743]	eukaryotic 43S preinitiation complex [GO:0016282]; eukaryotic 48S preinitiation complex [GO:0033290]; eukaryotic translation initiation factor 3 complex [GO:0005852]	Cytoplasm {ECO:0000256|HAMAP-Rule:MF_03003, ECO:0000256|SAAS:SAAS00072395}.	BGIBMGA005592-RA;				PF05091;	642.04	32.97	2	11	18	86	549	62.3723	7.69385
583	C	chr11	7159423	7160134	BMgn011947	BGIBMGA011947	H9JQZ1	H9JQZ1_BOMMO	Sperm-associated antigen 7 homolog		236			nucleic acid binding [GO:0003676]		nucleic acid binding [GO:0003676]			BGIBMGA011947-RA;	101742333;	bmor:101742333;		PF01424;	139.27	29.24	1	1	9	55	236	27.1878	8.98291
584	C	chr15	12188675	12190447	BMgn007541	BGIBMGA007541	H9JDE4	H9JDE4_BOMMO	Serine/arginine repetitive matrix protein 2-like		329								BGIBMGA007541-RA;					159.82	23.71	1	1	10	25	329	35.8065	10.8579
585	U	chr4	14076485	14079658	BMgn003155	AK377687,AK386612,BGIBMGA003155	H9J0W8	H9J0W8_BOMMO	39S ribosomal protein L3, mitochondrial-like isoform X1	Bmo.4210	364			ribosome [GO:0005840]; structural constituent of ribosome [GO:0003735]; translation [GO:0006412]	translation [GO:0006412]	structural constituent of ribosome [GO:0003735]	ribosome [GO:0005840]		BGIBMGA003155-RA;	101735889;	bmor:101735889;		PF00297;	155.71	20.88	1	2	8	29	364	41.5555	9.5835
586	C	chr5	15692796	15694551	BMgn003637	AK386539,NM_001046702.1,BGIBMGA003637	H9J2A0	H9J2A0_BOMMO	Acid phosphatase isoenzyme	LOC692857	127			acid phosphatase activity [GO:0003993]; cytoplasm [GO:0005737]; non-membrane spanning protein tyrosine phosphatase activity [GO:0004726]	acid phosphatase activity [GO:0003993]; non-membrane spanning protein tyrosine phosphatase activity [GO:0004726]	acid phosphatase activity [GO:0003993]; non-membrane spanning protein tyrosine phosphatase activity [GO:0004726]	cytoplasm [GO:0005737]		BGIBMGA003637-RA;				PF01451;	90.01	29.13	1	2	4	7	127	14.669	5.80811
587	C	chr27	12582178	12584732	BMgn004612	NM_001043411.1,BGIBMGA004612	Q9BLC5	HSP83_BOMMO	Heat shock protein 83 (bmhsp90)	Hsp83 Hsp90	716			ATP binding [GO:0005524]; cytoplasm [GO:0005737]; protein folding [GO:0006457]; response to stress [GO:0006950]	protein folding [GO:0006457]; response to stress [GO:0006950]	ATP binding [GO:0005524]	cytoplasm [GO:0005737]	Cytoplasm {ECO:0000250}.	BGIBMGA004612-RA;	692420;	bmor:692420;		PF02518;PF00183;	3246.45	76.26	1	46	59	1082	716	82.3706	5.07178
588	C	chr21	10569788	10575456	BMgn001542	AK382103,BGIBMGA001542	H9IWB1	H9IWB1_BOMMO	Myelin expression factor 2-like isoform X1	Bmo.3714	470			nucleic acid binding [GO:0003676]; nucleotide binding [GO:0000166]		nucleic acid binding [GO:0003676]; nucleotide binding [GO:0000166]			BGIBMGA001542-RA;				PF00076;	399.81	28.72	1	6	15	46	470	51.3183	9.18799
589	U	chr10	16185373	16186455	BMgn002917	AK383086,BGIBMGA002917	H9J082	H9J082_BOMMO	Protein lin-7 homolog C-like		198								BGIBMGA002917-RA;	101743054;	bmor:101743054;		PF02828;PF00595;	61.18	20.2	1	1	4	7	198	21.7785	8.33838
590	C	chr25	863421	866861	BMgn000808	BGIBMGA000808	H9IU78	H9IU78_BOMMO	5'-3' exoribonuclease 2 homolog		322			exonuclease activity [GO:0004527]; nucleic acid binding [GO:0003676]; zinc ion binding [GO:0008270]	exonuclease activity [GO:0004527]	exonuclease activity [GO:0004527]; nucleic acid binding [GO:0003676]; zinc ion binding [GO:0008270]			BGIBMGA000808-RA;				PF03159;	115.56	11.18	1	1	4	15	322	36.8895	6.39209
591	C	chr15	4604286	4612245	BMgn007681	AK382021,BGIBMGA007681	H9JDT4	H9JDT4_BOMMO	Phosphoglycerate kinase (EC 2.7.2.3)		423	2.7.2.3		ATP binding [GO:0005524]; glycolytic process [GO:0006096]; phosphoglycerate kinase activity [GO:0004618]	glycolytic process [GO:0006096]; phosphoglycerate kinase activity [GO:0004618]	ATP binding [GO:0005524]; phosphoglycerate kinase activity [GO:0004618]			BGIBMGA007681-RA;				PF00162;	932.98	47.99	1	16	18	198	423	45.0042	5.32568
592	C	chr24	14520665	14527303	BMgn014403	AK384912,AK377671,BGIBMGA014403	H9JXY5	H9JXY5_BOMMO	V-type proton atpase subunit S1-like		402			ATP hydrolysis coupled proton transport [GO:0015991]; proton-transporting ATPase activity, rotational mechanism [GO:0046961]; proton-transporting ATP synthase activity, rotational mechanism [GO:0046933]; proton-transporting V-type ATPase, V1 domain [GO:0033180]	ATP hydrolysis coupled proton transport [GO:0015991]; proton-transporting ATPase activity, rotational mechanism [GO:0046961]; proton-transporting ATP synthase activity, rotational mechanism [GO:0046933]	proton-transporting ATPase activity, rotational mechanism [GO:0046961]; proton-transporting ATP synthase activity, rotational mechanism [GO:0046933]	proton-transporting V-type ATPase, V1 domain [GO:0033180]		BGIBMGA014403-RA;	101741915;	bmor:101741915;		PF05827;	58.34	6.97	1	1	2	3	402	44.6732	4.97021
593	C	chr1	19206162	19208795	BMgn012356	AK386146,NM_001161792.1,BGIBMGA012356	H9JS46	H9JS46_BOMMO	Uncharacterized protein LOC100302108	LOC100302108	57			mitochondrion [GO:0005739]; NADH dehydrogenase activity [GO:0003954]	NADH dehydrogenase activity [GO:0003954]	NADH dehydrogenase activity [GO:0003954]	mitochondrion [GO:0005739]		BGIBMGA012356-RA;	100302108;	bmor:100302108;		PF08040;	129.19	59.65	1	2	4	23	57	6.5103	8.73389
594	C	chr4	13283455	13289131	BMgn002984	AK377484,BGIBMGA002984	H9J0E7	H9J0E7_BOMMO	Lysine--trna ligase (EC 6.1.1.6) (Lysyl-trna synthetase)	Bmo.457	580	6.1.1.6		ATP binding [GO:0005524]; cytoplasm [GO:0005737]; lysine-tRNA ligase activity [GO:0004824]; lysyl-tRNA aminoacylation [GO:0006430]; nucleic acid binding [GO:0003676]	lysine-tRNA ligase activity [GO:0004824]; lysyl-tRNA aminoacylation [GO:0006430]	ATP binding [GO:0005524]; lysine-tRNA ligase activity [GO:0004824]; nucleic acid binding [GO:0003676]	cytoplasm [GO:0005737]		BGIBMGA002984-RA;	101740883;	bmor:101740883;		PF00152;PF01336;	876.42	41.72	1	12	30	146	580	65.8865	6.27783
595	C	chr11	16583473	16589462	BMgn012128	AK385448,AK386659,BGIBMGA012128	H9JRG8	H9JRG8_BOMMO	WW domain-binding protein 2-like		287			phosphatidylinositol-3-phosphate binding [GO:0032266]		phosphatidylinositol-3-phosphate binding [GO:0032266]			BGIBMGA012128-RA;				PF02893;PF10349;	144.16	13.24	1	2	4	26	287	30.4258	8.49951
596	C	chr11	7882548	7885665	BMgn011879	AK377478,AK382977,BGIBMGA011879	H9JQS3	H9JQS3_BOMMO	Organic cation transporter protein-like	Bmo.11089	1077			integral component of membrane [GO:0016021]; metal ion binding [GO:0046872]; metalloendopeptidase activity [GO:0004222]; transmembrane transporter activity [GO:0022857]	metalloendopeptidase activity [GO:0004222]; transmembrane transporter activity [GO:0022857]	metal ion binding [GO:0046872]; metalloendopeptidase activity [GO:0004222]; transmembrane transporter activity [GO:0022857]	integral component of membrane [GO:0016021]		BGIBMGA011879-RA;				PF01432;PF00083;	205.19	11.23	1	2	12	30	1077	123.222	7.28369
597	C	chr3	1624929	1626648	BMgn007349	BGIBMGA007349	H9JCV2	H9JCV2_BOMMO	60 kda heat shock protein, mitochondrial-like		572			ATP binding [GO:0005524]; cytoplasm [GO:0005737]; protein refolding [GO:0042026]	protein refolding [GO:0042026]	ATP binding [GO:0005524]	cytoplasm [GO:0005737]		BGIBMGA007349-RA;	101741707;	bmor:101741707;		PF00118;	2910.06	78.67	1	41	48	885	572	61.022	5.64307
598	C	chr9	10761887	10769308	BMgn012472	AK378950,BGIBMGA012472	H9JSG1	H9JSG1_BOMMO	Acidic leucine-rich nuclear phosphoprotein 32 family member A-like isoform X1		307								BGIBMGA012472-RA;				PF12799;PF13504;	427.34	28.99	1	8	13	60	307	34.8494	4.29736
599	C	chr15	6715121	6716640	BMgn007845	AK382591,BGIBMGA007845	H9JE98	H9JE98_BOMMO	39S ribosomal protein L51, mitochondrial-like		203			structural constituent of the ribosome					BGIBMGA007845-RA;				PF10244;	166.93	37.93	1	3	9	20	203	23.8829	10.1987
600	C	chr18	11810158	11816980	BMgn008551	BGIBMGA008551	H9JGA4	H9JGA4_BOMMO	Hypoxia up-regulated protein 1-like		908			ATP binding [GO:0005524]		ATP binding [GO:0005524]			BGIBMGA008551-RA;				PF00012;	1619.91	51.54	1	26	43	192	908	101.636	5.17334
601	C	chr13	9870217	9871689	BMgn001186	NM_001098346.1,BGIBMGA001186	Q0N2S0	Q0N2S0_BOMMO	Signal recognition particle 9 kda protein (SRP9)	SRP9 Srp9	78			7S RNA binding [GO:0008312]; negative regulation of translational elongation [GO:0045900]; signal recognition particle, endoplasmic reticulum targeting [GO:0005786]; SRP-dependent cotranslational protein targeting to membrane [GO:0006614]	negative regulation of translational elongation [GO:0045900]; SRP-dependent cotranslational protein targeting to membrane [GO:0006614]	7S RNA binding [GO:0008312]	signal recognition particle, endoplasmic reticulum targeting [GO:0005786]	Cytoplasm {ECO:0000256|PIRNR:PIRNR017029}.	BGIBMGA001186-RA;	778522;	bmor:778522;			233.3	73.08	1	3	7	41	78	9.27259	8.67529
602	C	chr15	11397756	11402274	BMgn007514	AK385845,BGIBMGA007514	H9JDB7	H9JDB7_BOMMO	Methionine-R-sulfoxide reductase B1-like isoform X1		180			peptide-methionine (R)-S-oxide reductase activity [GO:0033743]; protein repair [GO:0030091]; response to oxidative stress [GO:0006979]	peptide-methionine (R)-S-oxide reductase activity [GO:0033743]; protein repair [GO:0030091]; response to oxidative stress [GO:0006979]	peptide-methionine (R)-S-oxide reductase activity [GO:0033743]			BGIBMGA007514-RA;	101744023;	bmor:101744023;		PF01641;	181.49	33.33	1	3	6	26	180	20.2084	9.05615
603	C	chr5	14942696	14956430	BMgn003652	BGIBMGA003652	H9J2B5	H9J2B5_BOMMO	Lamin-C-like	Bmo.3379	620			lamin filament [GO:0005638]; nuclear inner membrane [GO:0005637]; structural molecule activity [GO:0005198]		structural molecule activity [GO:0005198]	lamin filament [GO:0005638]; nuclear inner membrane [GO:0005637]		BGIBMGA003652-RA;	101743323;	bmor:101743323;		PF00038;PF00932;	3615.22	73.55	1	57	69	1023	620	70.8031	6.97607
604	C	chr4	14003636	14012095	BMgn003004	NM_001098287.1,AK381885,AK383618,BGIBMGA003004	H9J0G7	H9J0G7_BOMMO	Small nuclear ribonucleoprotein polypeptide	LOC778458	179								BGIBMGA003004-RA;				PF01423;	508.85	64.25	1	8	11	136	179	18.7496	11.0483
605	C	chr1	14252851	14259437	BMgn013328	NM_001195080.1,AK386246,AK381713,BGIBMGA013328	H9JUW5	H9JUW5_BOMMO	Tudor staphylococcus/micrococcal nuclease	Tudor-SN	861			gene silencing by RNA [GO:0031047]; RISC complex [GO:0016442]	gene silencing by RNA [GO:0031047]		RISC complex [GO:0016442]		BGIBMGA013328-RA;				PF00565;PF00567;	1562.47	48.66	1	27	42	190	861	96.5812	7.98682
606	U	chr10	11181500	11183827	BMgn006932	AK378206,AK386273,BGIBMGA006932	H9JBN7	H9JBN7_BOMMO	NECAP-like protein CG9132-like		164			endocytosis [GO:0006897]; membrane [GO:0016020]	endocytosis [GO:0006897]		membrane [GO:0016020]		BGIBMGA006932-RA;				PF07933;	115.92	25.61	1	2	4	14	164	18.6464	5.65576
607	C	chr26	4437482	4441413	BMgn010845	AK383908,AK386917,BGIBMGA010845	H9JMU2	H9JMU2_BOMMO	Protein BCCIP homolog		267								BGIBMGA010845-RA;				PF13862;	209.17	32.96	1	3	9	41	267	29.8857	4.50049
608	C	chr23	13140211	13144228	BMgn011584	AK382683,AK384732,BGIBMGA011584	H9JPX9	H9JPX9_BOMMO	Iron-sulfur cluster assembly enzyme ISCU, mitochondrial-like		125			iron ion binding [GO:0005506]; iron-sulfur cluster assembly [GO:0016226]; iron-sulfur cluster binding [GO:0051536]	iron-sulfur cluster assembly [GO:0016226]	iron ion binding [GO:0005506]; iron-sulfur cluster binding [GO:0051536]			BGIBMGA011584-RA;				PF01592;	266.82	64	1	6	8	26	125	13.493	7.84033
609	U	chr8	7593461	7597336	BMgn005409	AK384006,NM_001098347.1,BGIBMGA005409	H9J7B7	H9J7B7_BOMMO	Signal recognition particle receptor beta subunit	LOC778523	250			GTP binding [GO:0005525]; intracellular [GO:0005622]; small GTPase mediated signal transduction [GO:0007264]	small GTPase mediated signal transduction [GO:0007264]	GTP binding [GO:0005525]	intracellular [GO:0005622]		BGIBMGA005409-RA;				PF09439;	383.8	44.8	1	6	10	28	250	28.6561	6.80029
610	C	chr11	3883071	3883618	BMgn001825	AK386081,BGIBMGA001825	H9IX42	H9IX42_BOMMO	U6 snrna-associated Sm-like protein lsm4-like	Bmo.5208	139								BGIBMGA001825-RA;	101745795;	bmor:101745795;		PF01423;	224.16	35.97	1	4	6	52	139	15.6589	10.2573
611	C	chr26	12277305	12280331	BMgn000064	NM_001046999.1,AK381394,AK385196,BGIBMGA000064	H9IS38	H9IS38_BOMMO	Thioredoxin peroxidase	LOC733003	227			peroxiredoxin activity [GO:0051920]	peroxiredoxin activity [GO:0051920]	peroxiredoxin activity [GO:0051920]			BGIBMGA000064-RA;				PF10417;PF00578;	633.94	72.69	2	11	15	124	227	25.2539	7.85498
612	C	chr25	10905494	10921625	BMgn005130	AK387377,BGIBMGA005130	H9J6I8	H9J6I8_BOMMO	Papilin-like		850			extracellular region [GO:0005576]; peptidase activity [GO:0008233]; serine-type endopeptidase inhibitor activity [GO:0004867]	peptidase activity [GO:0008233]; serine-type endopeptidase inhibitor activity [GO:0004867]	peptidase activity [GO:0008233]; serine-type endopeptidase inhibitor activity [GO:0004867]	extracellular region [GO:0005576]		BGIBMGA005130-RA;				PF07679;PF00014;PF08686;PF00095;	1058.05	26.82	1	16	19	131	850	93.3497	4.85596
613	C	chr12	7253669	7259202	BMgn010396	NM_001098298.1,AK386474,BGIBMGA010396	H9JLJ5	H9JLJ5_BOMMO	Arginine/serine-rich splicing factor 7	LOC778469	124			nucleic acid binding [GO:0003676]; nucleotide binding [GO:0000166]; zinc ion binding [GO:0008270]		nucleic acid binding [GO:0003676]; nucleotide binding [GO:0000166]; zinc ion binding [GO:0008270]			BGIBMGA010396-RA;				PF00076;PF00098;	246.65	51.61	1	3	6	41	124	14.1558	9.30518
614	U	chr5	8232352	8234498	BMgn002641	AK385780,BGIBMGA002641	H9IZF6	H9IZF6_BOMMO	GPI transamidase component PIG-T-like	Bmo.2667	507			attachment of GPI anchor to protein [GO:0016255]; GPI-anchor transamidase complex [GO:0042765]	attachment of GPI anchor to protein [GO:0016255]		GPI-anchor transamidase complex [GO:0042765]		BGIBMGA002641-RA;				PF04113;	74.27	7.69	1	1	4	7	507	56.6784	8.71924
615	C	chr21	3228696	3256900	BMgn012428	NM_001111354.1,BGIBMGA012429,BGIBMGA012428	H9JSB8	H9JSB8_BOMMO	Hypothetical protein KGM_04418		374			nucleic acid binding [GO:0003676]; nucleotide binding [GO:0000166]		nucleic acid binding [GO:0003676]; nucleotide binding [GO:0000166]			BGIBMGA012429-RA;				PF00076;	388.24	24.06	1	5	7	90	374	38.8525	8.57275
616	U	chr19	1234934	1238293	BMgn012627	AK380049,BGIBMGA012627	H9JSW5	H9JSW5_BOMMO	Dnaj homolog subfamily C member 2-like		579			chromatin binding [GO:0003682]; DNA binding [GO:0003677]; nucleus [GO:0005634]		chromatin binding [GO:0003682]; DNA binding [GO:0003677]	nucleus [GO:0005634]		BGIBMGA012627-RA;				PF00226;PF00249;	301.63	23.66	1	1	20	46	579	67.4724	7.78174
617	U	chr1	487031	488588	BMgn002078	NM_001046935.1,AK385177,BGIBMGA002078	H9IXU5	H9IXU5_BOMMO	Haloacid dehalogenase	LOC732936	238			hydrolase activity [GO:0016787]	hydrolase activity [GO:0016787]	hydrolase activity [GO:0016787]			BGIBMGA002078-RA;				PF13419;	74.52	10.5	1	1	3	8	238	27.17	7.88428
618	C	chr1	9962999	9967122	BMgn000683	AK380508,BGIBMGA000683	H9ITV3	H9ITV3_BOMMO	Beta-parvin-like isoform X1		367			actin cytoskeleton reorganization [GO:0031532]; cell adhesion [GO:0007155]	actin cytoskeleton reorganization [GO:0031532]; cell adhesion [GO:0007155]				BGIBMGA000683-RA;	101739139;	bmor:101739139;		PF00307;	255.5	28.07	1	4	10	60	367	41.9032	6.32861
619	U	chr12	8622095	8625252	BMgn010577	AK382698,BGIBMGA010577	H9JM25	H9JM25_BOMMO	Cysteine and histidine-rich domain-containing protein-like		350								BGIBMGA010577-RA;	101745486;	bmor:101745486;		PF04968;PF04969;	100.78	12.29	1	2	4	10	350	39.2275	6.91748
620	C	chr9	13529793	13530315	BMgn002468	BGIBMGA002468	H9IYY3	H9IYY3_BOMMO	Uncharacterized protein LOC101742365		72								BGIBMGA002468-RA;					169.05	47.22	1	2	4	11	72	7.73023	10.0962
621	C	chr23	17506662	17510286	BMgn011357	AK386411,AK382046,AK378772,BGIBMGA011357	H9JPA3	H9JPA3_BOMMO	DJ-1 beta (Uncharacterized protein)	BmDJ-1beta	190								BGIBMGA011357-RA;	100422789;	bmor:100422789;		PF01965;	815.96	81.58	1	13	14	113	190	20.1015	5.41455
622	C	chr1	11757986	11764545	BMgn000511	NM_001046959.1,AK378589,AK378801,AK387173,AK378788,BGIBMGA000511	Q1HPX9	Q1HPX9_BOMMO	3-hydroxyacyl-coa dehydrogenase (Uncharacterized protein)	LOC732961	255			oxidoreductase activity [GO:0016491]	oxidoreductase activity [GO:0016491]	oxidoreductase activity [GO:0016491]			BGIBMGA000511-RA;	732961;	bmor:732961;		PF00106;	740.08	62.75	1	11	13	175	255	26.9142	8.41162
623	U	chr10	17412003	17413199	BMgn002809	AK383265,BGIBMGA002809	H9IZX4	H9IZX4_BOMMO	Mediator of RNA polymerase II transcription subunit 9-like		131								BGIBMGA002809-RA;					124.31	32.06	1	1	7	23	131	15.2389	8.11865
624	U	chr3	14314145	14375189	BMgn009049	AK386428,BGIBMGA009049	H9JHQ1	H9JHQ1_BOMMO	Niemann-Pick C1 protein-like isoform X1		1233			cholesterol transport [GO:0030301]; hedgehog receptor activity [GO:0008158]; integral component of membrane [GO:0016021]	cholesterol transport [GO:0030301]; hedgehog receptor activity [GO:0008158]	hedgehog receptor activity [GO:0008158]	integral component of membrane [GO:0016021]		BGIBMGA009049-RA;				PF02460;	139.41	3.97	1	1	6	15	1233	137.349	5.77002
625	U	chr12	3149148	3152795	BMgn010446	AK385426,BGIBMGA010446	H9JLP4	H9JLP4_BOMMO	UBX domain-containing protein 1-like		312			metal ion binding [GO:0046872]		metal ion binding [GO:0046872]			BGIBMGA010446-RA;				PF00627;PF00789;	369.86	38.78	1	6	16	28	312	35.1919	6.02393
626	C	chr6	8528746	8530917	BMgn006508	AK383482,BGIBMGA006508	H9JAG3	H9JAG3_BOMMO	Transmembrane emp24 domain-containing protein 3-like	Bmo.6650	170			integral component of membrane [GO:0016021]; transport [GO:0006810]	transport [GO:0006810]		integral component of membrane [GO:0016021]	Membrane {ECO:0000256|RuleBase:RU003827}; Single-pass type I membrane protein {ECO:0000256|RuleBase:RU003827}.	BGIBMGA006508-RA;				PF01105;	155.62	30.59	1	2	9	29	170	19.4607	5.96045
627	C	chr15	7681202	7689449	BMgn007822	NM_001099849.1,AK382759,BGIBMGA007822	H9JE75	H9JE75_BOMMO	Heterogeneous nuclear ribonucleoprotein A1	LOC100101226	268			nucleic acid binding [GO:0003676]; nucleotide binding [GO:0000166]		nucleic acid binding [GO:0003676]; nucleotide binding [GO:0000166]			BGIBMGA007822-RA;				PF00076;	374.85	31.72	1	6	9	50	268	29.378	9.24658
628	C	chr5	3318163	3319065	BMgn002565	BGIBMGA002565	H9IZ80	H9IZ80_BOMMO	Uncharacterized protein LOC101746215 isoform X1	Bmo.97	248								BGIBMGA002565-RA;	101746215;	bmor:101746215;			256.93	25.81	1	4	5	20	248	26.9811	5.08447
629	C	chr15	9238395	9245279	BMgn007783	AK385769,BGIBMGA007783	H9JE36	H9JE36_BOMMO	Succinyl-coa ligase subunit beta (EC 6.2.1.-)		390	6.2.1.-		ATP binding [GO:0005524]; ligase activity [GO:0016874]	ligase activity [GO:0016874]	ATP binding [GO:0005524]; ligase activity [GO:0016874]			BGIBMGA007783-RA;				PF08442;PF00549;	773.13	52.05	1	15	19	113	390	42.4743	5.74463
630	C	chr11	12064912	12074474	BMgn011674	AK382246,BGIBMGA011674	H9JQ68	H9JQ68_BOMMO	Puromycin-sensitive aminopeptidase-like	Bmo.10672	865			metallopeptidase activity [GO:0008237]; zinc ion binding [GO:0008270]	metallopeptidase activity [GO:0008237]	metallopeptidase activity [GO:0008237]; zinc ion binding [GO:0008270]			BGIBMGA011674-RA;				PF11838;PF01433;	1439.99	48.55	1	26	44	245	865	98.317	5.59229
631	U	chr18	7724593	7728400	BMgn008498	AK382726,BGIBMGA008498	H9JG51	H9JG51_BOMMO	Synaptobrevin homolog YKT6-like	Bmo.11146	198			integral component of membrane [GO:0016021]; vesicle-mediated transport [GO:0016192]	vesicle-mediated transport [GO:0016192]		integral component of membrane [GO:0016021]		BGIBMGA008498-RA;	101736850;	bmor:101736850;		PF13774;PF00957;	65.91	25.25	1	1	4	7	198	22.2664	7.53271
632	C	Bm_scaf318	11540	13050	BMgn014079	BGIBMGA014079	H9JX14	H9JX14_BOMMO	BAG family molecular chaperone regulator 2-like isoform X1	Bmo.2345	155								BGIBMGA014079-RA;	101744197;	bmor:101744197;			88.64	16.77	2	2	2	12	155	17.7588	5.42725
633	C	chr4	12210682	12211933	BMgn003206	BGIBMGA003206	H9J119	H9J119_BOMMO	Probable cysteine desulfurase, mitochondrial-like isoform X1		210			catalytic activity [GO:0003824]; pyridoxal phosphate binding [GO:0030170]	catalytic activity [GO:0003824]	catalytic activity [GO:0003824]; pyridoxal phosphate binding [GO:0030170]			BGIBMGA003206-RA;				PF00266;	354.38	40.48	1	5	7	43	210	23.9024	7.31299
634	C	chr5	11666604	11680579	BMgn003717	AK378322,AK381285,BGIBMGA003717	H9J2I0	H9J2I0_BOMMO	6-phosphofructokinase (EC 2.7.1.11) (Phosphohexokinase)		812	2.7.1.11	PATHWAY: Carbohydrate degradation; glycolysis; D-glyceraldehyde 3-phosphate and glycerone phosphate from D-glucose: step 3/4. {ECO:0000256|PIRNR:PIRNR000533}.	6-phosphofructokinase activity [GO:0003872]; ATP binding [GO:0005524]; cytoplasm [GO:0005737]; fructose 6-phosphate metabolic process [GO:0006002]; glycolytic process [GO:0006096]	6-phosphofructokinase activity [GO:0003872]; fructose 6-phosphate metabolic process [GO:0006002]; glycolytic process [GO:0006096]	6-phosphofructokinase activity [GO:0003872]; ATP binding [GO:0005524]	cytoplasm [GO:0005737]		BGIBMGA003717-RA;				PF00365;	620.01	28.2	1	7	24	86	812	89.3602	7.41553
635	U	chr11	12006658	12018835	BMgn011672	AK380366,AK386918,BGIBMGA011672	H9JQ66	H9JQ66_BOMMO	Protein disulfide-isomerase TMX3-like isoform X1		390			cell redox homeostasis [GO:0045454]	cell redox homeostasis [GO:0045454]				BGIBMGA011672-RA;				PF00085;	138.33	19.74	1	1	9	34	390	45.0086	6.48096
636	C	chr8	8314864	8317726	BMgn005372	AK385961,AK378678,BGIBMGA005372	H9J780	H9J780_BOMMO	LDLR chaperone boca-like isoform X1	Bmo.5553	184								BGIBMGA005372-RA;	101745690;	bmor:101745690;		PF10185;	448.38	66.3	1	7	12	38	184	21.3599	5.08447
637	C	chr11	11252186	11255699	BMgn011824	AK385761,BGIBMGA011824	H9JQL8	H9JQL8_BOMMO	N-alpha-acetyltransferase 10-like isoform X1	Bmo.3157	180			N-acetyltransferase activity [GO:0008080]	N-acetyltransferase activity [GO:0008080]	N-acetyltransferase activity [GO:0008080]			BGIBMGA011824-RA;	101746540;	bmor:101746540;		PF00583;	79.23	11.11	1	1	2	3	180	20.554	6.85889
638	C	chr1	16660234	16684922	BMgn012268	BGIBMGA012268	H9JRV8	H9JRV8_BOMMO	L-galactose dehydrogenase-like isoform X2		319								BGIBMGA012268-RA;				PF00248;	912.8	53.61	1	15	16	197	319	35.6393	5.78271
639	C	chr5	11364679	11369752	BMgn003474	AK378680,NM_001043491.1,BGIBMGA003474	H9J1T7	H9J1T7_BOMMO	Casein kinase 2 alpha subunit	Ck2a	381			ATP binding [GO:0005524]; protein serine/threonine kinase activity [GO:0004674]	protein serine/threonine kinase activity [GO:0004674]	ATP binding [GO:0005524]; protein serine/threonine kinase activity [GO:0004674]			BGIBMGA003474-RA;				PF00069;	392.28	28.08	2	7	9	48	381	45.0058	7.94287
640	C	chr4	14126721	14128857	BMgn003153	NM_001163909.1,BGIBMGA003153	H9J0W6	H9J0W6_BOMMO	Dnaj (Hsp40) homolog 3	DnaJ-3	336			protein folding [GO:0006457]	protein folding [GO:0006457]				BGIBMGA003153-RA;				PF01556;PF00226;	276.74	33.33	1	4	12	65	336	37.8078	5.50342
641	C	chr24	6388901	6414540	BMgn000103	AK386463,BGIBMGA000103	H9IS77	H9IS77_BOMMO	Heterogeneous nuclear ribonucleoprotein U-like protein 1-like	Bmo.7337	1282			nuclein acid binding					BGIBMGA000103-RA;	101744691;	bmor:101744691;		PF02037;	2477.31	55.15	1	38	65	306	1282	142.661	5.96045
642	C	chr13	6505327	6512547	BMgn001258	NM_001044169.2,AK378748,AK382479,BGIBMGA001258	H9IVH8	H9IVH8_BOMMO	Synaptobrevin	LOC733071	219			integral component of membrane [GO:0016021]; vesicle-mediated transport [GO:0016192]	vesicle-mediated transport [GO:0016192]		integral component of membrane [GO:0016021]		BGIBMGA001258-RA;				PF13774;PF00957;	111.25	20.09	1	2	6	21	219	24.7407	8.80713
643	U	chr28	1002531	1004720	BMgn013923	AK383208,BGIBMGA013923	H9JWK9	H9JWK9_BOMMO	Probable 39S ribosomal protein L24, mitochondrial-like	Bmo.6714	253			ribosome [GO:0005840]; structural constituent of ribosome [GO:0003735]; translation [GO:0006412]	translation [GO:0006412]	structural constituent of ribosome [GO:0003735]	ribosome [GO:0005840]		BGIBMGA013923-RA;	101743958;	bmor:101743958;		PF00467;	146.89	30.43	1	1	9	24	253	29.4234	9.37842
644	U	chr23	15083040	15084375	BMgn011296	AK382921,BGIBMGA011296	H9JP42	H9JP42_BOMMO	UPF0562 protein c7orf55-like	Bmo.14090	75								BGIBMGA011296-RA;					43.76	22.67	1	1	2	5	75	9.16054	9.27588
645	C	chr22	16714976	16718620	BMgn004694	NM_001046945.1,AK382423,AK386890,AK384113,BGIBMGA004694	Q1HQ07	Q1HQ07_BOMMO	1110059p08rik-like protein (Uncharacterized protein) (Vta1)	LOC732946	311								BGIBMGA004694-RA;	732946;	bmor:732946;			194.3	26.37	1	4	6	19	311	34.3279	5.38916
646	C	chr23	17870821	17876471	BMgn011237	AK385699,AK381772,NM_001046866.1,BGIBMGA011237	H9JNY3	H9JNY3_BOMMO	26S proteasome non-atpase regulatory subunit 13		413			enzyme regulator activity					BGIBMGA011237-RA;				PF01399;	967.03	46.25	1	16	20	126	413	46.1802	8.80713
647	C	chr3	1280071	1292571	BMgn007360	NM_001046949.1,BGIBMGA007361,BGIBMGA007360	H9JCW3	H9JCW3_BOMMO	3-hydroxyacyl-coa dehydrogenase	LOC732951	306			3-hydroxyacyl-CoA dehydrogenase activity [GO:0003857]; fatty acid metabolic process [GO:0006631]; NAD+ binding [GO:0070403]	3-hydroxyacyl-CoA dehydrogenase activity [GO:0003857]; fatty acid metabolic process [GO:0006631]	3-hydroxyacyl-CoA dehydrogenase activity [GO:0003857]; NAD+ binding [GO:0070403]			BGIBMGA007360-RA;				PF00725;PF02737;	732.65	49.35	1	10	17	145	306	33.6718	8.51416
648	C	chr17	7139527	7141116	BMgn007261	BGIBMGA007261	H9JCL6	H9JCL6_BOMMO	Nudix hydrolase 8-like		260			hydrolase activity [GO:0016787]	hydrolase activity [GO:0016787]	hydrolase activity [GO:0016787]			BGIBMGA007261-RA;	101736441;	bmor:101736441;		PF00293;	94.31	8.46	1	1	2	4	260	29.949	6.07471
649	C	chr15	16057316	16061087	BMgn003311	BGIBMGA003311	H9J1C4	H9J1C4_BOMMO	Uncharacterized protein LOC101737762 isoform X1	Bmo.1126	240								BGIBMGA003311-RA;				PF09769;	246.3	32.5	1	4	8	32	240	26.8847	5.69385
650	U	chr3	9609023	9609652	BMgn008878	AK382454,NM_001146721.1,BGIBMGA008878	H9JH81	H9JH81_BOMMO	Cmc1 protein	Cmc1	118								BGIBMGA008878-RA;				PF08583;	66.09	32.2	1	1	4	6	118	13.503	8.80713
651	U	chr1	3157986	3161849	BMgn002012	BGIBMGA002012	H9IXM9	H9IXM9_BOMMO	Importin-7-like isoform X1		274			intracellular protein transport [GO:0006886]	intracellular protein transport [GO:0006886]				BGIBMGA002012-RA;				PF03810;	134.92	16.06	1	2	6	11	274	32.3211	6.31592
652	U	chr5	11177377	11180993	BMgn003466	AK383563,BGIBMGA003466	H9J1S9	H9J1S9_BOMMO	FUN14 domain-containing protein 1A-like isoform X1		173								BGIBMGA003466-RA;	101736581;	bmor:101736581;		PF04930;	77.64	17.34	1	1	4	15	173	19.1552	9.21729
653	C	chr25	4239809	4248632	BMgn004852	BGIBMGA004852	H9J5R2	H9J5R2_BOMMO	Protein transport protein Sec23A-like isoform X2		730			COPII vesicle coat [GO:0030127]; ER to Golgi vesicle-mediated transport [GO:0006888]; intracellular protein transport [GO:0006886]; zinc ion binding [GO:0008270]	ER to Golgi vesicle-mediated transport [GO:0006888]; intracellular protein transport [GO:0006886]	zinc ion binding [GO:0008270]	COPII vesicle coat [GO:0030127]		BGIBMGA004852-RA;				PF00626;PF08033;PF04815;PF04811;PF04810;	481.1	22.88	1	6	13	31	730	81.8468	6.81494
654	U	chr11	11025644	11030102	BMgn011827	AK382286,AK380769,BGIBMGA011827	H9JQM1	H9JQM1_BOMMO	Cell division cycle protein 27-like protein	Bmo.4051	704								BGIBMGA011827-RA;				PF00515;PF07719;PF13174;PF13181;	199.82	15.63	1	1	13	45	704	78.5872	8.99756
655	C	chr15	11357418	11372792	BMgn007513	AK381448,BGIBMGA007513	H9JDB6	H9JDB6_BOMMO	E3 SUMO-protein ligase ranbp2-like	Bmo.4326	2829			intracellular transport [GO:0046907]; zinc ion binding [GO:0008270]	intracellular transport [GO:0046907]	zinc ion binding [GO:0008270]			BGIBMGA007513-RA;				PF00638;	693.79	11.7	1	3	38	125	2829	318.895	6.06201
656	C	chr2	4092689	4097091	BMgn009706	AK383696,AK385106,BGIBMGA009706	H9JJK5	H9JJK5_BOMMO	NADH dehydrogenase [ubiquinone] 1 alpha subcomplex subunit 8-like	Bmo.3899	176								BGIBMGA009706-RA;	101742612;	bmor:101742612;		PF06747;	262.83	28.41	1	4	4	15	176	20.1418	6.7417
657	C	chr12	11733054	11734174	BMgn010668	AK385561,BGIBMGA010668	H9JMB5	H9JMB5_BOMMO	Barrier-to-autointegration factor B-like	Bmo.10311	90			DNA binding [GO:0003677]		DNA binding [GO:0003677]			BGIBMGA010668-RA;	101742097;	bmor:101742097;		PF02961;	165.72	56.67	1	3	5	26	90	10.1339	5.47803
658	C	chr19	8875839	8878362	BMgn004099	AK386017,BGIBMGA004099	H9J3L2	H9J3L2_BOMMO	Muscle M-line assembly protein unc-89-like		1004			DNA binding [GO:0003677]		DNA binding [GO:0003677]			BGIBMGA004099-RA;				PF05154;	370.58	19.22	1	3	21	74	1004	112.861	8.23584
659	U	chr10	7311907	7313596	BMgn006541	NM_001044175.1,AK384461,BGIBMGA006541	H9JAJ6	H9JAJ6_BOMMO	Uncharacterized protein c17orf85-like		601			nucleic acid binding [GO:0003676]; nucleotide binding [GO:0000166]		nucleic acid binding [GO:0003676]; nucleotide binding [GO:0000166]			BGIBMGA006541-RA;				PF10309;PF00076;	168.53	18.8	1	1	13	47	601	68.5129	9.20264
660	C	chr5	6900598	6903859	BMgn002674	AK377271,BGIBMGA002674	H9IZI9	H9IZI9_BOMMO	Probable hydroxyacid-oxoacid transhydrogenase, mitochondrial-like		271			metal ion binding [GO:0046872]; oxidoreductase activity [GO:0016491]	oxidoreductase activity [GO:0016491]	metal ion binding [GO:0046872]; oxidoreductase activity [GO:0016491]			BGIBMGA002674-RA;				PF00465;	55.02	4.06	1	1	1	5	271	29.0044	6.13818
661	C	chr12	4818405	4831227	BMgn010538	AK382074,BGIBMGA010538	H9JLY6	H9JLY6_BOMMO	Leucine-rich PPR motif-containing protein, mitochondrial-like	Bmo.3758	1861								BGIBMGA010538-RA;				PF12854;	2612.03	35.89	1	41	69	281	1861	210.165	5.90967
662	C	chr13	16196070	16203546	BMgn001107	NM_001043872.1,BGIBMGA001107	G9FL14	G9FL14_BOMMO	DNA supercoiling factor (Uncharacterized protein)	LOC692759	322			calcium ion binding [GO:0005509]		calcium ion binding [GO:0005509]			BGIBMGA001107-RA;				PF13405;PF13499;	495.23	41.3	1	8	10	22	322	37.9949	4.64014
663	C	chr3	7363875	7377620	BMgn008847	AK383579,AK384971,BGIBMGA008847	H9JH50	H9JH50_BOMMO	Uncharacterized protein LOC101743420		161								BGIBMGA008847-RA;					514.37	57.14	1	7	8	155	161	17.8597	8.26514
664	C	chr18	4472030	4481585	BMgn008447	AK380972,BGIBMGA008447	H9JG00	H9JG00_BOMMO	Nuclear RNA export factor 1-like		613			cytoplasm [GO:0005737]; mRNA export from nucleus [GO:0006406]; nucleotide binding [GO:0000166]; nucleus [GO:0005634]; RNA binding [GO:0003723]	mRNA export from nucleus [GO:0006406]	nucleotide binding [GO:0000166]; RNA binding [GO:0003723]	cytoplasm [GO:0005737]; nucleus [GO:0005634]		BGIBMGA008447-RA;	101739030;	bmor:101739030;		PF02136;PF09162;PF03943;	134.64	13.05	1	1	8	17	613	69.1536	9.14404
665	C	chr27	9799857	9801244	BMgn004596	AK383289,AK383613,BGIBMGA004596	H9J506	H9J506_BOMMO	Na(+)/H(+) exchange regulatory cofactor NHE-RF1-like		168								BGIBMGA004596-RA;	101744398;	bmor:101744398;		PF00595;	134.71	30.36	1	1	6	10	168	18.2315	8.11865
666	C	chr10	4226567	4228815	BMgn006735	AK382085,BGIBMGA006735	H9JB40	H9JB40_BOMMO	Ribosome maturation protein SBDS-like	Bmo.4727	251			ribosome biogenesis [GO:0042254]	ribosome biogenesis [GO:0042254]				BGIBMGA006735-RA;	101735480;	bmor:101735480;		PF01172;PF09377;	252.09	33.07	1	5	9	53	251	28.5362	8.71924
667	C	chr16	2659375	2662264	BMgn013053	BGIBMGA013053	H9JU41	H9JU41_BOMMO	Uncharacterized protein LOC101746806		962			nucleic acid binding [GO:0003676]; nucleotide binding [GO:0000166]		nucleic acid binding [GO:0003676]; nucleotide binding [GO:0000166]			BGIBMGA013053-RA;					313.31	15.49	1	3	18	39	962	107.17	9.34912
668	C	chr4	7385461	7386892	BMgn006198	AK378591,BGIBMGA006198	H9J9K5	H9J9K5_BOMMO	28S ribosomal protein s18b, mitochondrial-like	Bmo.1079	189			ribosome [GO:0005840]; structural constituent of ribosome [GO:0003735]; translation [GO:0006412]	translation [GO:0006412]	structural constituent of ribosome [GO:0003735]	ribosome [GO:0005840]		BGIBMGA006198-RA;	101738004;	bmor:101738004;		PF01084;	58.97	14.29	1	1	3	9	189	21.7822	9.46631
669	C	chr24	15761014	15766794	BMgn003815	AK382327,BGIBMGA003815	H9J2S8	H9J2S8_BOMMO	Dihydrolipoamide succinyltransferase component of 2-oxoglutarate dehydrogenase, partial		410			dihydrolipoyllysine-residue succinyltransferase activity [GO:0004149]; oxoglutarate dehydrogenase complex [GO:0045252]; tricarboxylic acid cycle [GO:0006099]	dihydrolipoyllysine-residue succinyltransferase activity [GO:0004149]; tricarboxylic acid cycle [GO:0006099]	dihydrolipoyllysine-residue succinyltransferase activity [GO:0004149]	oxoglutarate dehydrogenase complex [GO:0045252]		BGIBMGA003815-RA;				PF00198;PF00364;	409.88	27.8	2	6	12	90	410	45.1439	9.33447
670	C	chr19	5099531	5107617	BMgn001928	NM_001044147.1,AK386317,BGIBMGA001928	H9IXE5	H9IXE5_BOMMO	GTP-binding protein RAB2	LOC733057	214			GTP binding [GO:0005525]; protein transport [GO:0015031]; small GTPase mediated signal transduction [GO:0007264]	protein transport [GO:0015031]; small GTPase mediated signal transduction [GO:0007264]	GTP binding [GO:0005525]			BGIBMGA001928-RA;				PF00071;	548.18	77.1	1	7	12	89	214	23.2657	6.39209
671	C	chr17	182448	184911	BMgn005528	AK384041,BGIBMGA005528	H9J7N6	H9J7N6_BOMMO	Enoyl-coa hydratase domain-containing protein 2, mitochondrial-like		297			catalytic activity [GO:0003824]	catalytic activity [GO:0003824]	catalytic activity [GO:0003824]			BGIBMGA005528-RA;	101737137;	bmor:101737137;		PF00378;	584.4	42.09	1	10	13	92	297	32.4215	8.68994
672	C	chr12	13813543	13815458	BMgn010316	AK385187,BGIBMGA010316	H9JLB5	H9JLB5_BOMMO	39S ribosomal protein L4, mitochondrial-like	Bmo.6361	284			ribosome [GO:0005840]; structural constituent of ribosome [GO:0003735]; translation [GO:0006412]	translation [GO:0006412]	structural constituent of ribosome [GO:0003735]	ribosome [GO:0005840]		BGIBMGA010316-RA;	101746143;	bmor:101746143;		PF00573;	69.5	5.99	1	1	1	3	284	32.3852	9.5835
673	C	chr1	14249190	14249667	BMgn013327	BGIBMGA013327	H9JUW4	H9JUW4_BOMMO	Tudor staphylococcus/micrococcal nuclease		58			hydrolase activity					BGIBMGA013327-RA;					197.61	74.14	1	3	5	25	58	6.01341	10.7114
674	C	chr17	14127230	14152209	BMgn007120	AK386399,BGIBMGA007121,BGIBMGA007120	H9JC76	H9JC76_BOMMO	Aconitate hydratase, mitochondrial-like		574			4 iron, 4 sulfur cluster binding [GO:0051539]; aconitate hydratase activity [GO:0003994]; tricarboxylic acid cycle [GO:0006099]	aconitate hydratase activity [GO:0003994]; tricarboxylic acid cycle [GO:0006099]	4 iron, 4 sulfur cluster binding [GO:0051539]; aconitate hydratase activity [GO:0003994]			BGIBMGA007121-RA;				PF00330;PF00694;	2026.17	65.16	1	32	41	410	574	62.2707	8.20654
675	C	chr5	15825401	15827628	BMgn003562	NM_001099817.1,AK385310,BGIBMGA003562	H9J225	H9J225_BOMMO	NADH dehydrogenase 1 alpha subcomplex subunit 5	LOC100101189	118			mitochondrial inner membrane [GO:0005743]; oxidoreductase activity, acting on NAD(P)H [GO:0016651]; respiratory electron transport chain [GO:0022904]	oxidoreductase activity, acting on NAD(P)H [GO:0016651]; respiratory electron transport chain [GO:0022904]	oxidoreductase activity, acting on NAD(P)H [GO:0016651]	mitochondrial inner membrane [GO:0005743]		BGIBMGA003562-RA;				PF04716;	226.5	48.31	1	4	7	24	118	13.4041	9.53955
676	U	chr4	909391	912381	BMgn006100	AK386944,AK385641,AK383796,NM_001046754.1,BGIBMGA006100	H9J9A8	H9J9A8_BOMMO	Transmembrane protein precursor	LOC692911	79								BGIBMGA006100-RA;				PF10270;	39.91	15.19	1	1	1	1	79	8.80254	5.23682
677	C	chr24	11525729	11537948	BMgn009578	AK386565,BGIBMGA009578	H9JJ77	H9JJ77_BOMMO	Putative pre-mrna-splicing factor ATP-dependent RNA helicase DHX15-like isoform X1	Bmo.3529	733			ATP binding [GO:0005524]; helicase activity [GO:0004386]	helicase activity [GO:0004386]	ATP binding [GO:0005524]; helicase activity [GO:0004386]			BGIBMGA009578-RA;	101746103;	bmor:101746103;		PF04408;PF00271;PF07717;	278.6	17.19	1	1	15	73	733	82.9824	7.21045
678	C	chr3	3445226	3449494	BMgn007466	AK384346,AK386526,NM_001046944.1,BGIBMGA007466	H9JD69	H9JD69_BOMMO	Serine/threonine-protein phosphatase	LOC732945	115			negative regulation of translational initiation [GO:0045947]	negative regulation of translational initiation [GO:0045947]				BGIBMGA007466-RA;				PF05456;	211.3	80	1	3	6	22	115	12.3602	8.92432
679	C	chr10	9565708	9568589	BMgn006866	AK385670,BGIBMGA006866	H9JBH1	H9JBH1_BOMMO	Probable aminoacyl trna synthase complex-interacting multifunctional protein 2-like isoform X5	Bmo.439	234								BGIBMGA006866-RA;	101741291;	bmor:101741291;			293	25.64	1	4	6	28	234	26.7392	8.47021
680	C	Bm_scaf221	33431	38388	BMgn014417	AK385739,BGIBMGA014417	H9JXZ9	H9JXZ9_BOMMO	Very long-chain specific acyl-coa dehydrogenase, mitochondrial-like		406			acyl-CoA dehydrogenase activity [GO:0003995]; flavin adenine dinucleotide binding [GO:0050660]	acyl-CoA dehydrogenase activity [GO:0003995]	acyl-CoA dehydrogenase activity [GO:0003995]; flavin adenine dinucleotide binding [GO:0050660]			BGIBMGA014417-RA;				PF02770;PF02771;	850.13	50.49	1	15	22	143	406	43.0842	7.7085
681	C	chr6	8507218	8527178	BMgn006507	NM_001046780.1,AK383385,BGIBMGA006507	Q2F5R4	Q2F5R4_BOMMO	Glutamate dehydrogenase (Uncharacterized protein)	LOC692939	554			cellular amino acid metabolic process [GO:0006520]; oxidoreductase activity [GO:0016491]	cellular amino acid metabolic process [GO:0006520]; oxidoreductase activity [GO:0016491]	oxidoreductase activity [GO:0016491]			BGIBMGA006507-RA;	692939;	bmor:692939;		PF00208;PF02812;	1597.74	64.98	1	28	36	357	554	61.3584	8.14795
682	C	chr22	2706423	2709200	BMgn012710	AK378775,NM_001046846.1,BGIBMGA012710	Q2F625	Q2F625_BOMMO	BWK-1-like protein (Uncharacterized protein)	LOC693093	234								BGIBMGA012710-RA;	693093;	bmor:693093;		PF10607;PF08513;	151.07	26.5	1	1	6	28	234	26.3133	5.13525
683	C	chr17	12255492	12263279	BMgn007090	AK385431,BGIBMGA007090	H9JC45	H9JC45_BOMMO	Luc7-like protein 3-like isoform X1		304			mRNA binding [GO:0003729]; mRNA splice site selection [GO:0006376]; U1 snRNP [GO:0005685]	mRNA splice site selection [GO:0006376]	mRNA binding [GO:0003729]	U1 snRNP [GO:0005685]		BGIBMGA007090-RA;				PF03194;	95.7	26.64	1	1	6	11	304	35.9068	6.68311
684	C	chr9	13054968	13058730	BMgn002461	AK386344,BGIBMGA002461	H9IYX6	H9IYX6_BOMMO	Ribulose-phosphate 3-epimerase-like	Bmo.3904	197			carbohydrate metabolic process [GO:0005975]; metal ion binding [GO:0046872]; racemase and epimerase activity, acting on carbohydrates and derivatives [GO:0016857]	carbohydrate metabolic process [GO:0005975]; racemase and epimerase activity, acting on carbohydrates and derivatives [GO:0016857]	metal ion binding [GO:0046872]; racemase and epimerase activity, acting on carbohydrates and derivatives [GO:0016857]			BGIBMGA002461-RA;				PF00834;	96.16	22.84	1	2	3	16	197	21.9921	5.78271
685	C	chr20	6791976	6809508	BMgn004315	AK385313,NM_001110343.1,BGIBMGA004315	H9J476	H9J476_BOMMO	P-element somatic inhibitor		648			RNA binding [GO:0003723]		RNA binding [GO:0003723]			BGIBMGA004315-RA;				PF09005;PF00013;	668.76	35.49	1	12	20	89	648	69.6352	6.66846
686	C	chr15	18961076	18978094	BMgn002186	NM_001043618.1,AK386256,AK385133,BGIBMGA002186	Q6T3A7	Q6T3A7_BOMMO	Thiol peroxiredoxin (Uncharacterized protein)	Jafrac1	195			peroxiredoxin activity [GO:0051920]	peroxiredoxin activity [GO:0051920]	peroxiredoxin activity [GO:0051920]			BGIBMGA002186-RA;	692638;	bmor:692638;		PF10417;PF00578;	1094.25	83.08	1	17	19	349	195	21.9022	6.55127
687	C	chr10	5225911	5231074	BMgn006583	BGIBMGA006583	H9JAN8	H9JAN8_BOMMO	Cytosolic juvenile hormone binding protein 36 kda subunit	Cjhbp	284								BGIBMGA006583-RA;					812.38	62.32	1	13	15	106	284	31.7911	5.71924
688	C	chr16	1387820	1393572	BMgn013072	AK381026,AK380578,BGIBMGA013072	H9JU60	H9JU60_BOMMO	Leucine-rich repeat-containing protein 47-like	Bmo.4455	525			phenylalanine-tRNA ligase activity [GO:0004826]; RNA binding [GO:0003723]	phenylalanine-tRNA ligase activity [GO:0004826]	phenylalanine-tRNA ligase activity [GO:0004826]; RNA binding [GO:0003723]			BGIBMGA013072-RA;	101738617;	bmor:101738617;		PF12799;PF13855;	617.31	40.95	1	11	23	70	525	58.8867	8.26514
689	C	chr21	16886586	16894598	BMgn007169	NM_001043508.1,AK378616,AK382285,BGIBMGA007169	Q5KT36	Q5KT36_BOMMO	Ras oncoprotein (Uncharacterized protein)	Bras1 Ras1	192			GTP binding [GO:0005525]; GTP catabolic process [GO:0006184]; membrane [GO:0016020]; small GTPase mediated signal transduction [GO:0007264]	GTP catabolic process [GO:0006184]; small GTPase mediated signal transduction [GO:0007264]	GTP binding [GO:0005525]	membrane [GO:0016020]		BGIBMGA007169-RA;	692520;	bmor:692520;		PF00071;	360.01	41.67	1	5	9	21	192	21.8151	6.80029
690	C	chr5	12058200	12064367	BMgn003490	AK383058,BGIBMGA003490	H9J1V3	H9J1V3_BOMMO	Golgi phosphoprotein 3-like isoform X1		285								BGIBMGA003490-RA;	101743324;	bmor:101743324;		PF05719;	221.56	26.67	1	1	12	30	285	32.5088	6.21436
691	U	Bm_scaf292	12494	15652	BMgn004635	NM_001044177.1,BGIBMGA004635	H9J545	H9J545_BOMMO	Nucleolar phosphoprotein	Nopp34	142			nucleic acid binding [GO:0003676]; nucleotide binding [GO:0000166]		nucleic acid binding [GO:0003676]; nucleotide binding [GO:0000166]			BGIBMGA004635-RA;				PF00076;	69.45	16.9	1	1	3	13	142	16.5866	9.92041
692	C	chr22	13795488	13803810	BMgn009963	AK383011,BGIBMGA009963	H9JKB2	H9JKB2_BOMMO	Methionine aminopeptidase 2 (MAP 2) (metap 2) (EC 3.4.11.18) (Peptidase M)		467	3.4.11.18		cytoplasm [GO:0005737]; metal ion binding [GO:0046872]; metalloaminopeptidase activity [GO:0070006]; protein initiator methionine removal [GO:0070084]	metalloaminopeptidase activity [GO:0070006]; protein initiator methionine removal [GO:0070084]	metal ion binding [GO:0046872]; metalloaminopeptidase activity [GO:0070006]	cytoplasm [GO:0005737]	Cytoplasm {ECO:0000256|HAMAP-Rule:MF_03175, ECO:0000256|SAAS:SAAS00103115}.	BGIBMGA009963-RA;	101740408;	bmor:101740408;		PF00557;	198.3	18.63	1	3	8	39	467	51.965	6.45557
693	C	chr10	6142229	6147077	BMgn006772	BGIBMGA006772	H9JB77	H9JB77_BOMMO	Putative ribosomal RNA methyltransferase NOP2-like		791			RNA binding [GO:0003723]; rRNA processing [GO:0006364]; S-adenosylmethionine-dependent methyltransferase activity [GO:0008757]	rRNA processing [GO:0006364]; S-adenosylmethionine-dependent methyltransferase activity [GO:0008757]	RNA binding [GO:0003723]; S-adenosylmethionine-dependent methyltransferase activity [GO:0008757]			BGIBMGA006772-RA;	101741314;	bmor:101741314;		PF01189;	596.17	29.84	1	5	31	140	791	89.0605	8.77783
694	C	chr7	7888605	7894299	BMgn010228	BGIBMGA010228	H9JL27	H9JL27_BOMMO	Scaffold attachment factor B2-like		561			nucleic acid binding [GO:0003676]; nucleotide binding [GO:0000166]		nucleic acid binding [GO:0003676]; nucleotide binding [GO:0000166]			BGIBMGA010228-RA;				PF00076;	483.48	28.16	1	5	20	75	561	63.9222	8.98291
695	C	chr1	11639610	11663553	BMgn000715	AK378124,BGIBMGA000715	H9ITY5	H9ITY5_BOMMO	Probable medium-chain specific acyl-coa dehydrogenase, mitochondrial-like isoform X2		424			acyl-CoA dehydrogenase activity [GO:0003995]; flavin adenine dinucleotide binding [GO:0050660]	acyl-CoA dehydrogenase activity [GO:0003995]	acyl-CoA dehydrogenase activity [GO:0003995]; flavin adenine dinucleotide binding [GO:0050660]			BGIBMGA000715-RA;				PF00441;PF02770;PF02771;	1083.82	57.31	1	19	24	310	424	46.0051	6.26514
696	C	chr11	6743778	6753946	BMgn011965	AK384670,AK387883,BGIBMGA011965	H9JR08	H9JR08_BOMMO	Probable ATP-dependent RNA helicase DDX17-like		628			ATP binding [GO:0005524]; helicase activity [GO:0004386]; nucleic acid binding [GO:0003676]	helicase activity [GO:0004386]	ATP binding [GO:0005524]; helicase activity [GO:0004386]; nucleic acid binding [GO:0003676]			BGIBMGA011965-RA;				PF00270;PF00271;	1076.65	51.91	1	11	31	186	628	68.9013	6.94678
697	U	chr24	11690477	11694674	BMgn009576	BGIBMGA009576	H9JJ75	H9JJ75_BOMMO	Uncharacterized protein LOC101746338		182								BGIBMGA009576-RA;					82.41	7.14	1	1	1	1	182	20.1955	8.73389
698	C	chr23	8094858	8095781	BMgn011014	AK384481,BGIBMGA011014	H9JNB1	H9JNB1_BOMMO	Histone deacetylase complex subunit SAP18-like	Bmo.6799	157								BGIBMGA011014-RA;				PF06487;	173.64	24.2	1	2	6	33	157	18.0891	8.86572
699	C	chr15	14026189	14028026	BMgn003398	AK385578,NM_001044165.1,BGIBMGA003398	Q5I200	Q5I200_BOMMO	Mago nashi (Mago-nashi-like protein) (Uncharacterized protein)	LOC733069	146			nucleus [GO:0005634]			nucleus [GO:0005634]		BGIBMGA003398-RA;	733069;	bmor:733069;		PF02792;	257.47	41.78	1	5	6	29	146	17.2247	6.53662
700	C	chr21	10352297	10355679	BMgn001536	AK384171,AK383320,AK385981,AK379402,BGIBMGA001536	H9IWA5	H9IWA5_BOMMO	Beta-ureidopropionase-like		385			hydrolase activity, acting on carbon-nitrogen (but not peptide) bonds [GO:0016810]; nitrogen compound metabolic process [GO:0006807]	hydrolase activity, acting on carbon-nitrogen (but not peptide) bonds [GO:0016810]; nitrogen compound metabolic process [GO:0006807]	hydrolase activity, acting on carbon-nitrogen (but not peptide) bonds [GO:0016810]			BGIBMGA001536-RA;	101737692;	bmor:101737692;		PF00795;	217.54	30.13	1	3	9	19	385	43.0758	6.97607
701	C	chr17	15136668	15148833	BMgn007144	NM_001130877.1,AK386301,AK382322,BGIBMGA007144	H9JC99	H9JC99_BOMMO	3-hydroxyisobutyrate dehydrogenase (HIBADH) (EC 1.1.1.31)	hibadh	322	1.1.1.31	PATHWAY: Amino-acid degradation; L-valine degradation. {ECO:0000256|RuleBase:RU910714}.	3-hydroxyisobutyrate dehydrogenase activity [GO:0008442]; NAD binding [GO:0051287]; pentose-phosphate shunt [GO:0006098]; phosphogluconate dehydrogenase (decarboxylating) activity [GO:0004616]; valine catabolic process [GO:0006574]	3-hydroxyisobutyrate dehydrogenase activity [GO:0008442]; pentose-phosphate shunt [GO:0006098]; phosphogluconate dehydrogenase (decarboxylating) activity [GO:0004616]; valine catabolic process [GO:0006574]	3-hydroxyisobutyrate dehydrogenase activity [GO:0008442]; NAD binding [GO:0051287]; phosphogluconate dehydrogenase (decarboxylating) activity [GO:0004616]			BGIBMGA007144-RA;				PF14833;PF03446;	767.25	62.42	1	12	15	141	322	33.9865	9.15869
702	C	chr20	6763809	6790829	BMgn004309	BGIBMGA004309	H9J470	H9J470_BOMMO	Protein DEK-like isoform X2		596			DNA binding [GO:0003677]		DNA binding [GO:0003677]			BGIBMGA004309-RA;				PF08766;	1362.31	48.66	1	19	35	264	596	65.4618	4.98291
703	U	chr25	15079876	15081550	BMgn004741	BGIBMGA004741	H9J5F1	H9J5F1_BOMMO	HIV Tat-specific factor 1 homolog		557			nucleic acid binding [GO:0003676]; nucleotide binding [GO:0000166]		nucleic acid binding [GO:0003676]; nucleotide binding [GO:0000166]			BGIBMGA004741-RA;	101740997;	bmor:101740997;		PF00076;	165.21	11.67	2	1	9	34	557	64.5252	5.08447
704	C	chr11	9344406	9351080	BMgn011862	AK383877,BGIBMGA011862	H9JQQ6	H9JQQ6_BOMMO	Protein arginine N-methyltransferase 7-like		686			cytoplasm [GO:0005737]; protein methyltransferase activity [GO:0008276]	protein methyltransferase activity [GO:0008276]	protein methyltransferase activity [GO:0008276]	cytoplasm [GO:0005737]		BGIBMGA011862-RA;				PF06325;	607.06	33.38	1	8	20	63	686	77.6279	5.33838
705	C	chr25	6609959	6612717	BMgn004919	BGIBMGA004919	H9J5X8	H9J5X8_BOMMO	3'(2'),5'-bisphosphate nucleotidase 1-like isoform X2	Bmo.4782	282			phosphatidylinositol phosphorylation [GO:0046854]	phosphatidylinositol phosphorylation [GO:0046854]				BGIBMGA004919-RA;				PF00459;	301.66	33.33	1	5	8	20	282	30.5518	5.04639
706	C	chr6	17145765	17160094	BMgn002209	NM_001044153.1,AK384872,AK385222,AK378417,BGIBMGA002209	Q19KB8	Q19KB8_BOMMO	Ras-related GTP-binding protein Rab11 (Uncharacterized protein)	Rab11	213			GTP binding [GO:0005525]; protein transport [GO:0015031]; small GTPase mediated signal transduction [GO:0007264]	protein transport [GO:0015031]; small GTPase mediated signal transduction [GO:0007264]	GTP binding [GO:0005525]			BGIBMGA002209-RA;	733063;	bmor:733063;		PF00071;	690.59	66.67	1	10	15	160	213	24.0772	5.37646
707	C	chr15	1812982	1822700	BMgn007942	NM_001043524.1,AK383862,AK384296,AK384615,AK385696,BGIBMGA007942	H9JEJ5	H9JEJ5_BOMMO	Casein kinase II subunit beta (CK II beta)		264			protein kinase CK2 complex [GO:0005956]; protein kinase regulator activity [GO:0019887]	protein kinase regulator activity [GO:0019887]	protein kinase regulator activity [GO:0019887]	protein kinase CK2 complex [GO:0005956]		BGIBMGA007942-RA;				PF01214;	114.21	24.24	1	3	5	12	264	30.0836	5.24951
708	U	chr28	8805687	8812533	BMgn013801	AK377211,BGIBMGA013801	H9JW87	H9JW87_BOMMO	Charged multivesicular body protein 4b-like	Bmo.2166	276			vacuolar transport [GO:0007034]	vacuolar transport [GO:0007034]				BGIBMGA013801-RA;				PF03357;	191.52	40.94	1	1	13	37	276	30.825	6.15088
709	C	chr11	129246	133557	BMgn001708	AK386696,BGIBMGA001708	H9IWS5	H9IWS5_BOMMO	Myb-like protein X-like isoform X1	Bmo.11820	328								BGIBMGA001708-RA;	101739385;	bmor:101739385;			922.33	61.28	1	15	21	155	328	37.3494	6.3667
710	C	chr8	15377475	15398398	BMgn009933	BGIBMGA009933	H9JK82	H9JK82_BOMMO	Perilipin-4-like isoform X2		781								BGIBMGA009933-RA;					3737.01	74.26	1	53	67	710	781	79.3595	5.87158
711	U	chr15	11453437	11455462	BMgn007517	BGIBMGA007517	H9JDC0	H9JDC0_BOMMO	Glutamine--fructose-6-phosphate aminotransferase [isomerizing] 1-like		674			carbohydrate binding [GO:0030246]; carbohydrate biosynthetic process [GO:0016051]; glutamine-fructose-6-phosphate transaminase (isomerizing) activity [GO:0004360]	carbohydrate biosynthetic process [GO:0016051]; glutamine-fructose-6-phosphate transaminase (isomerizing) activity [GO:0004360]	carbohydrate binding [GO:0030246]; glutamine-fructose-6-phosphate transaminase (isomerizing) activity [GO:0004360]			BGIBMGA007517-RA;	101743496;	bmor:101743496;		PF00310;PF01380;	101.1	6.97	1	1	5	15	674	75.5183	6.34131
712	C	chr15	9055772	9070197	BMgn007790	NM_001046730.1,AK383793,AK379420,AK388483,BGIBMGA007790	H9JE43	H9JE43_BOMMO	Double-stranded RNA-binding zinc finger protein JAZ	LOC692886	560			GTP binding [GO:0005525]; microtubule [GO:0005874]; microtubule-based process [GO:0007017]; nucleic acid binding [GO:0003676]; structural constituent of cytoskeleton [GO:0005200]; zinc ion binding [GO:0008270]	microtubule-based process [GO:0007017]	GTP binding [GO:0005525]; nucleic acid binding [GO:0003676]; structural constituent of cytoskeleton [GO:0005200]; zinc ion binding [GO:0008270]	microtubule [GO:0005874]		BGIBMGA007790-RA;				PF00091;	240.92	16.79	1	3	11	51	560	62.9649	5.65576
713	C	chr10	9032249	9046215	BMgn006851	BGIBMGA006851	H9JBF6	H9JBF6_BOMMO	Splicing factor 3B subunit 1-like		1336								BGIBMGA006851-RA;	101738436;	bmor:101738436;		PF08920;	457.51	17.14	1	2	26	89	1336	149.031	6.82959
714	U	chr22	22349773	22350599	BMgn010887	AK381259,BGIBMGA010887	H9JMY4	H9JMY4_BOMMO	MATH and LRR domain-containing protein PFE0570w-like	Bmo.3030	569								BGIBMGA010887-RA;	101740493;	bmor:101740493;		PF08208;	148.11	13.18	1	1	10	28	569	65.9708	8.48486
715	C	chr15	276601	280705	BMgn007602	AK385402,BGIBMGA007602	H9JDK5	H9JDK5_BOMMO	Protein OPI10 homolog isoform X1	Bmo.3702	201								BGIBMGA007602-RA;	101741726;	bmor:101741726;		PF05603;	105.53	16.92	1	2	3	19	201	22.4854	6.78564
716	C	chr23	15049044	15055531	BMgn011297	NM_001043444.1,AK384097,AK382730,BGIBMGA011297	H9JP43	H9JP43_BOMMO	Activator of 90 kda heat shock protein atpase homolog 1	Ahsa1	341			ATPase activator activity [GO:0001671]; response to stress [GO:0006950]	ATPase activator activity [GO:0001671]; response to stress [GO:0006950]	ATPase activator activity [GO:0001671]			BGIBMGA011297-RA;				PF09229;PF08327;	260.13	31.96	1	2	13	35	341	39.276	7.1665
717	U	chr14	8796090	8803816	BMgn009299	BGIBMGA009299	H9JIE9	H9JIE9_BOMMO	Soluble guanylyl cyclae alpha-1 subunit		249			guanylate cyclase activity [GO:0004383]; heme binding [GO:0020037]	guanylate cyclase activity [GO:0004383]	guanylate cyclase activity [GO:0004383]; heme binding [GO:0020037]			BGIBMGA009299-RA;				PF07700;PF07701;	81.29	12.85	1	1	4	33	249	28.2334	7.12256
718	C	chr16	12489375	12502915	BMgn013260	NM_001099797.1,NM_001173350.1,AK387360,AK384353,AK378241,AK380771,AK384374,BGIBMGA013260	Q1HPY8	Q1HPY8_BOMMO	Phosphatidylethanolamine binding protein isoform 1 (Uncharacterized protein)	LOC100101169	185								BGIBMGA013260-RA;	100101169;	bmor:100101169;		PF01161;	597.23	81.08	2	10	12	46	185	20.7194	5.63037
719	C	chr1	3133563	3144247	BMgn002013	BGIBMGA002013	H9IXN0	H9IXN0_BOMMO	Importin-7-like isoform X2		515								BGIBMGA002013-RA;					121.58	4.47	1	2	2	12	515	58.4656	4.52588
720	C	chr11	6133070	6140749	BMgn011917	AK387043,AK381196,BGIBMGA011917	H9JQW1	H9JQW1_BOMMO	TATA element modulatory factor-like		1120								BGIBMGA011917-RA;	101746238;	bmor:101746238;		PF12329;PF12325;	386.87	14.82	1	1	24	62	1120	124.447	4.91943
721	C	chr3	14952546	14963573	BMgn009099	AK383495,BGIBMGA009099	H9JHV1	H9JHV1_BOMMO	Atpase family AAA domain-containing protein 1-B-like isoform X2		352			ATP binding [GO:0005524]		ATP binding [GO:0005524]			BGIBMGA009099-RA;				PF00004;	112.05	11.93	1	1	6	30	352	39.6795	7.00537
722	C	chr12	1241564	1244403	BMgn010489	AK382449,AK385010,BGIBMGA010489	H9JLT7	H9JLT7_BOMMO	Ubiquitin thioesterase otubain-like	Bmo.3827	262			hydrolase activity [GO:0016787]; protein deubiquitination [GO:0016579]	hydrolase activity [GO:0016787]; protein deubiquitination [GO:0016579]	hydrolase activity [GO:0016787]			BGIBMGA010489-RA;				PF10275;	88.27	17.18	1	2	3	7	262	30.4211	4.93213
723	C	chr10	17648465	17665020	BMgn002818	AK384222,BGIBMGA002818	H9IZY3	H9IZY3_BOMMO	Thioredoxin reductase 1, mitochondrial-like isoform X3		462			cell redox homeostasis [GO:0045454]; detoxification of mercury ion [GO:0050787]; flavin adenine dinucleotide binding [GO:0050660]; mercury (II) reductase activity [GO:0016152]; mercury ion binding [GO:0045340]; NADP binding [GO:0050661]; thioredoxin-disulfide reductase activity [GO:0004791]	cell redox homeostasis [GO:0045454]; detoxification of mercury ion [GO:0050787]; mercury (II) reductase activity [GO:0016152]; thioredoxin-disulfide reductase activity [GO:0004791]	flavin adenine dinucleotide binding [GO:0050660]; mercury (II) reductase activity [GO:0016152]; mercury ion binding [GO:0045340]; NADP binding [GO:0050661]; thioredoxin-disulfide reductase activity [GO:0004791]			BGIBMGA002818-RA;				PF00070;PF07992;PF02852;	950.32	56.93	1	14	20	132	462	49.7287	6.88818
724	C	chr17	2806793	2810982	BMgn005628	AK384805,AK382192,NM_001046695.1,BGIBMGA005628	H9J7Y6	H9J7Y6_BOMMO	Uridine 5'-monophosphate synthase	LOC692850	473			'de novo' pyrimidine nucleobase biosynthetic process [GO:0006207]; 'de novo' UMP biosynthetic process [GO:0044205]; orotate phosphoribosyltransferase activity [GO:0004588]; orotidine-5'-phosphate decarboxylase activity [GO:0004590]	'de novo' pyrimidine nucleobase biosynthetic process [GO:0006207]; 'de novo' UMP biosynthetic process [GO:0044205]; orotate phosphoribosyltransferase activity [GO:0004588]; orotidine-5'-phosphate decarboxylase activity [GO:0004590]	orotate phosphoribosyltransferase activity [GO:0004588]; orotidine-5'-phosphate decarboxylase activity [GO:0004590]			BGIBMGA005628-RA;				PF00215;PF00156;	418.07	25.37	1	7	16	56	473	52.9539	7.62061
725	C	chr21	869905	886917	BMgn012388	BGIBMGA012388	H9JS78	H9JS78_BOMMO	Zinc finger RNA-binding protein-like isoform X2		1027			nucleic acid binding [GO:0003676]; zinc ion binding [GO:0008270]		nucleic acid binding [GO:0003676]; zinc ion binding [GO:0008270]			BGIBMGA012388-RA;				PF07528;PF12171;	864.24	27.17	1	12	29	128	1027	111.127	9.0415
726	C	chr10	4129920	4131872	BMgn006733	AK383123,BGIBMGA006733	H9JB38	H9JB38_BOMMO	Fatty acid-binding protein, adipocyte-like	Bmo.5388	142								BGIBMGA006733-RA;	101746635;	bmor:101746635;		PF00061;	204.32	44.37	1	2	6	13	142	16.0136	5.14795
727	C	chr20	13600990	13617262	BMgn009121	BGIBMGA009121	H9JHX3	H9JHX3_BOMMO	Protein 4.1 homolog		1943			cytoskeleton [GO:0005856]; structural molecule activity [GO:0005198]		structural molecule activity [GO:0005198]	cytoskeleton [GO:0005856]		BGIBMGA009121-RA;				PF05902;	4652.18	60.89	1	83	108	459	1943	209.458	6.96143
728	C	chr10	6425340	6435246	BMgn006779	AK384384,AK385439,BGIBMGA006779	H9JB84	H9JB84_BOMMO	Probable protein phosphatase CG10417-like		673			metal ion binding [GO:0046872]; protein dephosphorylation [GO:0006470]; protein serine/threonine phosphatase activity [GO:0004722]	protein dephosphorylation [GO:0006470]; protein serine/threonine phosphatase activity [GO:0004722]	metal ion binding [GO:0046872]; protein serine/threonine phosphatase activity [GO:0004722]			BGIBMGA006779-RA;	101741975;	bmor:101741975;		PF00481;	224.44	16.64	1	1	11	26	673	72.2918	4.41162
729	C	chr25	9826292	9827614	BMgn005159	AK381486,AK378406,NM_001098305.1,BGIBMGA005159	H9J6L7	H9J6L7_BOMMO	Signal recognition particle 14 kda protein-like protein	LOC778480	99			7S RNA binding [GO:0008312]; endoplasmic reticulum signal peptide binding [GO:0030942]; signal recognition particle, endoplasmic reticulum targeting [GO:0005786]; SRP-dependent cotranslational protein targeting to membrane [GO:0006614]	SRP-dependent cotranslational protein targeting to membrane [GO:0006614]	7S RNA binding [GO:0008312]; endoplasmic reticulum signal peptide binding [GO:0030942]	signal recognition particle, endoplasmic reticulum targeting [GO:0005786]		BGIBMGA005159-RA;				PF02290;	244.89	66.67	1	4	8	38	99	11.2001	10.4624
730	C	chr23	20887064	20894312	BMgn011412	NM_001171915.1,AK377267,AK381427,BGIBMGA011412	H9JPF8	H9JPF8_BOMMO	Isocitrate dehydrogenase	LOC100329146	388			isocitrate dehydrogenase (NAD+) activity [GO:0004449]; magnesium ion binding [GO:0000287]; NAD binding [GO:0051287]; tricarboxylic acid cycle [GO:0006099]	isocitrate dehydrogenase (NAD+) activity [GO:0004449]; tricarboxylic acid cycle [GO:0006099]	isocitrate dehydrogenase (NAD+) activity [GO:0004449]; magnesium ion binding [GO:0000287]; NAD binding [GO:0051287]			BGIBMGA011412-RA;				PF00180;	209.08	20.36	1	3	8	32	388	42.4828	8.20654
731	U	chr13	6717602	6728475	BMgn000894	BGIBMGA000894	H9IUG4	H9IUG4_BOMMO	Protein lava lamp-like		1630								BGIBMGA000894-RA;					921.15	29.45	1	5	52	108	1630	189.188	4.95752
732	C	chr10	16302967	16306709	BMgn002790	AK386586,NM_001145330.1,BGIBMGA002790	H9IZV5	H9IZV5_BOMMO	JAB-MPN domain protein	Jm	348								BGIBMGA002790-RA;				PF01398;	86.33	9.2	1	1	4	5	348	38.8104	6.3667
733	C	chr25	5209071	5214630	BMgn004838	AK388470,NM_001046876.1,BGIBMGA004838	H9J5P8	H9J5P8_BOMMO	Mitochondrial ribosomal protein S5	mRpS5	411			ribosome [GO:0005840]; RNA binding [GO:0003723]; structural constituent of ribosome [GO:0003735]; translation [GO:0006412]	translation [GO:0006412]	RNA binding [GO:0003723]; structural constituent of ribosome [GO:0003735]	ribosome [GO:0005840]		BGIBMGA004838-RA;				PF00333;PF03719;	316.79	35.77	1	2	18	51	411	47.1512	10.0669
734	C	chr19	2236802	2249631	BMgn001842	AK378887,BGIBMGA001842	H9IX59	H9IX59_BOMMO	Transmembrane protein 214-like isoform X1		652								BGIBMGA001842-RA;				PF10151;	882.03	39.72	1	11	31	136	652	73.6056	9.29053
735	C	chr16	10271022	10276719	BMgn013112	AK387198,AK382705,BGIBMGA013112	H9JUA0	H9JUA0_BOMMO	DNA polymerase V-like	LOC692982	1245			DNA binding [GO:0003677]; DNA-directed DNA polymerase activity [GO:0003887]; ligase activity [GO:0016874]; transcription, DNA-templated [GO:0006351]	DNA-directed DNA polymerase activity [GO:0003887]; ligase activity [GO:0016874]; transcription, DNA-templated [GO:0006351]	DNA binding [GO:0003677]; DNA-directed DNA polymerase activity [GO:0003887]; ligase activity [GO:0016874]			BGIBMGA013112-RA;				PF04931;PF00179;	401.51	15.9	1	2	25	108	1245	142.191	6.25244
736	C	chr19	8896958	8904659	BMgn004102	AK378743,AK381341,BGIBMGA004102	H9J3L5	H9J3L5_BOMMO	Peptidyl-prolyl cis-trans isomerase FKBP8-like isoform X1	Bmo.5533	407			protein folding [GO:0006457]	protein folding [GO:0006457]				BGIBMGA004102-RA;	101736506;	bmor:101736506;		PF00254;PF07719;	664.59	43.73	1	12	19	56	407	44.8863	5.93506
737	C	chr12	9220675	9230572	BMgn010361	AK383792,NM_001123339.1,BGIBMGA010361	H9JLG0	H9JLG0_BOMMO	Alpha-1,4 glucan phosphorylase (EC 2.4.1.1)	Glyp	841	2.4.1.1		carbohydrate metabolic process [GO:0005975]; glycogen phosphorylase activity [GO:0008184]; pyridoxal phosphate binding [GO:0030170]	carbohydrate metabolic process [GO:0005975]; glycogen phosphorylase activity [GO:0008184]	glycogen phosphorylase activity [GO:0008184]; pyridoxal phosphate binding [GO:0030170]			BGIBMGA010361-RA;				PF00343;	2069.46	63.5	1	37	50	339	841	96.3918	5.99854
738	C	chr11	12773296	12774700	BMgn011779	BGIBMGA011779	H9JQH3	H9JQH3_BOMMO	Prefoldin subunit 4	Bmo.4156	135			prefoldin complex [GO:0016272]; protein folding [GO:0006457]	protein folding [GO:0006457]		prefoldin complex [GO:0016272]		BGIBMGA011779-RA;	101737652;	bmor:101737652;		PF01920;	222.6	48.15	1	3	7	18	135	15.5588	4.85596
739	U	Bm_scaf384	17735	21721	BMgn001339	NM_001046831.1,AK382098,BGIBMGA001339	H9IVQ8	H9IVQ8_BOMMO	N-acetyl-glucosamine-6-phosphate isomerase	LOC692994	198								BGIBMGA001339-RA;				PF05644;	80.84	19.19	1	1	4	5	198	22.2744	8.99756
740	C	chr17	6975727	6977662	BMgn007266	AK382331,NM_001046859.1,BGIBMGA007266	Q2F5P9	Q2F5P9_BOMMO	Mitogen-activated protein-binding protein-interacting protein (Uncharacterized protein)	LOC693106	125								BGIBMGA007266-RA;	693106;	bmor:693106;		PF03259;	89.46	12	1	1	1	9	125	13.4311	7.37158
741	U	chr5	13922406	13929005	BMgn003672	BGIBMGA003672	H9J2D5	H9J2D5_BOMMO	Uncharacterized protein LOC101737452		1437			metal ion binding [GO:0046872]; nucleic acid binding [GO:0003676]		metal ion binding [GO:0046872]; nucleic acid binding [GO:0003676]			BGIBMGA003672-RA;					457.56	17.26	1	2	27	105	1437	160.117	8.68994
742	C	chr22	21169217	21173100	BMgn010906	AK386124,AK381023,NM_001043360.1,BGIBMGA010906	H9JN03	H9JN03_BOMMO	Proliferating cell nuclear antigen	Pcna	260			DNA binding [GO:0003677]; DNA polymerase processivity factor activity [GO:0030337]; DNA replication [GO:0006260]; nucleus [GO:0005634]; regulation of DNA replication [GO:0006275]	DNA polymerase processivity factor activity [GO:0030337]; DNA replication [GO:0006260]; regulation of DNA replication [GO:0006275]	DNA binding [GO:0003677]; DNA polymerase processivity factor activity [GO:0030337]	nucleus [GO:0005634]	Nucleus {ECO:0000256|RuleBase:RU000641}.	BGIBMGA010906-RA;				PF02747;PF00705;	462.67	49.62	2	6	12	70	260	29.0163	4.77979
743	C	chr22	16401039	16412854	BMgn004688	AK377368,BGIBMGA004688	H9J598	H9J598_BOMMO	Dipeptidyl peptidase 3-like isoform X1		721			cytoplasm [GO:0005737]; dipeptidyl-peptidase activity [GO:0008239]	dipeptidyl-peptidase activity [GO:0008239]	dipeptidyl-peptidase activity [GO:0008239]	cytoplasm [GO:0005737]		BGIBMGA004688-RA;	101739960;	bmor:101739960;			1782.95	58.67	1	33	42	311	721	81.1203	5.46533
744	C	chr19	12274422	12284299	BMgn004175	NM_001044199.1,AK381987,AK380258,BGIBMGA004175	Q0ZB73	EIF3J_BOMMO	Eukaryotic translation initiation factor 3 subunit J (eif3j)		241			eukaryotic 43S preinitiation complex [GO:0016282]; eukaryotic 48S preinitiation complex [GO:0033290]; eukaryotic translation initiation factor 3 complex [GO:0005852]; formation of translation preinitiation complex [GO:0001731]; regulation of translational initiation [GO:0006446]; translation initiation factor activity [GO:0003743]	formation of translation preinitiation complex [GO:0001731]; regulation of translational initiation [GO:0006446]; translation initiation factor activity [GO:0003743]	translation initiation factor activity [GO:0003743]	eukaryotic 43S preinitiation complex [GO:0016282]; eukaryotic 48S preinitiation complex [GO:0033290]; eukaryotic translation initiation factor 3 complex [GO:0005852]	Cytoplasm {ECO:0000255|HAMAP-Rule:MF_03009}.	BGIBMGA004175-RA;	733089;	bmor:733089;		PF08597;	279.75	31.95	1	4	10	37	241	28.007	4.94482
745	C	chr18	11132182	11132876	BMgn008321	BGIBMGA008321	H9JFM4	H9JFM4_BOMMO	Spectrin beta chain-like		63								BGIBMGA008321-RA;					81.79	49.21	1	1	2	5	63	7.24357	7.18115
746	C	chr7	63618	64590	BMgn010000	BGIBMGA010000	H9JKE9	H9JKE9_BOMMO	Small glutamine-rich tetratricopeptide repeat-containing protein alpha-like		293								BGIBMGA010000-RA;				PF00515;	498.06	36.52	1	9	10	75	293	31.9199	4.95752
747	C	chr26	2331167	2338357	BMgn010739	AK382127,BGIBMGA010739	H9JMI6	H9JMI6_BOMMO	Nucleolar protein 56-like	Bmo.2281	434								BGIBMGA010739-RA;				PF01798;PF08156;PF08060;	562.5	38.48	1	6	16	90	434	48.3084	8.85107
748	C	chr18	12693540	12694314	BMgn008301	AK385183,BGIBMGA008301	H9JFK4	H9JFK4_BOMMO	39S ribosomal protein L14, mitochondrial-like		108			ribosome [GO:0005840]; structural constituent of ribosome [GO:0003735]; translation [GO:0006412]	translation [GO:0006412]	structural constituent of ribosome [GO:0003735]	ribosome [GO:0005840]		BGIBMGA008301-RA;				PF00238;	122.49	40.74	1	2	5	10	108	11.9298	10.2866
749	U	chr7	9149864	9151835	BMgn010259	BGIBMGA010259	H9JL58	H9JL58_BOMMO	Probable ATP-dependent RNA helicase DDX43-like		656			ATP binding [GO:0005524]; helicase activity [GO:0004386]; RNA binding [GO:0003723]	helicase activity [GO:0004386]	ATP binding [GO:0005524]; helicase activity [GO:0004386]; RNA binding [GO:0003723]			BGIBMGA010259-RA;				PF00270;PF00271;PF00013;	265.23	19.05	1	1	13	65	656	73.9995	6.04932
750	U	chr22	6662599	6665219	BMgn000446	AK385225,BGIBMGA000446	H9IT67	H9IT67_BOMMO	Protein misato-like isoform X1		516								BGIBMGA000446-RA;				PF10644;PF14881;	122.44	10.27	2	2	6	42	516	58.7429	5.05908
751	C	chr4	452608	467151	BMgn006092	AK386671,BGIBMGA006092	H9J9A0	H9J9A0_BOMMO	MARVEL domain-containing protein 1-like		110			membrane [GO:0016020]			membrane [GO:0016020]		BGIBMGA006092-RA;					65.1	20.91	1	1	2	5	110	12.3645	9.11475
752	C	chr14	9771428	9779561	BMgn009409	AK388473,BGIBMGA009409	H9JIQ8	H9JIQ8_BOMMO	Cleavage and polyadenylation specificity factor subunit CG7185-like isoform X2	Bmo.7850	652			nucleic acid binding [GO:0003676]; nucleotide binding [GO:0000166]		nucleic acid binding [GO:0003676]; nucleotide binding [GO:0000166]			BGIBMGA009409-RA;	101740584;	bmor:101740584;			557.76	26.53	1	8	15	81	652	71.6579	8.96826
753	C	chr9	570656	575266	BMgn008047	AK380549,AK384485,AK382385,BGIBMGA008047	H9JEV0	H9JEV0_BOMMO	Bola-like protein DDB_G0274169-like isoform X2	Bmo.13356	77								BGIBMGA008047-RA;				PF01722;	136.83	57.14	1	3	4	15	77	8.59654	8.20654
754	C	chr16	4020315	4037727	BMgn013021	AK386935,NM_001098296.1,BGIBMGA013021	Q1HPN7	Q1HPN7_BOMMO	Fructose-bisphosphate aldolase (EC 4.1.2.13)	LOC778467	364	4.1.2.13	PATHWAY: Carbohydrate degradation; glycolysis; D-glyceraldehyde 3-phosphate and glycerone phosphate from D-glucose: step 4/4. {ECO:0000256|RuleBase:RU004257, ECO:0000256|SAAS:SAAS00147405}.	fructose-bisphosphate aldolase activity [GO:0004332]; glycolytic process [GO:0006096]	fructose-bisphosphate aldolase activity [GO:0004332]; glycolytic process [GO:0006096]	fructose-bisphosphate aldolase activity [GO:0004332]			BGIBMGA013021-RA;	778467;	bmor:778467;		PF00274;	1735.65	86.54	1	25	29	418	364	39.6287	8.19189
755	U	chr21	10554151	10557516	BMgn001541	AK378128,BGIBMGA001541	H9IWB0	H9IWB0_BOMMO	Stress-induced-phosphoprotein 1-like		154								BGIBMGA001541-RA;					73.31	30.52	1	1	4	7	154	17.4949	9.23193
756	U	chr22	13867555	13874648	BMgn009981	BGIBMGA009981	H9JKD0	H9JKD0_BOMMO	Uncharacterized protein LOC101739024		397			RNA binding [GO:0003723]		RNA binding [GO:0003723]			BGIBMGA009981-RA;	101739024;	bmor:101739024;		PF02854;	174.48	14.86	1	1	8	33	397	44.4437	4.93213
757	C	chr15	11499944	11534729	BMgn007519	AK381113,BGIBMGA007519	H9JDC2	H9JDC2_BOMMO	E3 ubiquitin-protein ligase hyd-like	Bmo.3716	2417			ligase activity [GO:0016874]; RNA binding [GO:0003723]; ubiquitin-protein transferase activity [GO:0004842]	ligase activity [GO:0016874]; ubiquitin-protein transferase activity [GO:0004842]	ligase activity [GO:0016874]; RNA binding [GO:0003723]; ubiquitin-protein transferase activity [GO:0004842]			BGIBMGA007519-RA;				PF11547;PF00632;PF00658;	575.03	14.11	1	4	33	115	2417	259.996	6.27783
758	C	chr11	10543422	10549659	BMgn011639	AK378484,BGIBMGA011639,BGIBMGA011640	H9JQ34	H9JQ34_BOMMO	Enoyl-coa delta isomerase 1, mitochondrial-like isoform X1	Bmo.6739	91								BGIBMGA011640-RA;					338.13	42.86	1	5	5	72	91	10.5058	9.78857
759	C	chr24	8292844	8308180	BMgn000072	AK388145,BGIBMGA000072	H9IS46	H9IS46_BOMMO	Regulator of chromosome condensation-like		506								BGIBMGA000072-RA;				PF00415;	891.21	40.91	1	14	16	100	506	53.2286	5.26221
760	C	chr9	7898594	7995582	BMgn012546	NM_001043766.1,AK382506,BGIBMGA012548,BGIBMGA012550,BGIBMGA012549,BGIBMGA012547,BGIBMGA012546	H9JSN5	H9JSN5_BOMMO	Ribosomal protein L24	RpL24	135								BGIBMGA012546-RA;				PF01246;	411.82	54.81	1	6	11	153	135	15.3256	11.4292
761	C	chr11	11637950	11641388	BMgn011662	BGIBMGA011662	H9JQ56	H9JQ56_BOMMO	Zinc finger CCCH domain-containing protein 18-like		607			metal ion binding [GO:0046872]		metal ion binding [GO:0046872]			BGIBMGA011662-RA;				PF00642;	130.02	13.67	1	1	8	31	607	66.7397	6.21436
762	U	chr18	3199368	3201835	BMgn008427	AK382712,BGIBMGA008427	H9JFY0	H9JFY0_BOMMO	Nuclear nucleic acid-binding protein C1D-like		148								BGIBMGA008427-RA;	101746392;	bmor:101746392;		PF04000;	68.12	25	1	1	4	19	148	17.6725	9.21729
763	C	chr11	9429484	9432774	BMgn011857	NM_001043469.1,AK386568,BGIBMGA011857	H9JQQ1	H9JQQ1_BOMMO	Maternal protein tudor-like		2529			methyltransferase activity [GO:0008168]	methyltransferase activity [GO:0008168]	methyltransferase activity [GO:0008168]			BGIBMGA011857-RA;				PF00567;	474.27	10.32	1	5	25	109	2529	283.59	4.95752
764	C	Bm_scaf221	15666	19605	BMgn014414	AK378259,BGIBMGA014414	H9JXZ6	H9JXZ6_BOMMO	Leucine carboxyl methyltransferase 1-like	Bmo.3403	315			methyltransferase activity [GO:0008168]	methyltransferase activity [GO:0008168]	methyltransferase activity [GO:0008168]			BGIBMGA014414-RA;	101743540;	bmor:101743540;		PF04072;	193.95	21.9	1	4	8	13	315	35.2898	6.20166
765	C	chr20	7111105	7115665	BMgn004302	AK384846,NM_001044051.1,BGIBMGA004302	H9J463	H9J463_BOMMO	Eukaryotic translation initiation factor 2 alpha subunit	LOC693063	332			eukaryotic translation initiation factor 2 complex [GO:0005850]; translation initiation factor activity [GO:0003743]	translation initiation factor activity [GO:0003743]	translation initiation factor activity [GO:0003743]	eukaryotic translation initiation factor 2 complex [GO:0005850]		BGIBMGA004302-RA;				PF07541;PF00575;	455.35	35.54	1	6	13	71	332	37.2007	4.85596
766	C	chr2	4256753	4269276	BMgn009699	AK381679,AK380569,BGIBMGA009699	H9JJJ8	H9JJJ8_BOMMO	T-complex protein 1 subunit epsilon-like	Bmo.3377	542			ATP binding [GO:0005524]; cytoplasm [GO:0005737]; protein folding [GO:0006457]	protein folding [GO:0006457]	ATP binding [GO:0005524]	cytoplasm [GO:0005737]		BGIBMGA009699-RA;	101743807;	bmor:101743807;		PF00118;	1021.97	43.17	1	20	28	257	542	58.7336	5.90967
767	C	chr11	22908197	22912549	BMgn004666	AK386865,NM_001098352.1,BGIBMGA004666	Q0N2S2	Q0N2S2_BOMMO	Small GTP-binding protein Rab10 (Uncharacterized protein)	Rab-10	203			GTP binding [GO:0005525]; protein transport [GO:0015031]; small GTPase mediated signal transduction [GO:0007264]	protein transport [GO:0015031]; small GTPase mediated signal transduction [GO:0007264]	GTP binding [GO:0005525]			BGIBMGA004666-RA;	778528;	bmor:778528;		PF00071;	414.89	44.33	6	4	10	73	203	23.1109	8.14795
768	C	chr17	13126741	13129039	BMgn007103	BGIBMGA007103	H9JC58	H9JC58_BOMMO	Hydroxyacylglutathione hydrolase, mitochondrial-like	Bmo.3670	255			glutathione biosynthetic process [GO:0006750]; hydroxyacylglutathione hydrolase activity [GO:0004416]; zinc ion binding [GO:0008270]	glutathione biosynthetic process [GO:0006750]; hydroxyacylglutathione hydrolase activity [GO:0004416]	hydroxyacylglutathione hydrolase activity [GO:0004416]; zinc ion binding [GO:0008270]			BGIBMGA007103-RA;				PF00753;	377.96	41.57	1	6	9	37	255	28.4534	6.59521
769	C	chr11	15886276	15891323	BMgn012133	AK385817,BGIBMGA012133	H9JRH3	H9JRH3_BOMMO	Uncharacterized protein LOC101741741		332								BGIBMGA012133-RA;					60.51	5.72	1	1	1	4	332	36.569	5.33838
770	C	chr11	13944924	13956410	BMgn011747	AK384281,AK387220,BGIBMGA011747	H9JQE1	H9JQE1_BOMMO	Histone deacetylase (EC 3.5.1.98)		398	3.5.1.98		NAD-dependent histone deacetylase activity (H3-K14 specific) [GO:0032041]; NAD-dependent histone deacetylase activity (H3-K18 specific) [GO:0097372]; NAD-dependent histone deacetylase activity (H3-K9 specific) [GO:0046969]; NAD-dependent histone deacetylase activity (H4-K16 specific) [GO:0046970]; nucleus [GO:0005634]; regulation of transcription, DNA-templated [GO:0006355]; transcription, DNA-te…	NAD-dependent histone deacetylase activity (H3-K14 specific) [GO:0032041]; NAD-dependent histone deacetylase activity (H3-K18 specific) [GO:0097372]; NAD-dependent histone deacetylase activity (H3-K9 specific) [GO:0046969]; NAD-dependent histone deacetylase activity (H4-K16 specific) [GO:0046970]; regulation of transcription, DNA-templated [GO:0006355]; transcription, DNA-templated [GO:0006351]	NAD-dependent histone deacetylase activity (H3-K14 specific) [GO:0032041]; NAD-dependent histone deacetylase activity (H3-K18 specific) [GO:0097372]; NAD-dependent histone deacetylase activity (H3-K9 specific) [GO:0046969]; NAD-dependent histone deacetylase activity (H4-K16 specific) [GO:0046970]	nucleus [GO:0005634]	Nucleus {ECO:0000256|PIRNR:PIRNR037913}.	BGIBMGA011747-RA;				PF00850;	287.82	20.6	1	4	8	37	398	45.2382	5.24951
771	U	chr22	5323318	5328192	BMgn000231	AK382414,NM_001046704.1,BGIBMGA000231	Q2F630	Q2F630_BOMMO	Vacuolar ATP synthase 21 kda proteolipid subunit	LOC692859	205			ATP hydrolysis coupled proton transport [GO:0015991]; hydrogen ion transmembrane transporter activity [GO:0015078]; integral component of membrane [GO:0016021]; proton-transporting V-type ATPase, V0 domain [GO:0033179]	ATP hydrolysis coupled proton transport [GO:0015991]; hydrogen ion transmembrane transporter activity [GO:0015078]	hydrogen ion transmembrane transporter activity [GO:0015078]	integral component of membrane [GO:0016021]; proton-transporting V-type ATPase, V0 domain [GO:0033179]		BGIBMGA000231-RA;	692859;	bmor:692859;		PF00137;	28.23	5.37	1	1	1	3	205	21.5395	8.98291
772	C	chr13	10262896	10269277	BMgn001175	BGIBMGA001175	H9IV95	H9IV95_BOMMO	Apoptosis inhibitor 5-like		468								BGIBMGA001175-RA;	101745719;	bmor:101745719;		PF05918;	339.56	20.09	1	6	10	24	468	53.1596	5.36377
773	C	chr2	482936	485589	BMgn003279	AK379066,BGIBMGA003279	H9J192	H9J192_BOMMO	Presequence protease, mitochondrial-like	Bmo.4422	830			catalytic activity [GO:0003824]; metal ion binding [GO:0046872]; proteolysis [GO:0006508]	catalytic activity [GO:0003824]; proteolysis [GO:0006508]	catalytic activity [GO:0003824]; metal ion binding [GO:0046872]			BGIBMGA003279-RA;				PF08367;	946.49	28.8	1	15	26	111	830	95.281	6.90283
774	C	chr13	16304180	16306892	BMgn001062	AK386220,AK384637,BGIBMGA001062	Q6SA01	Q6SA01_BOMMO	Protein yippee-like	LOC692641	121								BGIBMGA001062-RA;	692641;	bmor:692641;		PF03226;	24.52	11.57	1	1	1	1	121	13.7129	6.30322
775	U	chr9	3682814	3684867	BMgn008086	BGIBMGA008086	H9JEY9	H9JEY9_BOMMO	Dynactin subunit 6-like	Bmo.3475	191			dynactin complex [GO:0005869]			dynactin complex [GO:0005869]		BGIBMGA008086-RA;	101741513;	bmor:101741513;		PF00132;	74.8	13.61	1	1	2	5	191	20.9567	6.78564
776	C	Bm_scaf204	5285	7843	BMgn014039	AK384509,BGIBMGA014039	H9JWX5	H9JWX5_BOMMO	Type IV collagen, partial	Bmo.10617	1933			collagen trimer [GO:0005581]; extracellular matrix structural constituent [GO:0005201]		extracellular matrix structural constituent [GO:0005201]	collagen trimer [GO:0005581]		BGIBMGA014039-RA;				PF01413;PF01391;PF14808;	1201.93	25.19	1	15	41	261	1933	194.094	8.76318
777	C	chr10	9935970	9949748	BMgn006878	NM_001168282.1,BGIBMGA006878	H9JBI3	H9JBI3_BOMMO	Integrin beta 1	LOC100313947	843			cell adhesion [GO:0007155]; integral component of membrane [GO:0016021]; integrin-mediated signaling pathway [GO:0007229]; multicellular organismal development [GO:0007275]; receptor activity [GO:0004872]	cell adhesion [GO:0007155]; integrin-mediated signaling pathway [GO:0007229]; multicellular organismal development [GO:0007275]	receptor activity [GO:0004872]	integral component of membrane [GO:0016021]	Membrane {ECO:0000256|RuleBase:RU000633}; Single-pass type I membrane protein {ECO:0000256|RuleBase:RU000633}.	BGIBMGA006878-RA;				PF08725;PF07965;PF00362;	530.62	16.13	1	6	13	50	843	92.0934	6.01123
778	U	chr18	14536922	14539315	BMgn008238	AK384862,AK377808,BGIBMGA008238	H9JFE1	H9JFE1_BOMMO	Plexin A3-like	Bmo.1784	1958			integral component of membrane [GO:0016021]; intracellular [GO:0005622]; multicellular organismal development [GO:0007275]; receptor activity [GO:0004872]; signal transduction [GO:0007165]	multicellular organismal development [GO:0007275]; signal transduction [GO:0007165]	receptor activity [GO:0004872]	integral component of membrane [GO:0016021]; intracellular [GO:0005622]		BGIBMGA008238-RA;				PF08337;PF01437;PF01403;PF01833;	280.55	8.17	1	1	17	102	1958	217.975	6.96143
779	C	chr21	12992077	12998512	BMgn001402	NM_001047010.1,AK387149,AK383424,BGIBMGA001402	H9IVX1	H9IVX1_BOMMO	Mitochondrial aldehyde dehydrogenase		362			oxidoreductase activity, acting on the aldehyde or oxo group of donors, NAD or NADP as acceptor [GO:0016620]	oxidoreductase activity, acting on the aldehyde or oxo group of donors, NAD or NADP as acceptor [GO:0016620]	oxidoreductase activity, acting on the aldehyde or oxo group of donors, NAD or NADP as acceptor [GO:0016620]			BGIBMGA001402-RA;				PF00171;	838.87	38.67	1	14	14	137	362	38.8896	6.26514
780	U	chr11	1390599	1391883	BMgn001677	BGIBMGA001677	H9IWP5	H9IWP5_BOMMO	Uncharacterized protein LOC101739527		427								BGIBMGA001677-RA;				PF12937;	88.55	7.73	1	2	5	18	427	49.8924	7.26904
781	U	chr8	4673006	4693568	BMgn005270	AK382343,BGIBMGA005270	H9J6X8	H9J6X8_BOMMO	Translocation protein SEC62-like isoform X2	Bmo.2786	362			integral component of membrane [GO:0016021]; protein transporter activity [GO:0008565]	protein transporter activity [GO:0008565]	protein transporter activity [GO:0008565]	integral component of membrane [GO:0016021]		BGIBMGA005270-RA;				PF03839;	259.29	16.02	1	4	7	30	362	41.1081	7.09326
782	C	chr5	5536173	5541336	BMgn002594	AK383369,NM_001171916.1,BGIBMGA002594	D2Y062	D2Y062_BOMMO	Adenylate kinase (EC 2.7.4.3) (ATP-AMP transphosphorylase) (ATP:AMP phosphotransferase) (Adenylate kinase cytosolic and mitochondrial) (Adenylate monophosphate kinase)	adk2 Adk2	242	2.7.4.3		adenylate kinase activity [GO:0004017]; ADP biosynthetic process [GO:0006172]; AMP metabolic process [GO:0046033]; ATP binding [GO:0005524]; ATP metabolic process [GO:0046034]; cytosol [GO:0005829]; mitochondrial inner membrane [GO:0005743]; mitochondrial intermembrane space [GO:0005758]	adenylate kinase activity [GO:0004017]; ADP biosynthetic process [GO:0006172]; AMP metabolic process [GO:0046033]; ATP metabolic process [GO:0046034]	adenylate kinase activity [GO:0004017]; ATP binding [GO:0005524]	cytosol [GO:0005829]; mitochondrial inner membrane [GO:0005743]; mitochondrial intermembrane space [GO:0005758]	Cytoplasm, cytosol {ECO:0000256|HAMAP-Rule:MF_03168}. Mitochondrion intermembrane space {ECO:0000256|HAMAP-Rule:MF_03168}. Note=Predominantly mitochondrial. {ECO:0000256|HAMAP-Rule:MF_03168}.	BGIBMGA002594-RA;	100329147;	bmor:100329147;		PF05191;	698.73	63.64	1	12	20	104	242	26.876	8.71924
783	C	chr16	10021952	10022287	BMgn013143	BGIBMGA013143	H9JUD0	H9JUD0_BOMMO	Oxysterol-binding protein 2-like		58								BGIBMGA013143-RA;				PF01237;	31.29	22.41	1	1	1	1	58	6.73328	9.05615
784	C	chr8	17685218	17694815	BMgn009841	AK382822,AK377533,AK378931,NM_001046793.1,BGIBMGA009841	Q2F5P6	Q2F5P6_BOMMO	Mitochondrial matrix protein p33 (Uncharacterized protein)	LOC692953	287			mitochondrial matrix [GO:0005759]			mitochondrial matrix [GO:0005759]		BGIBMGA009841-RA;	692953;	bmor:692953;		PF02330;	754.13	56.79	1	11	15	82	287	31.955	5.2749
785	C	chr9	7025245	7027096	BMgn012571	NM_001046924.1,AK384816,AK385914,BGIBMGA012571	H9JSR0	H9JSR0_BOMMO	Signal recognition particle 19 kda protein	LOC732924	125			7S RNA binding [GO:0008312]; signal recognition particle [GO:0048500]; SRP-dependent cotranslational protein targeting to membrane [GO:0006614]	SRP-dependent cotranslational protein targeting to membrane [GO:0006614]	7S RNA binding [GO:0008312]	signal recognition particle [GO:0048500]		BGIBMGA012571-RA;				PF01922;	205.6	52	1	3	8	26	125	14.4815	9.5542
786	C	chr8	9416738	9417467	BMgn005451	AK378471,NM_001046930.1,BGIBMGA005451	Q1HQ33	Q1HQ33_BOMMO	BET1-like protein (Uncharacterized protein)	LOC732930	112								BGIBMGA005451-RA;	732930;	bmor:732930;		PF05739;	104.63	32.14	1	1	4	6	112	13.2109	8.39697
787	U	chr6	7922343	7924193	BMgn006500	AK385994,AK383550,BGIBMGA006500	H9JAF5	H9JAF5_BOMMO	E3 ubiquitin-protein ligase RNF181-like		146			zinc ion binding [GO:0008270]		zinc ion binding [GO:0008270]			BGIBMGA006500-RA;	101743467;	bmor:101743467;		PF13639;	146.08	19.18	1	3	4	14	146	16.6921	6.52197
788	C	chr27	384792	392666	BMgn013348	AK386649,BGIBMGA013348	H9JUY5	H9JUY5_BOMMO	Mitochondrial import receptor subunit TOM40 homolog 1-like		315			mitochondrial outer membrane [GO:0005741]; transmembrane transport [GO:0055085]	transmembrane transport [GO:0055085]		mitochondrial outer membrane [GO:0005741]		BGIBMGA013348-RA;	101746245;	bmor:101746245;		PF01459;	397.88	31.43	1	7	9	70	315	34.1491	7.41553
789	C	chr3	3668243	3689014	BMgn007460	AK383997,BGIBMGA007460	H9JD63	H9JD63_BOMMO	Serine/threonine-protein phosphatase (EC 3.1.3.16)		309	3.1.3.16		phosphoprotein phosphatase activity [GO:0004721]	phosphoprotein phosphatase activity [GO:0004721]	phosphoprotein phosphatase activity [GO:0004721]			BGIBMGA007460-RA;	101737820;	bmor:101737820;		PF00149;	497.64	46.6	1	9	13	92	309	35.4703	5.77002
790	C	chr24	18311833	18326014	BMgn012182	AK385240,BGIBMGA012182	H9JRM2	H9JRM2_BOMMO	T-complex protein 1 subunit eta-like		543			ATP binding [GO:0005524]; cytoplasm [GO:0005737]; protein folding [GO:0006457]	protein folding [GO:0006457]	ATP binding [GO:0005524]	cytoplasm [GO:0005737]		BGIBMGA012182-RA;				PF00118;	1602.01	64.46	1	26	34	276	543	58.7669	7.50342
791	C	chr15	1630067	1659023	BMgn007948	BGIBMGA007948	H9JEK1	H9JEK1_BOMMO	Spectrin alpha chain, non-erythrocytic 1 isoform X2	Bmo.2645	2458			calcium ion binding [GO:0005509]		calcium ion binding [GO:0005509]			BGIBMGA007948-RA;				PF13499;PF08726;PF00018;PF00435;	8179.61	66.84	1	128	174	1031	2458	279.871	5.36377
792	U	chr4	15689682	15695830	BMgn003045	AK386763,AK386433,BGIBMGA003045	H9J0K8	H9J0K8_BOMMO	DNA repair protein complementing XP-G cells-like		1115			endonuclease activity [GO:0004519]; nucleotide-excision repair [GO:0006289]; nucleus [GO:0005634]; single-stranded DNA binding [GO:0003697]	endonuclease activity [GO:0004519]; nucleotide-excision repair [GO:0006289]	endonuclease activity [GO:0004519]; single-stranded DNA binding [GO:0003697]	nucleus [GO:0005634]		BGIBMGA003045-RA;				PF00867;PF00752;	501.42	22.96	1	1	30	138	1115	127.155	5.45264
793	U	chr17	12978083	12985221	BMgn007003	AK378172,BGIBMGA007003	H9JBV8	H9JBV8_BOMMO	E3 ubiquitin-protein ligase CHIP-like		228			ligase activity [GO:0016874]; ubiquitin-protein transferase activity [GO:0004842]	ligase activity [GO:0016874]; ubiquitin-protein transferase activity [GO:0004842]	ligase activity [GO:0016874]; ubiquitin-protein transferase activity [GO:0004842]			BGIBMGA007003-RA;				PF04564;	136.29	17.54	1	2	5	13	228	26.8965	5.36377
794	C	chr12	10123718	10126642	BMgn010593	AK383261,BGIBMGA010593	H9JM41	H9JM41_BOMMO	39S ribosomal protein L38, mitochondrial-like	Bmo.5263	396			structural constituent of ribosome					BGIBMGA010593-RA;	101743314;	bmor:101743314;		PF01161;	128.43	10.35	1	1	6	11	396	46.8643	9.1001
795	C	chr15	11562516	11566681	BMgn007522	AK385943,NM_001046848.1,BGIBMGA007522	Q2F614	Q2F614_BOMMO	Transcription factor-like protein (Uncharacterized protein)	LOC693095	342								BGIBMGA007522-RA;	693095;	bmor:693095;		PF01398;PF13012;	135.82	14.33	1	2	5	16	342	37.7913	6.55127
796	C	chr6	2643896	2651699	BMgn013623	AK378081,AK384939,AK388319,AK381229,AK380019,BGIBMGA013623	H9JVR0	H9JVR0_BOMMO	Transcription elongation factor B polypeptide 2-like isoform X2		106								BGIBMGA013623-RA;					209.9	75.47	1	4	6	38	106	11.4958	4.80518
797	C	chr11	4117589	4122768	BMgn001830	AK386850,BGIBMGA001830	H9IX47	H9IX47_BOMMO	RNA exonuclease 4-like	Bmo.3942	183			nucleic acid binding [GO:0003676]		nucleic acid binding [GO:0003676]			BGIBMGA001830-RA;	101746969;	bmor:101746969;		PF00929;	346.07	56.83	1	6	10	36	183	20.8155	6.21436
798	C	chr8	8179417	8196755	BMgn005426	AK385269,BGIBMGA005428,BGIBMGA005426,BGIBMGA005427	H9J7D4	H9J7D4_BOMMO	Hypothetical protein KGM_18067		431			DNA binding [GO:0003677]; nucleus [GO:0005634]		DNA binding [GO:0003677]	nucleus [GO:0005634]		BGIBMGA005426-RA;				PF00385;	451.48	31.32	1	7	14	44	431	49.356	8.60205
799	C	chr25	6322877	6328721	BMgn004904	NM_001046858.2,AK384069,AK386376,BGIBMGA004904	H9J5W4	H9J5W4_BOMMO	Isopentenyl-diphosphate delta isomerase	Ippi	251			hydrolase activity [GO:0016787]; isopentenyl-diphosphate delta-isomerase activity [GO:0004452]; isoprenoid biosynthetic process [GO:0008299]	hydrolase activity [GO:0016787]; isopentenyl-diphosphate delta-isomerase activity [GO:0004452]; isoprenoid biosynthetic process [GO:0008299]	hydrolase activity [GO:0016787]; isopentenyl-diphosphate delta-isomerase activity [GO:0004452]			BGIBMGA004904-RA;	693105;	bmor:693105;		PF00293;	183.25	17.93	1	2	7	18	251	29.4101	6.85889
800	C	Bm_scaf183	68454	69683	BMgn012520	AK384716,BGIBMGA012520	H9JSK9	H9JSK9_BOMMO	TP53-regulating kinase-like isoform X1	Bmo.7065	233			ATP binding [GO:0005524]; protein serine/threonine kinase activity [GO:0004674]	protein serine/threonine kinase activity [GO:0004674]	ATP binding [GO:0005524]; protein serine/threonine kinase activity [GO:0004674]			BGIBMGA012520-RA;	101746343;	bmor:101746343;		PF00069;	105.7	16.31	1	1	4	14	233	27.061	8.36768
801	C	chr1	15112862	15127673	BMgn012298	AK386754,NM_001047060.1,BGIBMGA012298	H9JRY8	H9JRY8_BOMMO	6-phosphogluconate dehydrogenase, decarboxylating (EC 1.1.1.44)		452	1.1.1.44	PATHWAY: Carbohydrate degradation; pentose phosphate pathway; D-ribulose 5-phosphate from D-glucose 6-phosphate (oxidative stage): step 3/3. {ECO:0000256|RuleBase:RU000485}.	NADP binding [GO:0050661]; pentose-phosphate shunt [GO:0006098]; phosphogluconate dehydrogenase (decarboxylating) activity [GO:0004616]	pentose-phosphate shunt [GO:0006098]; phosphogluconate dehydrogenase (decarboxylating) activity [GO:0004616]	NADP binding [GO:0050661]; phosphogluconate dehydrogenase (decarboxylating) activity [GO:0004616]			BGIBMGA012298-RA;				PF00393;PF03446;	982.98	50	1	15	21	147	452	49.5966	7.66455
802	C	chr6	15128729	15129917	BMgn006273	BGIBMGA006273	H9J9T0	H9J9T0_BOMMO	Solute carrier family 2, facilitated glucose transporter member 1-like		395			integral component of membrane [GO:0016021]; substrate-specific transmembrane transporter activity [GO:0022891]	substrate-specific transmembrane transporter activity [GO:0022891]	substrate-specific transmembrane transporter activity [GO:0022891]	integral component of membrane [GO:0016021]		BGIBMGA006273-RA;	101741199;	bmor:101741199;		PF00083;	245.82	23.04	1	3	8	29	395	42.9306	6.354
803	C	Bm_scaf146	12085	26259	BMgn002759	AK378844,BGIBMGA002759,BGIBMGA002760	H9IZS4	H9IZS4_BOMMO	Ubiquitin carboxyl-terminal hydrolase 14-like		408			ubiquitin-dependent protein catabolic process [GO:0006511]; ubiquitinyl hydrolase activity [GO:0036459]	ubiquitin-dependent protein catabolic process [GO:0006511]; ubiquitinyl hydrolase activity [GO:0036459]	ubiquitinyl hydrolase activity [GO:0036459]			BGIBMGA002759-RA;				PF00443;	612.38	40.44	1	10	21	102	408	45.0807	5.56689
804	C	chr17	12633416	12652633	BMgn007092	NM_001046907.1,AK384739,AK386378,BGIBMGA007092	H9JC47	H9JC47_BOMMO	Transgelin (Fragment)	LOC732906	174								BGIBMGA007092-RA;				PF00402;PF00307;	993.18	94.83	1	15	16	196	174	19.4127	6.771
805	C	chr4	8293761	8297513	BMgn005929	NM_001043596.2,BGIBMGA005929	H9J8T7	H9J8T7_BOMMO	Protein-O-fucosyltransferase 1	pofut1	286								BGIBMGA005929-RA;				PF10250;	123.33	16.78	1	2	5	11	286	33.1758	9.12939
806	C	chr9	10526815	10535837	BMgn012470	BGIBMGA012470	H9JSF9	H9JSF9_BOMMO	Cell division cycle and apoptosis regulator protein 1-like	Bmo.3311	1146			regulation of transcription, DNA-templated [GO:0006355]	regulation of transcription, DNA-templated [GO:0006355]				BGIBMGA012470-RA;	101743389;	bmor:101743389;		PF14443;PF14444;	686.75	26.18	1	4	33	100	1146	129.124	5.75732
807	C	chr15	13413907	13416102	BMgn003367	AK383940,AK386773,NM_001046813.1,BGIBMGA003367	Q2F5L6	Q2F5L6_BOMMO	Stromal cell-derived factor 2 (Uncharacterized protein)	LOC692974	224			membrane [GO:0016020]			membrane [GO:0016020]		BGIBMGA003367-RA;	692974;	bmor:692974;		PF02815;	227.71	22.32	1	4	6	33	224	24.6292	6.59521
808	C	chr8	7486028	7490404	BMgn005395	NM_001195079.1,BGIBMGA005395	H9J7A3	H9J7A3_BOMMO	Loquacious	Bmo.14503	356								BGIBMGA005395-RA;				PF00035;	487.89	35.39	1	8	13	61	356	39.6603	9.1001
809	C	chr4	18993933	19002918	BMgn003771	AK378532,BGIBMGA003771	H9J2N4	H9J2N4_BOMMO	Group XV phospholipase A2-like		399			lipid metabolic process [GO:0006629]; O-acyltransferase activity [GO:0008374]	lipid metabolic process [GO:0006629]; O-acyltransferase activity [GO:0008374]	O-acyltransferase activity [GO:0008374]			BGIBMGA003771-RA;				PF02450;	89.38	13.78	1	1	5	10	399	45.3189	8.42627
810	C	chr18	13926118	13936622	BMgn008226	NM_001044197.1,BGIBMGA008226	H9JFC9	H9JFC9_BOMMO	Eukaryotic translation initiation factor 5		669			translation initiation factor activity [GO:0003743]	translation initiation factor activity [GO:0003743]	translation initiation factor activity [GO:0003743]			BGIBMGA008226-RA;				PF01873;PF02020;	575	27.95	1	7	21	69	669	74.8363	5.03369
811	C	chr5	1990547	1993506	BMgn013493	NM_001046800.1,AK378876,AK382537,BGIBMGA013493	H9JVD0	H9JVD0_BOMMO	Phosphohistidine phosphatase	LOC692960	120								BGIBMGA013493-RA;				PF05005;	222.35	54.17	1	4	5	21	120	13.6088	6.07471
812	C	chr23	9327095	9331806	BMgn011493	AK386615,AK383585,BGIBMGA011493	E2QC36	E2QC36_BOMMO	Farnesyltransferase/geranylgeranyltransferase type I alpha subunit (Uncharacterized protein)	FNTA Bmo.4111	334			protein prenylation [GO:0018342]; protein prenyltransferase activity [GO:0008318]	protein prenylation [GO:0018342]; protein prenyltransferase activity [GO:0008318]	protein prenyltransferase activity [GO:0008318]			BGIBMGA011493-RA;	692501;	bmor:692501;		PF01239;	140	15.57	1	2	5	12	334	39.5256	5.42725
813	C	chr4	5256860	5264606	BMgn006162	BGIBMGA006162	H9J9G9	H9J9G9_BOMMO	Probable cation-transporting atpase 13A1-like isoform X1		1160			ATPase activity [GO:0016887]; ATP binding [GO:0005524]; cation transport [GO:0006812]; integral component of membrane [GO:0016021]; metal ion binding [GO:0046872]	ATPase activity [GO:0016887]; cation transport [GO:0006812]	ATPase activity [GO:0016887]; ATP binding [GO:0005524]; metal ion binding [GO:0046872]	integral component of membrane [GO:0016021]		BGIBMGA006162-RA;	101743411;	bmor:101743411;		PF00122;PF00702;	250.22	15.78	1	1	16	83	1160	130.373	6.85889
814	C	chr8	12978352	12982211	BMgn005519	AK384489,BGIBMGA005519	H9J7M7	H9J7M7_BOMMO	Protein flightless-1-like		1355			actin cytoskeleton organization [GO:0030036]; actin filament severing [GO:0051014]; intracellular protein transport [GO:0006886]; mitochondrial outer membrane [GO:0005741]	actin cytoskeleton organization [GO:0030036]; actin filament severing [GO:0051014]; intracellular protein transport [GO:0006886]		mitochondrial outer membrane [GO:0005741]		BGIBMGA005519-RA;				PF00626;PF13504;PF13855;PF04281;	394.38	12.1	1	4	19	48	1355	153.219	5.73193
815	C	chr3	1628552	1634605	BMgn007418	NM_001046700.1,AK385407,BGIBMGA007418	Q2F635	Q2F635_BOMMO	Adenosine kinase (Uncharacterized protein)	LOC692855	349			adenosine kinase activity [GO:0004001]; phosphotransferase activity, alcohol group as acceptor [GO:0016773]; purine ribonucleoside salvage [GO:0006166]	adenosine kinase activity [GO:0004001]; phosphotransferase activity, alcohol group as acceptor [GO:0016773]; purine ribonucleoside salvage [GO:0006166]	adenosine kinase activity [GO:0004001]; phosphotransferase activity, alcohol group as acceptor [GO:0016773]			BGIBMGA007418-RA;	692855;	bmor:692855;		PF00294;	319.51	21.49	1	4	8	57	349	38.1031	5.30029
816	U	chr6	9579496	9584809	BMgn006359	AK378153,BGIBMGA006359	H9JA14	H9JA14_BOMMO	WD repeat-containing protein 36-like	Bmo.6922	810			rRNA processing [GO:0006364]; small-subunit processome [GO:0032040]	rRNA processing [GO:0006364]		small-subunit processome [GO:0032040]		BGIBMGA006359-RA;				PF04192;PF00400;	146.01	10.49	1	1	10	20	810	91.2316	7.12256
817	U	chr8	12489893	12497042	BMgn005508	AK384949,BGIBMGA005508	H9J7L6	H9J7L6_BOMMO	Dephospho-coa kinase 2		502			ATP binding [GO:0005524]; coenzyme A biosynthetic process [GO:0015937]; dephospho-CoA kinase activity [GO:0004140]	coenzyme A biosynthetic process [GO:0015937]; dephospho-CoA kinase activity [GO:0004140]	ATP binding [GO:0005524]; dephospho-CoA kinase activity [GO:0004140]			BGIBMGA005508-RA;	101738185;	bmor:101738185;		PF01121;PF01467;	285.27	19.52	1	3	13	43	502	57.3171	8.88037
818	U	chr12	9103859	9111572	BMgn010365	NM_001043506.1,AK386877,AK383663,BGIBMGA010365	H9JLG4	H9JLG4_BOMMO	Uncharacterized protein LOC692518	LOC692518	352			endoplasmic reticulum [GO:0005783]; fatty acid biosynthetic process [GO:0006633]; integral component of membrane [GO:0016021]; iron ion binding [GO:0005506]; stearoyl-CoA 9-desaturase activity [GO:0004768]	fatty acid biosynthetic process [GO:0006633]; stearoyl-CoA 9-desaturase activity [GO:0004768]	iron ion binding [GO:0005506]; stearoyl-CoA 9-desaturase activity [GO:0004768]	endoplasmic reticulum [GO:0005783]; integral component of membrane [GO:0016021]		BGIBMGA010365-RA;				PF00487;	59.2	5.68	1	1	3	7	352	40.8661	9.12939
819	C	chr13	5595267	5622988	BMgn001265	AK378909,BGIBMGA001265	H9IVI5	H9IVI5_BOMMO	Eukaryotic translation initiation factor 5B-like isoform X1		1143			GTPase activity [GO:0003924]; GTP binding [GO:0005525]	GTPase activity [GO:0003924]	GTPase activity [GO:0003924]; GTP binding [GO:0005525]			BGIBMGA001265-RA;				PF00009;PF03144;PF14578;PF11987;	941.38	29.4	1	14	35	122	1143	128.347	6.59521
820	U	chr6	4808347	4838825	BMgn006418	NM_001099810.1,AK386438,BGIBMGA006418,BGIBMGA006419	H9JA73	H9JA73_BOMMO	Malate dehydrogenase		90								BGIBMGA006418-RA;					67.91	50	1	1	3	8	90	9.51676	9.74463
821	C	chr26	11070246	11072125	BMgn000029	AK382235,NM_001046973.1,BGIBMGA000029	Q1HPV4	Q1HPV4_BOMMO	Nucleolar protein family A member 2 (Uncharacterized protein)	LOC732976	156			nucleolus [GO:0005730]; RNA binding [GO:0003723]		RNA binding [GO:0003723]	nucleolus [GO:0005730]		BGIBMGA000029-RA;	732976;	bmor:732976;		PF01248;	361.27	49.36	1	5	9	35	156	17.7472	8.29443
822	U	chr4	5234972	5241558	BMgn005992	AK381219,BGIBMGA005992	H9J900	H9J900_BOMMO	Transmembrane protein 18-like		147								BGIBMGA005992-RA;				PF14770;	55.73	15.65	1	1	3	13	147	17.2709	5.92236
823	U	chr11	9467300	9468697	BMgn011856	AK377834,BGIBMGA011856	H9JQQ0	H9JQQ0_BOMMO	Ankyrin repeat domain-containing protein 54-like		266								BGIBMGA011856-RA;	101741646;	bmor:101741646;		PF12796;	112.33	21.8	1	1	7	50	266	29.566	7.53271
824	C	chr16	4820241	4820505	BMgn012837	BGIBMGA012837	H9JTH5	H9JTH5_BOMMO	Flotillin-2-like isoform X1		68								BGIBMGA012837-RA;					42.38	17.65	1	1	1	6	68	7.53281	5.23682
825	C	chr11	17027334	17029926	BMgn012118	NM_001043919.1,AK380937,AK385582,BGIBMGA012118	H9JRF8	H9JRF8_BOMMO	U1 small nuclear ribonucleoprotein A	SNF	221			mRNA splicing, via spliceosome [GO:0000398]; nucleotide binding [GO:0000166]; snRNA binding [GO:0017069]	mRNA splicing, via spliceosome [GO:0000398]	nucleotide binding [GO:0000166]; snRNA binding [GO:0017069]			BGIBMGA012118-RA;				PF00076;	237.52	24.89	1	5	7	29	221	25.0452	9.81787
826	C	chr14	7478853	7487852	BMgn009216	AK385529,BGIBMGA009216	H9JI68	H9JI68_BOMMO	Toll-interacting protein-like		182								BGIBMGA009216-RA;				PF00168;PF02845;	126.96	29.12	1	2	5	24	182	20.5271	5.80811
827	U	chr1	9753236	9773350	BMgn000546	AK380933,BGIBMGA000546	H9ITG6	H9ITG6_BOMMO	Uncharacterized protein LOC101738134		1221								BGIBMGA000546-RA;				PF12057;	178.32	10.97	1	1	11	19	1221	132.35	6.69775
828	C	chr6	5787610	5788781	BMgn006474	AK383124,NM_001046727.1,BGIBMGA006474	H9JAC9	H9JAC9_BOMMO	Putative leucine-rich repeat-containing protein DDB_G0290503-like		610			prefoldin complex [GO:0016272]; protein folding [GO:0006457]	protein folding [GO:0006457]		prefoldin complex [GO:0016272]		BGIBMGA006474-RA;				PF01920;	230.56	16.72	1	2	13	47	610	71.2027	4.83057
829	U	chr12	18039577	18045649	BMgn005884	BGIBMGA005884	H9J8P2	H9J8P2_BOMMO	Remodeling and spacing factor 1-like	Bmo.2926	917								BGIBMGA005884-RA;					249.29	24.1	1	1	17	27	917	99.6671	9.80322
830	C	chr12	13781281	13783080	BMgn010351	AK385995,BGIBMGA010351	H9JLF0	H9JLF0_BOMMO	NADH dehydrogenase [ubiquinone] 1 subunit C2		111			mitochondrial electron transport, NADH to ubiquinone [GO:0006120]; mitochondrial inner membrane [GO:0005743]; NADH dehydrogenase (ubiquinone) activity [GO:0008137]; respiratory chain [GO:0070469]	mitochondrial electron transport, NADH to ubiquinone [GO:0006120]; NADH dehydrogenase (ubiquinone) activity [GO:0008137]	NADH dehydrogenase (ubiquinone) activity [GO:0008137]	mitochondrial inner membrane [GO:0005743]; respiratory chain [GO:0070469]	Mitochondrion inner membrane {ECO:0000256|PIRNR:PIRNR017834}.	BGIBMGA010351-RA;				PF06374;	155.77	39.64	1	4	5	23	111	12.7295	7.63525
831	C	chr16	8496369	8502101	BMgn012903	AK381991,BGIBMGA012903	H9JTP1	H9JTP1_BOMMO	Ubiquitin fusion degradation protein 1 homolog	Bmo.7056	267			ubiquitin-dependent protein catabolic process [GO:0006511]	ubiquitin-dependent protein catabolic process [GO:0006511]				BGIBMGA012903-RA;				PF03152;	207.19	22.1	1	3	5	6	267	29.7629	5.31299
832	C	chr15	16467176	16469314	BMgn003301	NM_001046838.1,AK385764,BGIBMGA003301	Q2F672	Q2F672_BOMMO	NADH-ubiquinone oxidoreductase B8 subunit (Uncharacterized protein)	Ndufa2	89								BGIBMGA003301-RA;	693085;	bmor:693085;		PF05047;	203.62	64.04	1	5	6	42	89	10.1024	9.83252
833	U	chr17	6980402	6985560	BMgn007298	AK386372,AK381265,BGIBMGA007298	H9JCQ1	H9JCQ1_BOMMO	WD repeat domain phosphoinositide-interacting protein 3-like isoform X1		348								BGIBMGA007298-RA;	101735550;	bmor:101735550;		PF00400;	81.74	13.22	1	1	5	18	348	38.4501	7.32764
834	U	chr28	6653930	6670430	BMgn013777	AK384469,AK383126,AK386052,NM_001110304.1,NM_001046864.1,BGIBMGA013777	H9JW64	H9JW64_BOMMO	Receptor expression-enhancing protein	LOC693111	170							Membrane {ECO:0000256|RuleBase:RU362006}; Multi-pass membrane protein {ECO:0000256|RuleBase:RU362006}.	BGIBMGA013777-RA;				PF03134;	217.03	25.88	1	3	6	24	170	20.2142	7.1958
835	U	chr24	6276992	6286131	BMgn000118	AK385420,BGIBMGA000118	H9IS91	H9IS91_BOMMO	Nucleosomal histone kinase 1-like		900			ATP binding [GO:0005524]; protein serine/threonine kinase activity [GO:0004674]	protein serine/threonine kinase activity [GO:0004674]	ATP binding [GO:0005524]; protein serine/threonine kinase activity [GO:0004674]			BGIBMGA000118-RA;				PF00069;	197.94	11.67	1	1	14	44	900	103.247	9.5542
836	C	chr12	4985855	5009004	BMgn010419	AK383390,NM_001043366.1,BGIBMGA010419	H9JLL8	H9JLL8_BOMMO	Saposin-like protein	Sap-r	408			lysosome [GO:0005764]; sphingolipid metabolic process [GO:0006665]	sphingolipid metabolic process [GO:0006665]		lysosome [GO:0005764]		BGIBMGA010419-RA;				PF02199;PF05184;PF03489;	107.56	11.27	1	1	6	26	408	46.3965	6.68311
837	U	chr19	15205065	15206802	BMgn000188	AK386319,BGIBMGA000188	H9ISG1	H9ISG1_BOMMO	Dolichyl-diphosphooligosaccharide--protein glycosyltransferase subunit DAD1 (Oligosaccharyl transferase subunit DAD1) (EC 2.4.99.18)	Bmo.1077	112	2.4.99.18	PATHWAY: Protein modification; protein glycosylation. {ECO:0000256|RuleBase:RU361136}.	dolichyl-diphosphooligosaccharide-protein glycotransferase activity [GO:0004579]; integral component of membrane [GO:0016021]; oligosaccharyltransferase complex [GO:0008250]; protein glycosylation [GO:0006486]	dolichyl-diphosphooligosaccharide-protein glycotransferase activity [GO:0004579]; protein glycosylation [GO:0006486]	dolichyl-diphosphooligosaccharide-protein glycotransferase activity [GO:0004579]	integral component of membrane [GO:0016021]; oligosaccharyltransferase complex [GO:0008250]	Endoplasmic reticulum membrane {ECO:0000256|RuleBase:RU361136}; Multi-pass membrane protein {ECO:0000256|RuleBase:RU361136}.	BGIBMGA000188-RA;	101737303;	bmor:101737303;		PF02109;	55.68	23.21	1	1	3	6	112	12.5936	8.17725
838	C	chr27	348830	350831	BMgn013364	AK382417,AK386774,BGIBMGA013364	H9JV01	H9JV01_BOMMO	Carbonyl reductase [NADPH] 1-like		270			oxidoreductase activity [GO:0016491]	oxidoreductase activity [GO:0016491]	oxidoreductase activity [GO:0016491]			BGIBMGA013364-RA;	101745818;	bmor:101745818;		PF00106;	237.73	25.56	1	5	8	30	270	29.7424	7.85498
839	U	chr3	10936261	10939302	BMgn008900	AK378404,BGIBMGA008900	H9JHA3	H9JHA3_BOMMO	Chitinase domain-containing protein 1-like		394			carbohydrate metabolic process [GO:0005975]; hydrolase activity, hydrolyzing O-glycosyl compounds [GO:0004553]	carbohydrate metabolic process [GO:0005975]; hydrolase activity, hydrolyzing O-glycosyl compounds [GO:0004553]	hydrolase activity, hydrolyzing O-glycosyl compounds [GO:0004553]			BGIBMGA008900-RA;	101745440;	bmor:101745440;		PF00704;	132.25	10.41	1	1	5	15	394	45.1473	8.67529
840	C	chr24	16081318	16082543	BMgn003805	NM_001043617.1,BGIBMGA003805	H9J2R8	H9J2R8_BOMMO	Phosphatidylethanolamine-binding protein homolog F40A3.3-like	Sui1	303			translation initiation factor activity [GO:0003743]	translation initiation factor activity [GO:0003743]	translation initiation factor activity [GO:0003743]			BGIBMGA003805-RA;				PF01161;PF01253;	433.32	41.91	1	4	14	69	303	34.1383	8.44092
841	C	chr5	10557625	10559527	BMgn003456	AK386579,AK381034,BGIBMGA003456	H9J1R9	H9J1R9_BOMMO	Regulator of microtubule dynamics protein 1-like isoform X3	Bmo.5154	250								BGIBMGA003456-RA;					296.89	44.4	1	4	13	68	250	29.595	7.29834
842	C	chr3	10146725	10149917	BMgn008998	AK379966,AK386080,AK385857,BGIBMGA008998	H9JHK0	H9JHK0_BOMMO	Enoyl-coa hydratase domain-containing protein 3, mitochondrial-like isoform X2		161			catalytic activity [GO:0003824]	catalytic activity [GO:0003824]	catalytic activity [GO:0003824]			BGIBMGA008998-RA;				PF00378;	183.11	37.89	1	3	5	15	161	18.0785	8.29443
843	C	chr5	3549242	3570751	BMgn002716	AK379819,AK382460,BGIBMGA002716	H9IZN1	H9IZN1_BOMMO	Acyl-coenzyme A oxidase		669			acyl-CoA dehydrogenase activity [GO:0003995]; acyl-CoA oxidase activity [GO:0003997]; fatty acid beta-oxidation [GO:0006635]; flavin adenine dinucleotide binding [GO:0050660]; peroxisome [GO:0005777]	acyl-CoA dehydrogenase activity [GO:0003995]; acyl-CoA oxidase activity [GO:0003997]; fatty acid beta-oxidation [GO:0006635]	acyl-CoA dehydrogenase activity [GO:0003995]; acyl-CoA oxidase activity [GO:0003997]; flavin adenine dinucleotide binding [GO:0050660]	peroxisome [GO:0005777]		BGIBMGA002716-RA;	101744675;	bmor:101744675;		PF01756;PF02770;PF14749;	158.01	10.01	5	1	8	36	669	74.925	6.99072
844	C	chr14	2771682	2779451	BMgn009515	NM_001099834.1,BGIBMGA009515	A5JTL8	A5JTL8_BOMMO	Pyruvate dehydrogenase E1 component subunit alpha (EC 1.2.4.1)	l(b002) L(b002)	399	1.2.4.1		glycolytic process [GO:0006096]; intracellular membrane-bounded organelle [GO:0043231]; pyruvate dehydrogenase (acetyl-transferring) activity [GO:0004739]	glycolytic process [GO:0006096]; pyruvate dehydrogenase (acetyl-transferring) activity [GO:0004739]	pyruvate dehydrogenase (acetyl-transferring) activity [GO:0004739]	intracellular membrane-bounded organelle [GO:0043231]		BGIBMGA009515-RA;	100101211;	bmor:100101211;		PF00676;	760.24	38.6	1	13	18	93	399	43.906	7.98682
845	C	chr23	20562154	20566618	BMgn011403	BGIBMGA011403	H9JPE9	H9JPE9_BOMMO	Suppressor of G2 allele of SKP1 homolog	Bmo.5344	217								BGIBMGA011403-RA;	101742272;	bmor:101742272;		PF04969;PF05002;	251.57	33.18	1	4	7	15	217	24.7306	5.42725
846	C	chr17	13958661	13971899	BMgn007118	NM_001046971.1,AK385930,AK378054,BGIBMGA007118	H9JC73	H9JC73_BOMMO	Hydroxysteroid dehydrogenase	LOC732974	406			oxidoreductase activity [GO:0016491]	oxidoreductase activity [GO:0016491]	oxidoreductase activity [GO:0016491]			BGIBMGA007118-RA;				PF00106;PF02036;	900.24	50.49	1	14	27	119	406	43.8086	8.32373
847	C	chr1	13027102	13035472	BMgn000484	AK382269,NM_001043381.1,BGIBMGA000484	H9ITA4	H9ITA4_BOMMO	Coatomer subunit gamma	Copg1	753			COPI vesicle coat [GO:0030126]; intracellular protein transport [GO:0006886]; structural molecule activity [GO:0005198]; vesicle-mediated transport [GO:0016192]	intracellular protein transport [GO:0006886]; vesicle-mediated transport [GO:0016192]	structural molecule activity [GO:0005198]	COPI vesicle coat [GO:0030126]	Cytoplasm {ECO:0000256|PIRNR:PIRNR037093}. Golgi apparatus membrane {ECO:0000256|PIRNR:PIRNR037093}; Peripheral membrane protein {ECO:0000256|PIRNR:PIRNR037093}; Cytoplasmic side {ECO:0000256|PIRNR:PIRNR037093}. Cytoplasmic vesicle, COPI-coated vesicle membrane {ECO:0000256|PIRNR:PIRNR037093}; Peripheral membrane protein {ECO:0000256|PIRNR:PIRNR037093}; Cytoplasmic side {ECO:0000256|PIRNR:PIRNR03…	BGIBMGA000484-RA;				PF01602;PF08752;	442.49	18.59	1	7	14	51	753	82.6455	5.33838
848	C	Bm_scaf256	28160	32252	BMgn014218	AK387708,BGIBMGA014218	H9JXF2	H9JXF2_BOMMO	Acetyl-coa hydrolase-like	Bmo.3269	149			acetyl-CoA metabolic process [GO:0006084]; catalytic activity [GO:0003824]	acetyl-CoA metabolic process [GO:0006084]; catalytic activity [GO:0003824]	catalytic activity [GO:0003824]			BGIBMGA014218-RA;				PF13336;	338.62	39.6	1	5	5	91	149	16.1724	8.27979
849	U	chr23	8174187	8182324	BMgn011009	AK382744,BGIBMGA011009	H9JNA6	H9JNA6_BOMMO	E3 UFM1-protein ligase 1 homolog		623								BGIBMGA011009-RA;				PF09743;	229.76	17.82	1	2	13	35	623	70.3455	6.96143
850	C	chr22	13127873	13131383	BMgn009987	BGIBMGA009987	H9JKD6	H9JKD6_BOMMO	NADH dehydrogenase [ubiquinone] 1 beta subcomplex subunit 7-like	Bmo.1199	118			mitochondrion [GO:0005739]; NADH dehydrogenase (ubiquinone) activity [GO:0008137]	NADH dehydrogenase (ubiquinone) activity [GO:0008137]	NADH dehydrogenase (ubiquinone) activity [GO:0008137]	mitochondrion [GO:0005739]		BGIBMGA009987-RA;	101741007;	bmor:101741007;		PF05676;	222.25	41.53	1	4	8	25	118	14.2629	7.81104
851	C	chr12	10916718	10928183	BMgn010644	NM_001104596.2,AK383785,BGIBMGA010644	A8D8P8	A8D8P8_BOMMO	Piwi-like protein	SIWI Aubergine Siwi	899			nucleic acid binding [GO:0003676]		nucleic acid binding [GO:0003676]			BGIBMGA010644-RA;	100125336;	bmor:100125336;		PF02170;PF02171;	1132.48	34.82	1	18	32	139	899	101.274	9.40771
852	U	chr26	741103	745893	BMgn010788	BGIBMGA010788	H9JMN5	H9JMN5_BOMMO	Nucleolar protein 12-like		720			nucleic acid binding [GO:0003676]; nucleotide binding [GO:0000166]		nucleic acid binding [GO:0003676]; nucleotide binding [GO:0000166]			BGIBMGA010788-RA;				PF00076;	374.11	27.78	1	1	25	103	720	81.6991	9.65674
853	C	chr15	1964323	1970916	BMgn007935	NM_001046911.1,AK383791,AK385734,BGIBMGA007935	Q1HQ66	Q1HQ66_BOMMO	Phosphoribosylaminoimidazole carboxylase (Uncharacterized protein)	LOC732910	425			'de novo' IMP biosynthetic process [GO:0006189]; ATP binding [GO:0005524]; phosphoribosylaminoimidazolesuccinocarboxamide synthase activity [GO:0004639]	'de novo' IMP biosynthetic process [GO:0006189]; phosphoribosylaminoimidazolesuccinocarboxamide synthase activity [GO:0004639]	ATP binding [GO:0005524]; phosphoribosylaminoimidazolesuccinocarboxamide synthase activity [GO:0004639]			BGIBMGA007935-RA;	732910;	bmor:732910;		PF00731;PF01259;	704.06	49.88	1	12	24	135	425	47.3146	7.98682
854	C	chr18	2619066	2630306	BMgn008405	AK378741,AK383747,NM_001099610.1,BGIBMGA008405	Q2F605	Q2F605_BOMMO	Ecdysteroid-regulated 16 kda protein (Uncharacterized protein)	LOC100101154	145								BGIBMGA008405-RA;	100101154;	bmor:100101154;		PF02221;	188.34	60.69	1	4	6	26	145	15.8142	6.3667
855	C	chr11	13090659	13091431	BMgn011771	AK382791,BGIBMGA011771	H9JQG5	H9JQG5_BOMMO	Trna methyltransferase 112 homolog	Bmo.951	118								BGIBMGA011771-RA;				PF03966;	189.85	48.31	1	2	5	34	118	13.2398	4.99561
856	C	chr9	13589404	13594909	BMgn002470	AK385916,BGIBMGA002470	H9IYY5	H9IYY5_BOMMO	Charged multivesicular body protein 5-like		225			vacuolar transport [GO:0007034]	vacuolar transport [GO:0007034]				BGIBMGA002470-RA;	101742750;	bmor:101742750;		PF03357;	245.5	45.33	1	2	12	30	225	25.2454	4.89404
857	C	chr7	7669027	7692014	BMgn010221	BGIBMGA010221	H9JL20	H9JL20_BOMMO	Histone-lysine N-methyltransferase (EC 2.1.1.43)		4218	2.1.1.43		histone-lysine N-methyltransferase activity [GO:0018024]; nucleus [GO:0005634]; sequence-specific DNA binding [GO:0043565]; sequence-specific DNA binding transcription factor activity [GO:0003700]; zinc ion binding [GO:0008270]	histone-lysine N-methyltransferase activity [GO:0018024]; sequence-specific DNA binding transcription factor activity [GO:0003700]	histone-lysine N-methyltransferase activity [GO:0018024]; sequence-specific DNA binding [GO:0043565]; sequence-specific DNA binding transcription factor activity [GO:0003700]; zinc ion binding [GO:0008270]	nucleus [GO:0005634]		BGIBMGA010221-RA;				PF05965;PF05964;PF00856;	619.73	8.46	1	1	41	147	4218	466.082	7.44482
858	U	chr6	17598592	17601047	BMgn002203	BGIBMGA002203	H9IY70	H9IY70_BOMMO	Ras-related protein Rab-18-like		167			GTP binding [GO:0005525]; protein transport [GO:0015031]; small GTPase mediated signal transduction [GO:0007264]	protein transport [GO:0015031]; small GTPase mediated signal transduction [GO:0007264]	GTP binding [GO:0005525]			BGIBMGA002203-RA;				PF00071;	92.26	16.17	1	1	3	5	167	18.5605	5.63037
859	C	chr11	8222138	8226180	BMgn011870	NM_001047070.1,AK386166,AK378375,AK379336,BGIBMGA011870	Q1HPR5	Q1HPR5_BOMMO	NADH-ubiquinone reductase (Uncharacterized protein)	LOC733123	245			2 iron, 2 sulfur cluster binding [GO:0051537]; metal ion binding [GO:0046872]; oxidoreductase activity [GO:0016491]	oxidoreductase activity [GO:0016491]	2 iron, 2 sulfur cluster binding [GO:0051537]; metal ion binding [GO:0046872]; oxidoreductase activity [GO:0016491]			BGIBMGA011870-RA;	733123;	bmor:733123;			340.24	30.61	1	5	6	22	245	27.0487	7.35693
860	C	chr19	10756469	10762540	BMgn003977	AK383430,BGIBMGA003977	H9J390	H9J390_BOMMO	Serine--trna ligase, cytoplasmic-like		494			ATP binding [GO:0005524]; cytoplasm [GO:0005737]; serine-tRNA ligase activity [GO:0004828]; seryl-tRNA aminoacylation [GO:0006434]	serine-tRNA ligase activity [GO:0004828]; seryl-tRNA aminoacylation [GO:0006434]	ATP binding [GO:0005524]; serine-tRNA ligase activity [GO:0004828]	cytoplasm [GO:0005737]		BGIBMGA003977-RA;	101743384;	bmor:101743384;		PF02403;PF00587;	553.37	42.31	1	10	18	67	494	55.5864	6.55127
861	C	chr24	18185412	18286688	BMgn012171	BGIBMGA012171	H9JRL1	H9JRL1_BOMMO	Spectrin beta chain, non-erythrocytic 5-like		4140			phospholipid binding [GO:0005543]		phospholipid binding [GO:0005543]			BGIBMGA012171-RA;				PF00307;PF14604;PF00435;	5357.76	39.88	1	76	191	636	4140	469.345	6.80029
862	C	chr13	6946140	6954143	BMgn001241	AK386555,BGIBMGA001241	H9IVG1	H9IVG1_BOMMO	Heat shock protein 75 kda, mitochondrial-like	Bmo.4776	658			ATP binding [GO:0005524]; protein folding [GO:0006457]; response to stress [GO:0006950]	protein folding [GO:0006457]; response to stress [GO:0006950]	ATP binding [GO:0005524]			BGIBMGA001241-RA;				PF00183;	765.84	37.08	1	11	25	114	658	74.9269	6.52197
863	C	chr5	2004771	2006155	BMgn013513	AK382834,BGIBMGA013513	H9JVF0	H9JVF0_BOMMO	28S ribosomal protein S11, mitochondrial-like		169			ribosome [GO:0005840]; structural constituent of ribosome [GO:0003735]; translation [GO:0006412]	translation [GO:0006412]	structural constituent of ribosome [GO:0003735]	ribosome [GO:0005840]		BGIBMGA013513-RA;				PF00411;	137.54	23.08	1	3	4	19	169	18.5869	9.94971
864	C	chr12	11723445	11728847	BMgn010621	AK383021,BGIBMGA010621	H9JM68	H9JM68_BOMMO	Ribonucleoside-diphosphate reductase (EC 1.17.4.1)	Bmo.4128	798	1.17.4.1	PATHWAY: Genetic information processing; DNA replication. {ECO:0000256|RuleBase:RU003410}.	ATP binding [GO:0005524]; DNA replication [GO:0006260]; ribonucleoside-diphosphate reductase activity, thioredoxin disulfide as acceptor [GO:0004748]	DNA replication [GO:0006260]; ribonucleoside-diphosphate reductase activity, thioredoxin disulfide as acceptor [GO:0004748]	ATP binding [GO:0005524]; ribonucleoside-diphosphate reductase activity, thioredoxin disulfide as acceptor [GO:0004748]			BGIBMGA010621-RA;	101741714;	bmor:101741714;		PF03477;PF02867;PF00317;	308.88	19.42	1	2	21	48	798	90.6187	7.38623
865	C	chr16	13990872	13996496	BMgn013190	AK384942,NM_001047040.1,BGIBMGA013190	H9JUH7	H9JUH7_BOMMO	Vacuolar protein sorting 29	LOC733048	182			retrograde transport, endosome to Golgi [GO:0042147]; retromer complex [GO:0030904]	retrograde transport, endosome to Golgi [GO:0042147]		retromer complex [GO:0030904]		BGIBMGA013190-RA;				PF12850;	279.12	42.31	1	5	6	19	182	20.6157	6.78564
866	C	chr23	16560610	16581426	BMgn011332	BGIBMGA011332	H9JP78	H9JP78_BOMMO	GRAM domain-containing protein 1B-like		630								BGIBMGA011332-RA;				PF02893;	261.7	13.97	1	3	9	48	630	70.1943	8.1333
867	C	chr25	236037	239937	BMgn000786	AK382079,BGIBMGA000786	H9IU56	H9IU56_BOMMO	ADP-ribosylation factor-like protein 2-like isoform X1		184			GTP binding [GO:0005525]; intracellular [GO:0005622]; small GTPase mediated signal transduction [GO:0007264]	small GTPase mediated signal transduction [GO:0007264]	GTP binding [GO:0005525]	intracellular [GO:0005622]		BGIBMGA000786-RA;				PF00025;	339.28	39.67	1	5	7	26	184	20.3425	5.93506
868	C	chr27	7570826	7586821	BMgn005735	AK386505,BGIBMGA005735	H9J893	H9J893_BOMMO	Delta(24)-sterol reductase-like isoform X1	Bmo.8090	506			flavin adenine dinucleotide binding [GO:0050660]; UDP-N-acetylmuramate dehydrogenase activity [GO:0008762]	UDP-N-acetylmuramate dehydrogenase activity [GO:0008762]	flavin adenine dinucleotide binding [GO:0050660]; UDP-N-acetylmuramate dehydrogenase activity [GO:0008762]			BGIBMGA005735-RA;	101738979;	bmor:101738979;		PF01565;	314.7	21.15	1	6	11	49	506	58.8223	7.60596
869	C	chr21	7577244	7580018	BMgn001509	AK383764,BGIBMGA001509	H9IW78	H9IW78_BOMMO	U3 small nucleolar RNA-associated protein 15 homolog	Bmo.7202	527			nucleolus [GO:0005730]; rRNA processing [GO:0006364]	rRNA processing [GO:0006364]		nucleolus [GO:0005730]		BGIBMGA001509-RA;	101746348;	bmor:101746348;		PF09384;PF00400;	86.75	8.54	1	1	6	9	527	59.1382	8.55811
870	C	chr11	16628397	16630557	BMgn012029	AK386178,NM_001046818.1,BGIBMGA012029	Q2F5J9	Q2F5J9_BOMMO	Mitochondrial thioredoxin 2 (Uncharacterized protein)	LOC692981	149			cell redox homeostasis [GO:0045454]; glycerol ether metabolic process [GO:0006662]; protein disulfide oxidoreductase activity [GO:0015035]	cell redox homeostasis [GO:0045454]; glycerol ether metabolic process [GO:0006662]; protein disulfide oxidoreductase activity [GO:0015035]	protein disulfide oxidoreductase activity [GO:0015035]			BGIBMGA012029-RA;	692981;	bmor:692981;		PF00085;	267.59	48.32	1	4	9	34	149	16.868	8.80713
871	C	chr16	4909477	4928039	BMgn012994	AK384772,BGIBMGA012994	H9JTY2	H9JTY2_BOMMO	Vanin-like protein 2-like	Bmo.6998	968			hydrolase activity, acting on carbon-nitrogen (but not peptide) bonds, in linear amides [GO:0016811]; nitrogen compound metabolic process [GO:0006807]	hydrolase activity, acting on carbon-nitrogen (but not peptide) bonds, in linear amides [GO:0016811]; nitrogen compound metabolic process [GO:0006807]	hydrolase activity, acting on carbon-nitrogen (but not peptide) bonds, in linear amides [GO:0016811]			BGIBMGA012994-RA;				PF00795;	106.16	10.12	1	1	7	26	968	109.224	5.63037
872	C	chr11	7875342	7880231	BMgn011880	NM_001199028.1,AK384499,BGIBMGA011880	E5LAN2	E5LAN2_BOMMO	Phosphotriesterase-like protein (Uncharacterized protein)	LOC100526775	350			catabolic process [GO:0009056]; hydrolase activity, acting on ester bonds [GO:0016788]; zinc ion binding [GO:0008270]	catabolic process [GO:0009056]; hydrolase activity, acting on ester bonds [GO:0016788]	hydrolase activity, acting on ester bonds [GO:0016788]; zinc ion binding [GO:0008270]			BGIBMGA011880-RA;	100526775;	bmor:100526775;		PF02126;	612.77	46.57	1	11	17	71	350	39.009	6.12549
873	C	chr28	3097916	3110090	BMgn013996	NM_001046659.1,AK382499,BGIBMGA013996	H9JWT2	H9JWT2_BOMMO	Exuperantia	LOC692812	386			nucleic acid binding [GO:0003676]		nucleic acid binding [GO:0003676]			BGIBMGA013996-RA;					744.23	49.22	1	12	16	112	386	42.8062	7.97217
874	C	chr15	4664730	4668704	BMgn007684	AK383819,AK379960,BGIBMGA007684	H9JDT7	H9JDT7_BOMMO	Up-regulated during skeletal muscle growth protein 5-like	Bmo.6303	53								BGIBMGA007684-RA;	101739412;	bmor:101739412;			204.43	52.83	1	3	5	84	53	5.82406	10.0962
875	C	chr6	10599624	10610483	BMgn006344	AK385823,AK382121,AK379457,BGIBMGA006344	H9J9Z9	H9J9Z9_BOMMO	Uncharacterized protein LOC101737963		250								BGIBMGA006344-RA;	101737963;	bmor:101737963;		PF11901;	393.97	62.4	1	8	10	45	250	27.1595	7.85498
876	C	chr23	21764380	21771698	BMgn011131	AK377283,AK385957,NM_001046901.1,BGIBMGA011131	H9JNM7	H9JNM7_BOMMO	NADH dehydrogenase-ubiquinone Fe-S protein 2	LOC732900	412			NAD binding [GO:0051287]; oxidoreductase activity, acting on NAD(P)H [GO:0016651]; quinone binding [GO:0048038]	oxidoreductase activity, acting on NAD(P)H [GO:0016651]	NAD binding [GO:0051287]; oxidoreductase activity, acting on NAD(P)H [GO:0016651]; quinone binding [GO:0048038]			BGIBMGA011131-RA;				PF00346;	380.54	34.95	1	7	11	38	412	46.6487	6.21436
877	C	chr14	12446368	12447735	BMgn009355	AK385468,BGIBMGA009355	H9JIK5	H9JIK5_BOMMO	UPF0587 protein GA18326-like	Bmo.11249	161								BGIBMGA009355-RA;	101736170;	bmor:101736170;		PF05907;	179.21	39.13	1	3	7	21	161	18.5552	5.46533
878	C	chr5	2085689	2091271	BMgn013499	AK385552,BGIBMGA013499	H9JVD6	H9JVD6_BOMMO	COP9 signalosome complex subunit 2-like		444								BGIBMGA013499-RA;	101740323;	bmor:101740323;		PF01399;	333.32	29.73	1	5	12	41	444	51.2098	5.60498
879	C	chr3	4387994	4391962	BMgn007493	AK386008,BGIBMGA007493	H9JD96	H9JD96_BOMMO	PI-PLC X domain-containing protein 3-like	Bmo.5289	150			glycosylphosphatidylionsitol diacylglycerol-lyase activity					BGIBMGA007493-RA;				PF09011;	274.55	48	1	3	12	26	150	17.8104	9.5835
880	C	chr23	16092547	16097208	BMgn011280	AK383230,BGIBMGA011280	H9JP26	H9JP26_BOMMO	Ras-related protein Rab-39A-like		222			GTP binding [GO:0005525]; protein transport [GO:0015031]; small GTPase mediated signal transduction [GO:0007264]	protein transport [GO:0015031]; small GTPase mediated signal transduction [GO:0007264]	GTP binding [GO:0005525]			BGIBMGA011280-RA;	101743947;	bmor:101743947;		PF00071;	140.13	18.02	6	1	4	29	222	25.1626	5.47803
881	C	chr16	1658171	1663561	BMgn013070	AK377489,AK377473,AK377228,BGIBMGA013070	H9JU58	H9JU58_BOMMO	Hsp70-binding protein 1-like		309								BGIBMGA013070-RA;					398.64	32.69	1	7	10	37	309	34.5743	4.76709
882	C	chr9	10845845	10848628	BMgn012474	AK382097,BGIBMGA012474	H9JSG3	H9JSG3_BOMMO	Huntingtin-interacting protein K-like	Bmo.9071	120								BGIBMGA012474-RA;	101742246;	bmor:101742246;			150.49	32.5	1	3	5	18	120	13.4288	4.76709
883	C	chr13	7705248	7710642	BMgn000923	AK383434,BGIBMGA000923	H9IUJ3	H9IUJ3_BOMMO	Cytochrome b-c1 complex subunit 8-like		82			ubiquinol-cytochrome-c reductase activity [GO:0008121]	ubiquinol-cytochrome-c reductase activity [GO:0008121]	ubiquinol-cytochrome-c reductase activity [GO:0008121]			BGIBMGA000923-RA;	101745824;	bmor:101745824;		PF02939;	239.58	67.07	1	4	6	49	82	9.48199	9.70068
884	U	chr4	11694301	11695399	BMgn002948	BGIBMGA002948	H9J0B2	H9J0B2_BOMMO	Broad-complex core protein isoforms 1/2/3/4/5-like isoform X1		269			metal ion binding [GO:0046872]; nucleic acid binding [GO:0003676]; nucleus [GO:0005634]		metal ion binding [GO:0046872]; nucleic acid binding [GO:0003676]	nucleus [GO:0005634]		BGIBMGA002948-RA;				PF00651;PF00096;	87.84	25.65	1	1	6	11	269	30.477	5.65576
885	U	chr20	9739230	9743660	BMgn004218	AK384969,AK382514,NM_001047003.1,BGIBMGA004218	H9J3X9	H9J3X9_BOMMO	Dolichyl-phosphate mannosyltransferase	LOC733008	247			transferase activity, transferring glycosyl groups [GO:0016757]	transferase activity, transferring glycosyl groups [GO:0016757]	transferase activity, transferring glycosyl groups [GO:0016757]			BGIBMGA004218-RA;				PF00535;	88.83	14.98	1	1	5	18	247	28.0568	8.42627
886	C	chr15	919015	922764	BMgn007965	BGIBMGA007965	H9JEL8	H9JEL8_BOMMO	Nucleolin-like isoform X1		241			nucleic acid binding [GO:0003676]		nucleic acid binding [GO:0003676]			BGIBMGA007965-RA;				PF00076;	360.06	37.34	1	5	7	87	241	26.2925	9.56885
887	C	chr23	13709512	13720617	BMgn011426	AK384867,BGIBMGA011426	H9JPH1	H9JPH1_BOMMO	LETM1 and EF-hand domain-containing protein anon-60Da, mitochondrial-like		565								BGIBMGA011426-RA;				PF07766;	411.11	28.5	1	4	19	56	565	63.9819	5.78271
888	C	chr25	4440262	4448943	BMgn004846	NM_001044111.1,AK378473,AK383183,BGIBMGA004846	H9J5Q6	H9J5Q6_BOMMO	Small GTP binding protein RAB8	Bmo.13454	225			GTP binding [GO:0005525]; protein transport [GO:0015031]; small GTPase mediated signal transduction [GO:0007264]	protein transport [GO:0015031]; small GTPase mediated signal transduction [GO:0007264]	GTP binding [GO:0005525]			BGIBMGA004846-RA;				PF00071;	293.27	41.33	6	1	9	73	225	25.7151	8.19189
889	U	chr4	1056570	1067311	BMgn006047	AK384396,BGIBMGA006047	H9J955	H9J955_BOMMO	Calcium channel flower-like		183			calcium channel activity [GO:0005262]; integral component of synaptic vesicle membrane [GO:0030285]; synaptic vesicle endocytosis [GO:0048488]	calcium channel activity [GO:0005262]; synaptic vesicle endocytosis [GO:0048488]	calcium channel activity [GO:0005262]	integral component of synaptic vesicle membrane [GO:0030285]		BGIBMGA006047-RA;				PF10233;	203.77	26.78	1	2	3	11	183	19.7299	7.54736
890	C	chr3	18180605	18188839	BMgn008821	AK385947,BGIBMGA008821	H9JH24	H9JH24_BOMMO	Lipoamide acyltransferase component of branched-chain alpha-keto acid dehydrogenase complex, mitochondrial-like	Bmo.5102	455			transferase activity, transferring acyl groups [GO:0016746]	transferase activity, transferring acyl groups [GO:0016746]	transferase activity, transferring acyl groups [GO:0016746]			BGIBMGA008821-RA;				PF00198;PF00364;PF02817;	330.76	25.27	1	5	14	50	455	49.9514	7.63525
891	C	chr1	4937530	4943272	BMgn001994	BGIBMGA001994	H9IXL1	H9IXL1_BOMMO	PHD finger protein rhinoceros-like		1913								BGIBMGA001994-RA;					494.09	16.05	1	1	34	90	1913	211.852	9.17334
892	U	chr24	8284598	8290955	BMgn000155	AK386504,BGIBMGA000155	H9ISC8	H9ISC8_BOMMO	Methylosome subunit picln-like	Bmo.622	201			cell volume homeostasis [GO:0006884]; chloride transport [GO:0006821]; cytosol [GO:0005829]; methylosome [GO:0034709]; pICln-Sm protein complex [GO:0034715]; plasma membrane [GO:0005886]; spliceosomal snRNP assembly [GO:0000387]	cell volume homeostasis [GO:0006884]; chloride transport [GO:0006821]; spliceosomal snRNP assembly [GO:0000387]		cytosol [GO:0005829]; methylosome [GO:0034709]; pICln-Sm protein complex [GO:0034715]; plasma membrane [GO:0005886]		BGIBMGA000155-RA;	101742580;	bmor:101742580;			193.49	33.33	1	3	3	6	201	21.9473	3.95459
893	U	chr15	9075788	9083626	BMgn007740	AK385447,BGIBMGA007740	H9JDZ3	H9JDZ3_BOMMO	Golgin subfamily A member 4-like, partial		921			protein targeting to Golgi [GO:0000042]	protein targeting to Golgi [GO:0000042]				BGIBMGA007740-RA;				PF01465;	412.74	28.77	1	1	28	123	921	106.361	5.88428
894	C	chr2	5984807	5987750	BMgn009671	NM_001047076.1,BGIBMGA009671	H9JJH0	H9JJH0_BOMMO	Luciferin 4-monooxygenase-like	LOC733129	204			catalytic activity [GO:0003824]	catalytic activity [GO:0003824]	catalytic activity [GO:0003824]			BGIBMGA009671-RA;				PF00857;	452.38	58.33	1	7	11	76	204	22.8582	8.23584
895	C	chr23	15719358	15726852	BMgn011317	AK381912,AK382722,BGIBMGA011317	H9JP63	H9JP63_BOMMO	Sorting nexin-12-like isoform X1	Bmo.11090	166			phosphatidylinositol binding [GO:0035091]		phosphatidylinositol binding [GO:0035091]			BGIBMGA011317-RA;	101742410;	bmor:101742410;		PF00787;	225.13	42.17	1	5	8	23	166	19.288	8.96826
896	C	chr26	7053581	7079440	BMgn002310	AK386704,BGIBMGA002310	H9IYH6	H9IYH6_BOMMO	Antigen KI-67-like	Bmo.3713	1488								BGIBMGA002310-RA;					1685.26	39.85	1	19	72	240	1488	165.658	10.7847
897	C	chr22	8690460	8700917	BMgn000398	AK377552,AK382823,AK379039,BGIBMGA000398	H9IT19	H9IT19_BOMMO	Succinyl-coa:3-ketoacid-coenzyme A transferase (EC 2.8.3.5)		516	2.8.3.5		3-oxoacid CoA-transferase activity [GO:0008260]; ketone body catabolic process [GO:0046952]; mitochondrion [GO:0005739]	3-oxoacid CoA-transferase activity [GO:0008260]; ketone body catabolic process [GO:0046952]	3-oxoacid CoA-transferase activity [GO:0008260]	mitochondrion [GO:0005739]		BGIBMGA000398-RA;	101737459;	bmor:101737459;		PF01144;	635.51	33.53	1	9	16	60	516	56.3112	6.87354
898	C	chr23	18203785	18210052	BMgn011372	AK380827,AK385480,BGIBMGA011372	H9JPB8	H9JPB8_BOMMO	Glia maturation factor beta	LOC100101176	141			intracellular [GO:0005622]; negative regulation of Arp2/3 complex-mediated actin nucleation [GO:0034316]	negative regulation of Arp2/3 complex-mediated actin nucleation [GO:0034316]		intracellular [GO:0005622]		BGIBMGA011372-RA;				PF00241;	234.58	32.62	1	3	5	22	141	16.4073	5.23682
899	U	chr2	6566062	6567109	BMgn009767	BGIBMGA009767	H9JJR6	H9JJR6_BOMMO	Uncharacterized protein LOC101747094		348								BGIBMGA009767-RA;					197.95	25	1	1	13	38	348	39.4159	5.69385
900	C	chr6	18236211	18242124	BMgn002750	AK385526,AK384028,NM_001047081.1,BGIBMGA002750	H9IZR5	H9IZR5_BOMMO	Pyruvate dehydrogenase	LOC733134	351			acetyl-CoA biosynthetic process from pyruvate [GO:0006086]; pyruvate dehydrogenase (acetyl-transferring) activity [GO:0004739]	acetyl-CoA biosynthetic process from pyruvate [GO:0006086]; pyruvate dehydrogenase (acetyl-transferring) activity [GO:0004739]	pyruvate dehydrogenase (acetyl-transferring) activity [GO:0004739]			BGIBMGA002750-RA;				PF02779;PF02780;	498.23	36.18	1	7	11	99	351	37.9132	6.25244
901	C	chr3	12207687	12214222	BMgn008959	AK377945,AK382979,NM_001130905.1,BGIBMGA008959	H9JHG2	H9JHG2_BOMMO	Lethal(3)neo18	LOC100174851	190								BGIBMGA008959-RA;				PF09781;	240.14	36.84	1	4	7	41	190	22.7105	9.61279
902	C	chr17	11843799	11851284	BMgn007082	AK377455,NM_001047029.1,BGIBMGA007082	Q1HPI9	Q1HPI9_BOMMO	U2 small nuclear ribonucleoprotein auxiliary factor 2 isoform 1 (Uncharacterized protein)	LOC733037	417			mRNA processing [GO:0006397]; nucleotide binding [GO:0000166]; nucleus [GO:0005634]; ribonucleoprotein complex [GO:0030529]; RNA binding [GO:0003723]; viral nucleocapsid [GO:0019013]	mRNA processing [GO:0006397]	nucleotide binding [GO:0000166]; RNA binding [GO:0003723]	nucleus [GO:0005634]; ribonucleoprotein complex [GO:0030529]; viral nucleocapsid [GO:0019013]		BGIBMGA007082-RA;	733037;	bmor:733037;		PF00076;	269.2	22.54	1	3	9	27	417	46.5489	9.02686
903	C	chr15	12078569	12098638	BMgn007539	BGIBMGA007539	H9JDE2	H9JDE2_BOMMO	E3 ubiquitin-protein ligase TRIP12-like		1795			ligase activity [GO:0016874]; ubiquitin-protein transferase activity [GO:0004842]	ligase activity [GO:0016874]; ubiquitin-protein transferase activity [GO:0004842]	ligase activity [GO:0016874]; ubiquitin-protein transferase activity [GO:0004842]			BGIBMGA007539-RA;				PF00632;PF02825;	335.25	11.59	1	1	22	93	1795	195.812	7.48877
904	C	Bm_scaf196	79402	84579	BMgn009430	NM_001046969.2,AK380873,BGIBMGA009430	H9JIS9	H9JIS9_BOMMO	F-actin capping protein beta subunit	LOC732972	275			actin cytoskeleton organization [GO:0030036]; barbed-end actin filament capping [GO:0051016]; cytoplasm [GO:0005737]; F-actin capping protein complex [GO:0008290]	actin cytoskeleton organization [GO:0030036]; barbed-end actin filament capping [GO:0051016]		cytoplasm [GO:0005737]; F-actin capping protein complex [GO:0008290]		BGIBMGA009430-RA;				PF01115;	311.37	44	1	4	12	26	275	30.9703	5.33838
905	C	chr28	1760936	1763777	BMgn013916	NM_001098369.1,AK386950,BGIBMGA013916	H9JWK2	H9JWK2_BOMMO	6-phosphogluconolactonase	6pgl	233			6-phosphogluconolactonase activity [GO:0017057]; carbohydrate metabolic process [GO:0005975]; pentose-phosphate shunt [GO:0006098]	6-phosphogluconolactonase activity [GO:0017057]; carbohydrate metabolic process [GO:0005975]; pentose-phosphate shunt [GO:0006098]	6-phosphogluconolactonase activity [GO:0017057]			BGIBMGA013916-RA;				PF01182;	316.82	34.76	1	5	12	30	233	25.9225	5.41455
906	C	chr12	13366645	13369825	BMgn010325	AK386195,BGIBMGA010325	H9JLC4	H9JLC4_BOMMO	Protein SCO1 homolog, mitochondrial-like	Bmo.6874	216			cellular copper ion homeostasis [GO:0006878]; copper ion binding [GO:0005507]; copper ion transport [GO:0006825]; mitochondrial inner membrane [GO:0005743]; respiratory chain complex IV assembly [GO:0008535]	cellular copper ion homeostasis [GO:0006878]; copper ion transport [GO:0006825]; respiratory chain complex IV assembly [GO:0008535]	copper ion binding [GO:0005507]	mitochondrial inner membrane [GO:0005743]		BGIBMGA010325-RA;				PF02630;	153.36	31.94	1	2	7	13	216	24.4644	6.78564
907	C	chr18	13093380	13096781	BMgn008294	BGIBMGA008294	H9JFJ7	H9JFJ7_BOMMO	Hypothetical protein KGM_15589		270			ATP binding [GO:0005524]; nucleic acid binding [GO:0003676]		ATP binding [GO:0005524]; nucleic acid binding [GO:0003676]			BGIBMGA008294-RA;				PF00270;PF00622;	116	14.44	1	2	5	21	270	29.2429	5.70654
908	U	chr1	5036321	5041290	BMgn002152	BGIBMGA002152	H9IY19	H9IY19_BOMMO	Nuclear pore complex protein Nup153-like		1251			zinc ion binding [GO:0008270]		zinc ion binding [GO:0008270]			BGIBMGA002152-RA;				PF00641;	284.01	12.23	1	2	16	31	1251	133.983	8.93896
909	U	chr17	13343370	13349462	BMgn007107	NM_001046842.1,AK377426,AK385864,BGIBMGA007107	H9JC62	H9JC62_BOMMO	TPR-repeat protein	LOC693089	443								BGIBMGA007107-RA;				PF13877;	228.61	23.02	1	2	11	25	443	49.7189	8.95361
910	U	Bm_scaf292	16994	19974	BMgn004638	AK385459,BGIBMGA004638	H9J548	H9J548_BOMMO	PCI domain-containing protein 2 homolog	Bmo.7017	397								BGIBMGA004638-RA;	101737752;	bmor:101737752;		PF01399;	73.55	12.34	1	1	5	5	397	45.2954	8.04541
911	U	chr8	10423416	10424572	BMgn005460	NM_001046895.1,AK380776,BGIBMGA005460	H9J7G8	H9J7G8_BOMMO	Putative trna (cytidine(32)/guanosine(34)-2'-O)-methyltransferase (EC 2.1.1.205) (2'-O-ribose RNA methyltransferase TRM7 homolog)	LOC732894	298	2.1.1.205		cytoplasm [GO:0005737]; cytoplasmic translation [GO:0002181]; tRNA methyltransferase activity [GO:0008175]; tRNA nucleoside ribose methylation [GO:0002128]	cytoplasmic translation [GO:0002181]; tRNA methyltransferase activity [GO:0008175]; tRNA nucleoside ribose methylation [GO:0002128]	tRNA methyltransferase activity [GO:0008175]	cytoplasm [GO:0005737]	Cytoplasm {ECO:0000256|HAMAP-Rule:MF_03162}.	BGIBMGA005460-RA;				PF01728;	117.38	20.13	1	1	7	8	298	33.4352	6.91748
912	C	chr22	5618747	5628722	BMgn000233	AK382713,BGIBMGA000233	H9ISK6	H9ISK6_BOMMO	27 kda glycoprotein-like		155								BGIBMGA000233-RA;				PF07165;	64.48	23.87	1	1	3	4	155	17.2443	4.67822
913	C	chr15	13562928	13564778	BMgn003391	NM_001046651.1,BGIBMGA003391	H9J1K4	H9J1K4_BOMMO	Dnaj domain-containing protein	LOC692804	119								BGIBMGA003391-RA;				PF00226;	230.47	59.66	1	3	8	28	119	12.7378	9.94971
914	C	chr10	8644968	8675249	BMgn006836	NM_001111364.1,AK383952,BGIBMGA006836,BGIBMGA006837	H9JBE2	H9JBE2_BOMMO	NADPH cytochrome P450 reductase	Cpr	642			FMN binding [GO:0010181]; iron ion binding [GO:0005506]; NADPH-hemoprotein reductase activity [GO:0003958]	NADPH-hemoprotein reductase activity [GO:0003958]	FMN binding [GO:0010181]; iron ion binding [GO:0005506]; NADPH-hemoprotein reductase activity [GO:0003958]			BGIBMGA006837-RA;				PF00667;PF00258;PF00175;	1711.29	64.49	1	24	33	274	642	73.0756	5.92236
915	C	chr23	13723610	13727427	BMgn011592	AK386266,AK384256,BGIBMGA011592	H9JPY7	H9JPY7_BOMMO	Oligoribonuclease, mitochondrial-like isoform X1		190			exonuclease activity [GO:0004527]; nucleic acid binding [GO:0003676]	exonuclease activity [GO:0004527]	exonuclease activity [GO:0004527]; nucleic acid binding [GO:0003676]			BGIBMGA011592-RA;	101741230;	bmor:101741230;		PF00929;	72.55	15.79	1	1	4	6	190	22.0813	6.68311
916	C	chr8	7570996	7577723	BMgn005392	AK383689,AK379317,BGIBMGA005392	H9J7A0	H9J7A0_BOMMO	Proteasome activator complex subunit 3-like		217			proteasome activator complex [GO:0008537]			proteasome activator complex [GO:0008537]		BGIBMGA005392-RA;				PF02251;	356.79	47.47	1	5	11	48	217	25.4474	9.1001
917	C	chr11	13456163	13458216	BMgn011756	AK384681,AK385781,BGIBMGA011756	H9JQF0	H9JQF0_BOMMO	Ribosomal protein S34	Bmo.829	195								BGIBMGA011756-RA;	101746868;	bmor:101746868;			204.94	51.79	1	4	9	24	195	22.4	9.83252
918	C	chr13	905062	916049	BMgn013717	AK387146,NM_001172722.1,BGIBMGA013717	H9JW04	H9JW04_BOMMO	Coatomer subunit beta (Beta-coat protein)		913			COPI vesicle coat [GO:0030126]; intracellular protein transport [GO:0006886]; structural molecule activity [GO:0005198]; vesicle-mediated transport [GO:0016192]	intracellular protein transport [GO:0006886]; vesicle-mediated transport [GO:0016192]	structural molecule activity [GO:0005198]	COPI vesicle coat [GO:0030126]	Cytoplasm {ECO:0000256|PIRNR:PIRNR005727}. Golgi apparatus membrane {ECO:0000256|PIRNR:PIRNR005727}; Peripheral membrane protein {ECO:0000256|PIRNR:PIRNR005727}; Cytoplasmic side {ECO:0000256|PIRNR:PIRNR005727}. Cytoplasmic vesicle, COPI-coated vesicle membrane {ECO:0000256|PIRNR:PIRNR005727}; Peripheral membrane protein {ECO:0000256|PIRNR:PIRNR005727}; Cytoplasmic side {ECO:0000256|PIRNR:PIRNR00…	BGIBMGA013717-RA;				PF01602;PF07718;PF14806;	642.91	19.28	1	9	18	77	913	100.572	6.85889
919	C	chr19	4093263	4104269	BMgn001876	AK385821,BGIBMGA001876	H9IX93	H9IX93_BOMMO	Alpha-amylase (EC 3.2.1.1)		1061	3.2.1.1		alpha-amylase activity [GO:0004556]; biosynthetic process [GO:0009058]; carbohydrate metabolic process [GO:0005975]; cation binding [GO:0043169]; pyridoxal phosphate binding [GO:0030170]; transferase activity [GO:0016740]	alpha-amylase activity [GO:0004556]; biosynthetic process [GO:0009058]; carbohydrate metabolic process [GO:0005975]; transferase activity [GO:0016740]	alpha-amylase activity [GO:0004556]; cation binding [GO:0043169]; pyridoxal phosphate binding [GO:0030170]; transferase activity [GO:0016740]			BGIBMGA001876-RA;				PF00128;PF02806;PF00155;	794.57	24.88	1	13	28	118	1061	118.337	7.63525
920	U	chr3	12323502	12327800	BMgn008956	AK380316,AK386621,BGIBMGA008956	H9JHF9	H9JHF9_BOMMO	Protein msta, isoform A-like		1295								BGIBMGA008956-RA;				PF01145;PF03638;	308.93	12.43	1	2	18	72	1295	144.749	8.33838
921	U	chr22	13819383	13822128	BMgn009964	AK382334,BGIBMGA009964	H9JKB3	H9JKB3_BOMMO	Cytochrome c-type heme lyase-like		252			holocytochrome-c synthase activity [GO:0004408]; mitochondrion [GO:0005739]	holocytochrome-c synthase activity [GO:0004408]	holocytochrome-c synthase activity [GO:0004408]	mitochondrion [GO:0005739]		BGIBMGA009964-RA;	101739921;	bmor:101739921;		PF01265;	116.09	16.27	1	1	7	35	252	29.4994	7.85498
922	C	chr5	14843783	14844889	BMgn003537	AK385910,BGIBMGA003537	H9J200	H9J200_BOMMO	Gamma-glutamylcyclotransferase-like	Bmo.8243	180			gamma-glutamylcyclotransferase activity [GO:0003839]; glutathione biosynthetic process [GO:0006750]	gamma-glutamylcyclotransferase activity [GO:0003839]; glutathione biosynthetic process [GO:0006750]	gamma-glutamylcyclotransferase activity [GO:0003839]			BGIBMGA003537-RA;					139.1	27.78	1	1	5	6	180	20.8174	6.78564
923	U	chr23	8794284	8798064	BMgn011510	BGIBMGA011510	H9JPQ5	H9JPQ5_BOMMO	Uncharacterized protein LOC101740805		524			sequence-specific DNA binding [GO:0043565]; sequence-specific DNA binding transcription factor activity [GO:0003700]	sequence-specific DNA binding transcription factor activity [GO:0003700]	sequence-specific DNA binding [GO:0043565]; sequence-specific DNA binding transcription factor activity [GO:0003700]			BGIBMGA011510-RA;	101740805;	bmor:101740805;		PF00170;	134.37	18.32	1	1	10	29	524	57.8387	5.74463
924	U	chr19	3837196	3844040	BMgn001950	NM_001044179.1,AK386715,BGIBMGA001950	H9IXG7	H9IXG7_BOMMO	Polyadenylate binding protein 2		231			nucleic acid binding [GO:0003676]; nucleotide binding [GO:0000166]		nucleic acid binding [GO:0003676]; nucleotide binding [GO:0000166]			BGIBMGA001950-RA;				PF00076;	137.26	19.48	1	1	8	65	231	25.4477	8.98291
925	C	chr13	7688662	7691702	BMgn000922	AK384210,BGIBMGA000922	H9IUJ2	H9IUJ2_BOMMO	Interaptin-like	Bmo.2567	338								BGIBMGA000922-RA;				PF10037;	119.7	13.02	1	1	5	10	338	39.976	5.59229
926	U	chr24	17723648	17725323	BMgn012158	AK377226,BGIBMGA012158	H9JRJ8	H9JRJ8_BOMMO	AT-rich interactive domain-containing protein 5B-like		973			DNA binding [GO:0003677]		DNA binding [GO:0003677]			BGIBMGA012158-RA;				PF01388;PF03184;PF03221;	230.44	17.47	1	1	16	49	973	108.494	7.95752
927	C	chr25	7835237	7846923	BMgn004960	AK381484,BGIBMGA004960	H9J619	H9J619_BOMMO	Uncaracterized protein		1658			acireductone synthase activity [GO:0043874]; L-methionine biosynthetic process from methylthioadenosine [GO:0019509]; magnesium ion binding [GO:0000287]	acireductone synthase activity [GO:0043874]; L-methionine biosynthetic process from methylthioadenosine [GO:0019509]	acireductone synthase activity [GO:0043874]; magnesium ion binding [GO:0000287]			BGIBMGA004960-RA;				PF13419;	913.58	23.46	1	13	41	94	1658	186.625	4.55127
928	C	chr4	19094297	19098520	BMgn003767	NM_001142489.1,AK381111,AK377441,AK377255,BGIBMGA003767	H9J2N0	H9J2N0_BOMMO	Autophagy-related protein 3	LOC100216351	323			autophagy [GO:0006914]; cytoplasm [GO:0005737]; protein transport [GO:0015031]	autophagy [GO:0006914]; protein transport [GO:0015031]		cytoplasm [GO:0005737]	Cytoplasm {ECO:0000256|RuleBase:RU004405}.	BGIBMGA003767-RA;				PF03987;PF10381;PF03986;	203.41	23.22	1	3	7	41	323	36.4254	4.66553
929	U	chr9	7549712	7551927	BMgn012559	BGIBMGA012559	H9JSP8	H9JSP8_BOMMO	U3 small nucleolar RNA-associated protein 18 homolog	Bmo.8265	445								BGIBMGA012559-RA;	101740273;	bmor:101740273;			101.9	13.48	1	1	6	21	445	50.2359	9.15869
930	C	chr21	5377161	5379946	BMgn002355	BGIBMGA002355	H9IYM1	H9IYM1_BOMMO	Probable bifunctional methylenetetrahydrofolate dehydrogenase/cyclohydrolase 2-like isoform X1		301			folic acid-containing compound biosynthetic process [GO:0009396]; methylenetetrahydrofolate dehydrogenase (NADP+) activity [GO:0004488]	folic acid-containing compound biosynthetic process [GO:0009396]; methylenetetrahydrofolate dehydrogenase (NADP+) activity [GO:0004488]	methylenetetrahydrofolate dehydrogenase (NADP+) activity [GO:0004488]			BGIBMGA002355-RA;	101741628;	bmor:101741628;		PF00763;PF02882;	313.13	18.27	1	4	8	22	301	32.7121	6.55127
931	C	chr5	2191230	2193750	BMgn013504	AK383239,BGIBMGA013504	H9JVE1	H9JVE1_BOMMO	Uncharacterized protein LOC101739222	Bmo.6844	159								BGIBMGA013504-RA;	101739222;	bmor:101739222;			369.45	68.55	1	6	10	36	159	18.2601	6.01123
932	C	chr22	14115772	14124000	BMgn009974	AK387432,AK387116,BGIBMGA009974	H9JKC3	H9JKC3_BOMMO	2-oxoglutarate dehydrogenase, mitochondrial-like isoform X1	Bmo.3234	1053			oxoglutarate dehydrogenase (succinyl-transferring) activity [GO:0004591]; thiamine pyrophosphate binding [GO:0030976]; tricarboxylic acid cycle [GO:0006099]	oxoglutarate dehydrogenase (succinyl-transferring) activity [GO:0004591]; tricarboxylic acid cycle [GO:0006099]	oxoglutarate dehydrogenase (succinyl-transferring) activity [GO:0004591]; thiamine pyrophosphate binding [GO:0030976]			BGIBMGA009974-RA;				PF00676;PF02779;	1584.79	43.11	1	26	44	201	1053	118.115	7.07861
933	C	chr22	1497989	1511203	BMgn012753	BGIBMGA012753	H9JT91	H9JT91_BOMMO	Endoplasmin-like precursor		830			ATP binding [GO:0005524]; protein folding [GO:0006457]; response to stress [GO:0006950]	protein folding [GO:0006457]; response to stress [GO:0006950]	ATP binding [GO:0005524]			BGIBMGA012753-RA;				PF00183;	1443.12	40.24	1	25	40	281	830	93.6162	5.30029
934	C	chr20	10864985	10875310	BMgn014155	AK386270,BGIBMGA014155	H9JX90	H9JX90_BOMMO	KH domain-containing, RNA-binding, signal transduction-associated protein 3-like isoform X2		377			RNA binding [GO:0003723]		RNA binding [GO:0003723]			BGIBMGA014155-RA;				PF00013;	189.61	17.24	1	4	7	25	377	43.2431	9.34912
935	C	chr16	8554687	8557242	BMgn012905	NM_001046904.1,BGIBMGA012905	H9JTP3	H9JTP3_BOMMO	RAN binding protein	LOC732903	230			intracellular transport [GO:0046907]	intracellular transport [GO:0046907]				BGIBMGA012905-RA;				PF00638;	154.66	17.83	1	2	5	12	230	26.3087	5.04639
[truncated: 1,539 more rows]
