# Supplementary material for: Reassessing ecdysteroidogenic cells from the cell membrane receptors’ perspective
Source: Sci Rep. 2016 Feb 5;6:20229. doi: 10.1038/srep20229 (PMC4742824; doi:10.1038/srep20229)
Supplement: Supplementary Table S3 [file srep20229-s5.xls]

## Sheet: Proteomic analysis Li et al2009
No:	public ID (gene)	Bombyx mori symbol (gene)	NCBI Protein Accession	Uniprot Entry	chromosome ID	chromosome start position	chromosome end position	chromosome strand	scaffold ID	scaffold start position	scaffold end position	scaffold strand	Protein description	Uniprot link	NCBI protein link	Length (AA)	SilkDB V1.0 gene name	Identified in Proteome (Li et al. 2009)	Identified in Proteome	Expressed in Prothoracic glands (qPCR)	Expressed in Prothoracic glands (RNA-seq)
Class A: Rhodopsin-like
1	BMgn002137	BGIBMGA002137	NP_001127728	H9IY04	chr1	3742696	3756171	+	Bm_scaf23	3742696	3756171	+	Similar to melatonin receptor	http://www.uniprot.org/uniprot/H9IY04	http://www.ncbi.nlm.nih.gov/protein/197209928	369	Bmb014211	-	-	-	-
2	BMgn001998	BGIBMGA001998	XP_004932890	H9IXL5	chr1	4747845	4759534	-	Bm_scaf23	4747845	4759534	-	Lung seven transmembrane receptor (GPR107-like)	http://www.uniprot.org/uniprot/H9IXL5	http://www.ncbi.nlm.nih.gov/protein/512933837	514	Bmb008014	-	√ (V-6)	√	√
3	BMgn000697	BGIBMGA000697	XP_004929976	H9ITW7	chr1	10511715	10514037	+	Bm_scaf8	4913761	4916083	+	G protein-coupled receptor (52-like)	http://www.uniprot.org/uniprot/H9ITW7	http://www.ncbi.nlm.nih.gov/protein/512921854	339	Bmb008850	-	√ (V-6)	√	-
4	BMgn003863	BGIBMGA003863	NP_001127716	B3XXN1	chr1	21684307	21697706	+	Bm_scaf72	697489	710888	-	Neuropeptide receptor A18	http://www.uniprot.org/uniprot/B3XXN1	http://www.ncbi.nlm.nih.gov/protein/NP_001127716.1	366	Bmb009688	-	-	√	-
5	BMgn003878	BGIBMGA003878	XP_004924950	H9J2Z1	chr1	22351965	22355436	+	Bm_scaf72	39759	43230	-	G protein-coupled receptor (moody-like)	http://www.uniprot.org/uniprot/H9J2Z1	http://www.ncbi.nlm.nih.gov/protein/512900684	457	Bmb000254	-	-	-	-
6	BMgn008802	BGIBMGA008802	NP_001127711	B3XXM7	chr3	6435822	6515510	-	Bm_scaf134	780783	860471	-	Neuropeptide receptor A14	http://www.uniprot.org/uniprot/B3XXM7	http://www.ncbi.nlm.nih.gov/protein/NP_001127711.1	413	Bmb030145	-	-	-	-
7	BMgn008933	BGIBMGA008933	NP_001127750	B3XXP7	chr3	13217745	13227105	+	Bm_scaf17	189209	198569	-	Neuropeptide receptor A34	http://www.uniprot.org/uniprot/B3XXP7	http://www.ncbi.nlm.nih.gov/protein/197209970	418	Bmb031565	-	-	-	-
8	BMgn009039	BGIBMGA009039	NP_001127712	B3XXM8	chr3	13958385	13984801	+	Bm_scaf63	2089845	2116261	-	Neuropeptide receptor A15	http://www.uniprot.org/uniprot/B3XXM8	http://www.ncbi.nlm.nih.gov/protein/197209896	325	Bmb028449	-	-	-	-
9	BMgn015101	AK377646	XP_004932324	-	chr5	8327385	8331042	-	Bm_scaf20	253140	256797	+	Putative G protein-coupled receptor	-	http://www.ncbi.nlm.nih.gov/protein/XP_004932324.1	351	Bmb033180	√	-	√	√
10	BMgn006361	BGIBMGA006361	NP_001127749	B3XXP6	chr6	9167786	9257916	-	Bm_scaf11	5467856	5557986	-	Neuropeptide receptor A33	http://www.uniprot.org/uniprot/B3XXP6	http://www.ncbi.nlm.nih.gov/protein/NP_001127749.1	399	Bmb004845	-	-	-	-
11	BMgn002733	BGIBMGA002733	NP_001266380	H9IZP8	chr6	18279895	18281864	+	Bm_scaf117	667638	669607	-	SIFamide receptor/neuropeptide FF receptor 2-like	http://www.uniprot.org/uniprot/H9IZP8	http://www.ncbi.nlm.nih.gov/protein/525343908	465	Bmb005697, Bmb003922	-	-	-	-
12	BMgn010037	BGIBMGA010037	clone: fcaL18O12, AK384371, XP_004923314	H9JKI6	chr7	698359	701773	-	Bm_scaf45	20264	23678	-	Putative Prostaglandin receptor	http://www.uniprot.org/uniprot/H9JKI6	http://www.ncbi.nlm.nih.gov/protein/512893961	397	Bmb006955	-	-	√	-
13	BMgn010241	BGIBMGA010241	NP_001108338	A9ZLX7	chr7	8322682	8372631	+	Bm_scaf15	3133931	3183880	+	Dopamine receptor 2	http://www.uniprot.org/uniprot/A9ZLX7	http://www.ncbi.nlm.nih.gov/protein/NP_001108338.1	451	Bmb018964	-	-	-	-
14	BMgn014128	BGIBMGA014128	XP_004925175	H9JX63	chr8	3003554	3033049	+	Bm_scaf76	818780	848275	+	Serotonin receptor	http://www.uniprot.org/uniprot/H9JX63	http://www.ncbi.nlm.nih.gov/protein/512901601	464	Bmb039573	-	-	-	-
15	BMgn009886	BGIBMGA009887	NP_001037033	Q86S10	chr8	17100494	17156828	+	Bm_scaf51	992334	1048668	+	Leucine-rich repeat G protein-coupled receptor (LGR)	http://www.uniprot.org/uniprot/Q86S10	http://www.ncbi.nlm.nih.gov/protein/112983168	736	Bmb028314	-	-	-	-
16	BMgn008039	BGIBMGA008039	NP_001127748	B3XXP5	chr9	29195	52649	+	Bm_scaf41	29195	52649	+	Neuropeptide receptor A32	http://www.uniprot.org/uniprot/B3XXP5	http://www.ncbi.nlm.nih.gov/protein/NP_001127748.1	372	Bmb011240	-	-	-	-
17	BMgn008065	BGIBMGA008065	XP_004922906	H9JEW8	chr9	1125904	1128550	+	Bm_scaf41	1125904	1128550	+	Muscarinic acetylcholine receptor M5-like	http://www.uniprot.org/uniprot/H9JEW8	http://www.ncbi.nlm.nih.gov/protein/512892336	796	Bmb004753	-	-	-	-
18	BMgn012539	BGIBMGA012539	XP_004925237	H9JSM8	chr9	7510910	7518997	+	Bm_scaf77	591001	599088	-	Opsin	http://www.uniprot.org/uniprot/H9JSM8	http://www.ncbi.nlm.nih.gov/protein/512901868	555	Bmb024874	-	-	-	-
19	BMgn002458	BGIBMGA002458	NP_001127720	B3XXN5	chr9	12885144	12899346	+	Bm_scaf14	634270	648472	+	Neuropeptide receptor A22	http://www.uniprot.org/uniprot/B3XXN5	http://www.ncbi.nlm.nih.gov/protein/NP_001127720.1	394	Bmb010568	-	-	-	-
20	BMgn002442	BGIBMGA002442	NP_001127717	B3XXN2	chr9	12928323	12983222	-	Bm_scaf14	677449	732348	-	Neuropeptide receptor A19	http://www.uniprot.org/uniprot/B3XXN2	http://www.ncbi.nlm.nih.gov/protein/NP_001127717.1	446	Bmb000220	-	-	-	-
21	BMgn002506	BGIBMGA002506	NP_001127722	B3XXN7	chr9	15435273	15445478	+	Bm_scaf14	3184399	3194604	+	Neuropeptide receptor A24	http://www.uniprot.org/uniprot/B3XXN7	http://www.ncbi.nlm.nih.gov/protein/NP_001127722.1	391	Bmb000515	-	-	-	-
22	BMgn006675	BGIBMGA006675	NP_001127736	B3XXL3	chr10	319308	335166	+	Bm_scaf10	319308	335166	+	Neuropeptide receptor A1	http://www.uniprot.org/uniprot/B3XXL3	http://www.ncbi.nlm.nih.gov/protein/NP_001127736.1	410	Bmb032616	-	-	-	-
23	BMgn006593	BGIBMGA006593	XP_004930414	H9JAP8	chr10	4887331	4943992	-	Bm_scaf10	4887633	4889640	-	Adenosine receptor A2a-like	http://www.uniprot.org/uniprot/H9JAP8	http://www.ncbi.nlm.nih.gov/protein/512923694	441	Bmb012552	-	-	-	-
24	BMgn006544	BGIBMGA006544	NP_001127710	B3XXM6	chr10	7042649	7083077	-	Bm_scaf10	7042649	7083077	-	Neuropeptide receptor A13	http://www.uniprot.org/uniprot/B3XXM6	http://www.ncbi.nlm.nih.gov/protein/NP_001127710.1	375	Bmb030023	-	-	-	-
25	BMgn015621	AB188256	NP_001036929	Q5FB96	chr10	7168210	7218947	-	Bm_scaf10	7168210	7218947	-	Myosuppressin receptor	http://www.uniprot.org/uniprot/Q5FB96	http://www.ncbi.nlm.nih.gov/protein/112983024	374	Bmb023622	-	-	√	√
26	BMgn015623	AK384813	XP_004930475	-	chr10	7253297	7256497	-	Bm_scaf10	7253297	7256497	-	G protein-coupled receptor (143-like)	-	http://www.ncbi.nlm.nih.gov/protein/512923938	355	Bmb038257	-	-	√	√
27	BMgn006929	BGIBMGA006929	NP_001037502	H9JBN4	chr10	11044278	11051377	+	Bm_scaf44	141084	148183	+	Serotonin receptor 4 (Ser-4)	http://www.uniprot.org/uniprot/Q17239	http://www.ncbi.nlm.nih.gov/protein/NP_001037502.1	446	Bmb033180	-	-	√	-
28	BMgn011918	BGIBMGA011918	XP_004924179	H9JQW2	chr11	6234327	6250382	+	Bm_scaf59	963908	979963	-	Serotonin receptor 1A	http://www.uniprot.org/uniprot/H9JQW2	http://www.ncbi.nlm.nih.gov/protein/XP_004924179	405	Bmb004015	-	-	√	-
29	BMgn011934	BGIBMGA011935	XP_004924161	H9JQX9	chr11	6688420	6738515	+	Bm_scaf59	475775	525870	-	Protein trapped in endoderm-1-like/similar to trehalose receptor	http://www.uniprot.org/uniprot/H9JQX9	http://www.ncbi.nlm.nih.gov/protein/512897472	334	Bmb009684	-	-	√	-
30	BMgn011685	BGIBMGA011685	XP_004931633	H9JQ79	chr11	12506518	12510192	+	Bm_scaf16	1452775	1456449	-	Opsin 2	http://www.uniprot.org/uniprot/H9JQ79	http://www.ncbi.nlm.nih.gov/protein/XP_004931633	194	Bmb022007	-	-	-	-
31	BMgn012114	BGIBMGA012114	NP_001127707	B3XXM3	chr11	17176223	17270624	-	Bm_scaf24	3341741	3436142	+	Neuropeptide receptor A10	http://www.uniprot.org/uniprot/B3XXM3	http://www.ncbi.nlm.nih.gov/protein/NP_001127707.1	437	Bmb021774	-	-	√	-
32	BMgn012041	BGIBMGA012041	NP_001127708	B3XXM4/H9JR81	chr11	17314676	17373800	+	Bm_scaf24	3238565	3297689	-	Neuropeptide receptor A11	http://www.uniprot.org/uniprot/B3XXM4	http://www.ncbi.nlm.nih.gov/protein/NP_001127708.1	464	Bmb042008	-	√ (V-0)	-	-
33	BMgn012112	BGIBMGA012112	NP_001127742	B3XXM0	chr11	17478581	17480570	-	Bm_scaf24	3131795	3133784	+	Neuropeptide receptor A7	http://www.uniprot.org/uniprot/B3XXM0	http://www.ncbi.nlm.nih.gov/protein/NP_001127742.1	443	Bmb011240	-	-	-	-
34	BMgn012104	BGIBMGA012104	XP_004932925	H9JRE4	chr11	17716295	17738403	-	Bm_scaf24	2896070	2882016	+	Opsin 3	http://www.uniprot.org/uniprot/H9JRE4	http://www.ncbi.nlm.nih.gov/protein/512933987	383	Bmb035578	-	-	-	-
35	BMgn010435	BGIBMGA010435	XP_004929443	H9JLN4	chr12	3373313	3383718	-	Bm_scaf6	2214996	2225401	-	Lung seven transmembrane receptor/transmembrane protein 87A-like	http://www.uniprot.org/uniprot/H9JLN4	http://www.ncbi.nlm.nih.gov/protein/512919675	521	Bmb006439	-	√ (V-6)	√	√
36	BMgn010397	BGIBMGA010397	XP_004929484	H9JLJ6	chr12	7228554	7237994	-	Bm_scaf6	6070237	6079677	-	Transmembrane protein 145-like	http://www.uniprot.org/uniprot/H9JLJ6	http://www.ncbi.nlm.nih.gov/protein/512919845	515	Bmb030308	-		√	√
37	BMgn010612	BGIBMGA010612	NP_001036913	Q1MXD2	chr12	11968440	12002234	-	Bm_scaf84	1161529	1195323	-	Diapause hormone receptor	http://www.uniprot.org/uniprot/Q1MXD2	http://www.ncbi.nlm.nih.gov/protein/94039239	436	Bmb017968	-	-	√	-
38	BMgn015908	AB330422	NP_001127737	B3XXL4	chr12	12231133	12236919	+	Bm_scaf84	1424222	1430008	+	Neuropeptide receptor A2	http://www.uniprot.org/uniprot/B3XXL4	http://www.ncbi.nlm.nih.gov/protein/NP_001127737.1	351	Bmb005188	-	-	-	-
39	BMgn010605	BGIBMGA010605	NP_001036977	Q65YS4, H9JM53	chr12	12287689	12339181	-	Bm_scaf84	1480778	1532270	-	Pheromone biosynthesis activating neuropeptide receptor	http://www.uniprot.org/uniprot/Q65YS4	http://www.ncbi.nlm.nih.gov/protein/NP_001036977.1	413	Bmb005188	-	-	-	-
40	BMgn001300	BGIBMGA001300	NP_001127744	B3XXM2/H9IVM0	chr13	2333176	2412752	-	Bm_scaf1	15579020	15658596	+	Neuropeptide receptor A9	http://www.uniprot.org/uniprot/B3XXM2	http://www.ncbi.nlm.nih.gov/protein/NP_001127744.1	464	Bmb016283	-	√ (V-0)	-	-
41	BMgn009499	BGIBMGA009499	NP_001127725	B3XXP0	chr14	2294913	2376265	+	Bm_scaf40	1447406	1528758	+	Neuropeptide receptor A27	http://www.uniprot.org/uniprot/B3XXP0	http://www.ncbi.nlm.nih.gov/protein/NP_001127725.1	450	Bmb037702	-	-	-	-
42	BMgn016059	AB330446	NP_001127723	B3XXN8	chr14	5285973	5330752	+	Bm_scaf38	130751	175530	+	Neuropeptide receptor A25	http://www.uniprot.org/uniprot/B3XXN8	http://www.ncbi.nlm.nih.gov/protein/NP_001127723.1	341	Bmb005188	-	-	-	-
43	BMgn009306	BGIBMGA009306	XP_012543825	H9JIF6	chr14	15016313	15045548	-	Bm_scaf53	2717072	2746307	-	Lutropin-choriogonadotropic hormone receptor-like/Similar to rickets/Bursicon/FSH/TSH/LH-like receptor	http://www.uniprot.org/uniprot/H9JIF6	http://www.ncbi.nlm.nih.gov/protein/827541045	595	Bmb036651	-	-	-	-
44	BMgn007980	BGIBMGA007980	NP_001037007	Q1MW82	chr15	5022	6260	-	Bm_scaf3	9948004	9949242	+	BRFaR/FMRFamide receptor	http://www.uniprot.org/uniprot/Q1MW82	http://www.ncbi.nlm.nih.gov/protein/112983286	412	Bmb037109	-	-	-	-
45	BMgn007930	BGIBMGA007930	XP_004928654	H9JEI3	chr15	2334865	2343080	-	Bm_scaf3	7611184	7619399	+	Serotonin receptor (1D-like)	http://www.uniprot.org/uniprot/H9JEI3	http://www.ncbi.nlm.nih.gov/protein/512916494	380	Bmb013391	-	-	-	√
46	BMgn007787	BGIBMGA007787	NP_001036882	Q95YI3	chr15	9140793	9144905	-	Bm_scaf3	809358	813451	+	Ceropsin (Cerebral opsin/Boceropsin)	http://www.uniprot.org/uniprot/Q95YI3	http://www.ncbi.nlm.nih.gov/protein/112983529	381	Bmb034584	-	-	-	-
47	BMgn007786	BGIBMGA007786	XP_004928488	H9JE39	chr15	9149632	9152282	-	Bm_scaf3	801982	804632	+	Anceropsin (opsin-1)	http://www.uniprot.org/uniprot/H9JE39	http://www.ncbi.nlm.nih.gov/protein/512915848	381	Bmb034583	-	-	-	-
48	KAIKOGA066364	-	XP_004923088	-	chr15	14813546	14819706	+	Bm_scaf42	1821943	1828103	+	Alpha-1D adrenergic receptor-like	-	http://www.ncbi.nlm.nih.gov/protein/512893064	675	Bmb016827	-	-	-	-
49	BMgn003418	KAIKOGA066458	XP_004923092	H9J1N1	chr15	15150953	15193802	+	Bm_scaf42	2159350	2202199	+	Serotonin receptor 2A	http://www.uniprot.org/uniprot/H9J1N1	http://www.ncbi.nlm.nih.gov/protein/XP_004923092	626	Bmb015593	-	-	-	-
50	BMgn012826	BGIBMGA012826	XP_004928935	H9JTG4	chr16	3865524	3866873	+	Bm_scaf4	5252716	5254065	-	Orphan G protein-coupled receptor (Dopamine receptor-like)	http://www.uniprot.org/uniprot/H9JTG4	http://www.ncbi.nlm.nih.gov/protein/512917634	487	Bmb027997	-	-	√	√
51	BMgn008272	BGIBMGA008272	XP_004925963	H9JFH5	chr18	872253	882715	+	Bm_scaf94	872253	882715	+	Dopamine receptor 2-like	http://www.uniprot.org/uniprot/H9JFH5	http://www.ncbi.nlm.nih.gov/protein/512905513	440	Bmb031923, Bmb029637	-	√ (V-6)	-	-
52	BMgn008273	BGIBMGA008273	XP_004925965	H9JFH6	chr18	1143678	1157875	+	Bm_scaf94	1143678	1157875	+	Dopamine D2-like receptor	http://www.uniprot.org/uniprot/H9JFH6	http://www.ncbi.nlm.nih.gov/protein/512905521	536	Bmb037031. Bmb031923, Bmb029637	-	-	-	-
53	BMgn008437	BGIBMGA008437	XP_004928383	H9JFZ0	chr18	3606638	3630950	+	Bm_scaf2	1482383	1506695	+	Parapinopsin-like	http://www.uniprot.org/uniprot/H9JFZ0	http://www.ncbi.nlm.nih.gov/protein/512915412	560	Bmb023682	-	-	-	-
54	KAIKOGA006380	-	XP_004928433	-	chr18	10560901	10565919	-	Bm_scaf2	8436646	8441664	-	Orphan G protein-coupled receptor (moody-like)	-	http://www.ncbi.nlm.nih.gov/protein/512915618	424	Bmb041046	-	-	√	-
55	BMgn008322	BGIBMGA008322	XP_004928434	H9JFM5	chr18	10566559	10566774	-	Bm_scaf2	8442304	8442519	-	Orphan G protein-coupled receptor (moody-like)	http://www.uniprot.org/uniprot/H9JFM5	http://www.ncbi.nlm.nih.gov/protein/XP_004928434	445	Bmb009451	-	-	-	-
56	BMgn008534	BGIBMGA008534	XP_004928327	H9JG87	chr18	10833446	10842187	+	Bm_scaf2	8709191	8717932	+	Orphan G protein-coupled receptor (moody-like)	http://www.uniprot.org/uniprot/H9JG87	http://www.ncbi.nlm.nih.gov/protein/512915180	387	Bmb009684	-	-	√	-
57	BMgn004083	BGIBMGA004085	NP_001127743	B3XXM1	chr19	7691862	7759078	+	Bm_scaf36	635731	702947	+	Neuropeptide receptor A8	http://www.uniprot.org/uniprot/B3XXM1	http://www.ncbi.nlm.nih.gov/protein/197209958	436	Bmb030023	-	-	-	-
58	BMgn004033	BGIBMGA004034	NP_001127738	B3XXL5	chr19	7876790	7923680	-	Bm_scaf36	820659	867549	-	Neuropeptide receptor A3	http://www.uniprot.org/uniprot/B3XXL5	http://www.ncbi.nlm.nih.gov/protein/197209948	435	Bmb028497	-	-	√	-
59	BMgn004032	BGIBMGA004032	NP_001127718	B3XXN3	chr19	7972586	7984128	-	Bm_scaf36	916455	927997	-	Neuropeptide receptor A20	http://www.uniprot.org/uniprot/B3XXN3	http://www.ncbi.nlm.nih.gov/protein/197209908	429	Bmb023622	-	-	-	-
60	BMgn004428	BGIBMGA004429	NP_001127740	B3XXL7	chr20	2030777	2152042	-	Bm_scaf37	151644	272909	-	Neuropeptide receptor A5	http://www.uniprot.org/uniprot/B3XXL7	http://www.ncbi.nlm.nih.gov/protein/197209952	533	Bmb020124	-	-	-	√
61	BMgn004424	BGIBMGA004424	NP_001127714	B3XXM9	chr20	2287185	2360258	-	Bm_scaf37	408052	481125	-	Neuropeptide receptor A16	http://www.uniprot.org/uniprot/B3XXM9	http://www.ncbi.nlm.nih.gov/protein/197209900	416	Bmb011240	-	-	-	-
62	BMgn001531	BGIBMGA001531	NP_001127719	B3XXN4	chr21	9744052	9831513	+	Bm_scaf7	3526861	3614322	+	Neuropeptide receptor A21/Corazonin receptor	http://www.uniprot.org/uniprot/B3XXN4	http://www.ncbi.nlm.nih.gov/protein/NP_001127719.1	364	Bmb020300	-	-	-	-
63	BMgn001412	BGIBMGA001412	NP_001127726	B3XXP1	chr21	12086933	12126114	-	Bm_scaf7	5869742	5908923	-	Neuropeptide receptor A28/ACP receptor	http://www.uniprot.org/uniprot/B3XXP1	http://www.ncbi.nlm.nih.gov/protein/197209924	418	Bmb020300	-	-	-	-
64	BMgn007166	BGIBMGA007166	NP_001127745	B3XXP2	chr21	16961823	17049500	-	Bm_scaf74	426869	514546	-	Neuropeptide receptor A29	http://www.uniprot.org/uniprot/B3XXP2	http://www.ncbi.nlm.nih.gov/protein/197209962	416	Bmb029750	-	-	-	-
65	BMgn012745	AB330456	NP_001127751	B3XXP8	chr22	580037	729989	+	Bm_scaf93	580037	729989	+	Neuropeptide receptor A35	http://www.uniprot.org/uniprot/B3XXP8	http://www.ncbi.nlm.nih.gov/protein/NP_001127751.1	397	Bmb032616	-	-	-	-
66	BMgn012730	BGIBMGA012731	NP_001127709	B3XXM5	chr22	834954	922405	-	Bm_scaf93	834954	922405	-	Neuropeptide receptor A12	http://www.uniprot.org/uniprot/B3XXM5	http://www.ncbi.nlm.nih.gov/protein/197209890	441	Bmb025572	-	-	-	-
67	BMgn000313	BGIBMGA000313	NP_001127721	B3XXN6	chr22	9171381	9211124	+	Bm_scaf18	1284420	1324163	-	Neuropeptide receptor A23	http://www.uniprot.org/uniprot/B3XXN6	http://www.ncbi.nlm.nih.gov/protein/197209914	483	Bmb024288	-	-	-	-
68	BMgn010894	BGIBMGA010894	NP_001127746	B3XXP3	chr22	21802919	21873834	-	Bm_scaf61	1491325	1562240	+	Neuropeptide receptor A30	http://www.uniprot.org/uniprot/B3XXP3	http://www.ncbi.nlm.nih.gov/protein/197209964	428	Bmb020096, Bmb005489	-	-	-	-
69	BMgn010893	BGIBMGA010893	NP_001127724	B3XXN9	chr22	21940914	21947744	-	Bm_scaf61	1417415	1424245	+	Neuropeptide receptor A26	http://www.uniprot.org/uniprot/B3XXN9	http://www.ncbi.nlm.nih.gov/protein/197209920	441	Bmb005489	-	-	-	-
70	BMgn010995	BGIBMGA010995	XP_004925506	H9JN92	chr23	2326954	2328431	+	Bm_scaf83	771447	772924	+	Muscarinic acetylcholine receptor DM1	http://www.uniprot.org/uniprot/H9JN92	http://www.ncbi.nlm.nih.gov/protein/512902975	722	Bmb009117, Bmb009115	-	-	-	-
71	BMgn011067	BGIBMGA011067	NP_001037504	Q75Q62	chr23	4379779	4465517	+	Bm_scaf31	734431	820169	+	Tyramine receptor 1	http://www.uniprot.org/uniprot/Q75Q62	http://www.ncbi.nlm.nih.gov/protein/42662203	479	Bmb016827	-	-	-	-
72	BMgn011554	BGIBMGA011554	XP_004932670	H9JPU9	chr23	11227065	11228938	+	Bm_scaf22	2522647	2524520	+	G protein-coupled receptor (161-like)	http://www.uniprot.org/uniprot/H9JPU9	http://www.ncbi.nlm.nih.gov/protein/512932951	458	Bmb022188	-	-	-	-
73	BMgn000093	BGIBMGA000094	NP_001108346	B0F4F1	chr24	6663816	6707304	-	Bm_scaf43	815716	859204	-	Sex peptide receptor	http://www.uniprot.org/uniprot/B0F4F1	http://www.ncbi.nlm.nih.gov/protein/168823423	406	Bmb013705. Bmb025988	-	-	√	-
74	BMgn017127	BGIBMGA004830	XP_004923410	H9J5P0	chr25	5074323	5087026	+	Bm_scaf46	164231	176934	-	Adrenergic receptor 1A-like	http://www.uniprot.org/uniprot/H9J5P0	http://www.ncbi.nlm.nih.gov/protein/512894357	353	Bmb042067	-	√ (V-6)	-	-
75	BMgn010821	BGIBMGA010821	NP_001164649	H9JMR8	chr26	3123618	3141422	+	Bm_scaf25	3123618	3141422	+	Tyramine receptor 2	http://www.uniprot.org/uniprot/H9JMR8	http://www.ncbi.nlm.nih.gov/protein/283945472	452	Bmb018458	-	-	-	-
76	BMgn002287	BGIBMGA002287	XP_004922111	H9IYF3	chr26	5579736	5581369	-	Bm_scaf34	149079	150712	-	Serotonin receptor (GPR5ht3)	http://www.uniprot.org/uniprot/H9IYF3	http://www.ncbi.nlm.nih.gov/protein/512888592	498	Bmb006455	-	-	-	-
77	BMgn002275	BGIBMGA002277	NP_001108459	A9ZLX6	chr26	6394346	6444235	-	Bm_scaf34	963689	1013578	-	Dopamine receptor 1	http://www.uniprot.org/uniprot/A9ZLX6	http://www.ncbi.nlm.nih.gov/protein/169234675	408	Bmb005556	-	-	-	-
78	BMgn002316	BGIBMGA002316	NP_001091748	Q08JR9	chr26	7440062	7471334	+	Bm_scaf34	2009405	2040677	+	Octopamine receptor 1	http://www.uniprot.org/uniprot/Q08JR9	http://www.ncbi.nlm.nih.gov/protein/148298865	507	Bmb000616	-	-	-	-
79	BMgn002325	BGIBMGA002325	NP_001171666	D5MQ02	chr26	8161268	8165197	+	Bm_scaf34	2730611	2734540	+	Octopamine receptor 2	http://www.uniprot.org/uniprot/D5MQ02	http://www.ncbi.nlm.nih.gov/protein/296080739	393	Bmb017479	-	-	-	-
80	BMgn002248	BGIBMGA002248	XP_004922133	H9IYB6, H9IYB5	chr26	8801958	8818739	-	Bm_scaf34	3371301	3388082	-	Octopamine receptor B1-like	http://www.uniprot.org/uniprot/H9IYB5	http://www.ncbi.nlm.nih.gov/protein/512888722	385	Bmb012877	-	-	-	-
81	BMgn002244	BGIBMGA002245	NP_001127741	B3XXL8	chr26	9024859	9062392	-	Bm_scaf34	3594202	3631735	-	Neuropeptide receptor A6-A	http://www.uniprot.org/uniprot/B3XXL8	http://www.ncbi.nlm.nih.gov/protein/197209954	549	Bmb014181	-	-	-	-
81	BMgn002244	BGIBMGA002245	NP_001165737	B3XXL9	chr26	9039346	9062392	-	Bm_scaf34	3608689	3631735	-	Neuropeptide receptor A6-B	http://www.uniprot.org/uniprot/B3XXL9	http://www.ncbi.nlm.nih.gov/protein/288558748	541	Bmb014181	-	-	-	-
82	BMgn000016	BGIBMGA000016	NP_001127739	B3XXL6	chr26	11415131	11498434	-	Bm_scaf98	454888	538191	-	Neuropeptide receptor A4	http://www.uniprot.org/uniprot/B3XXL6	http://www.ncbi.nlm.nih.gov/protein/NP_001127739.1	382	Bmb018958	-	-	-	-
83	BMgn005707	BGIBMGA005708	NP_001037035	H9J866					Bm_scaf143	184273	283013	+	Allatostatin-A receptor (BAR)	http://www.uniprot.org/uniprot/H9J866	http://www.ncbi.nlm.nih.gov/protein/112983160	361	Bmb010632	-	-	-	-
84	BMgn002767	BGIBMGA002767	NP_001037049	Q8T6U9					Bm_scaf146	281995	308470	+	Adipokinetic hormone receptor	http://www.uniprot.org/uniprot/Q8T6U9	http://www.ncbi.nlm.nih.gov/protein/112983116	405	Bmb012215	-	-	-	-
85	BMgn005910	BGIBMGA005910	NP_001127747	B3XXP4					Bm_scaf167	153221	182825	+	Neuropeptide receptor A31	http://www.uniprot.org/uniprot/B3XXP4	http://www.ncbi.nlm.nih.gov/protein/NP_001127747.1	462	Bmb020767	-	-	-	-
86	BMgn014506	BGIBMGA014506	NP_001127715	B3XXN0					Bm_scaf326	4007	6880	+	Neuropeptide receptor A17	http://www.uniprot.org/uniprot/B3XXN0	http://www.ncbi.nlm.nih.gov/protein/NP_001127715.1	371	Bmb023154	-	-	-	-
Class B: Secretin-like
1	BMgn000547	BGIBMGA000547	NP_001127735	B3XXQ2	chr1	9487302	9507493	-	Bm_scaf8	3889348	3909539	-	Neuropeptide receptor B4	http://www.uniprot.org/uniprot/B3XXQ2	http://www.ncbi.nlm.nih.gov/protein/NP_001127735.1	418	Bmb023586	-	-	√	-
2	BMgn012241	BGIBMGA012242	NP_001127733	B3XXQ0	chr1	18093661	18181712	-	Bm_scaf26	3029105	3117156	-	Neuropeptide receptor B2	http://www.uniprot.org/uniprot/B3XXQ0	http://www.ncbi.nlm.nih.gov/protein/NP_001127733.1	643	Bmb006691	√	-	√	√
3	KAIKOGA021124	-	XP_004930290	-	chr5	14571183	14573612	+	Bm_scaf9	3151808	3154237	-	Putative G protein-coupled receptor/Similar to CG11318	-	http://www.ncbi.nlm.nih.gov/protein/XP_004930290.1	1230	Bmb024024	-		-	-
4	KAIKOGA039395	-	AEM43036	J7EQT7	chr8	12465705	12489599	+	Bm_scaf19	5301588	5325482	+	Methuselah-like protein 10	http://www.uniprot.org/uniprot/J7EQT7	http://www.ncbi.nlm.nih.gov/protein/343466328	476	Bmb007174, Bmb007173	-		-	-
5	BMgn009810	BGIBMGA009810	AEM43038	H9JJV9	chr8	14575142	14593760	-	Bm_scaf161	248295	266913	-	Methuselah-like protein 10	http://www.uniprot.org/uniprot/H9JJV9	http://www.ncbi.nlm.nih.gov/protein/343466332	422	Bmb003267	-	-	-	-
6	BMgn009926	BGIBMGA009927	NP_001127732	B3XXP9	chr8	18797170	18877387	+	Bm_scaf51	2689010	2769227	+	Neuropeptide receptor B1	http://www.uniprot.org/uniprot/B3XXP9	http://www.ncbi.nlm.nih.gov/protein/NP_001127732.1	396	Bmb028314	-	-	√	-
7	BMgn012453	BGIBMGA012453	NP_001127734	B3XXQ1	chr9	9527611	9546519	+	Bm_scaf56	2204356	2223264	-	Neuropeptide receptor B3	http://www.uniprot.org/uniprot/B3XXQ1	http://www.ncbi.nlm.nih.gov/protein/NP_001127734.1	769	Bmb025820	-	-	√	-
8	BMgn002824	BGIBMGA002824	XP_004921670	H9IZY9	chr10	17885946	17896436	+	Bm_scaf30	1306939	1317429	-	G protein-coupled receptor (64-like)	http://www.uniprot.org/uniprot/H9IZY9	http://www.ncbi.nlm.nih.gov/protein/512885887	1228	Bmb038257, Bmb028368	-	√ (V-0)	-	-
9	BMgn002851	BGIBMGA002851	XP_004921552	H9J016	chr10	19193296	19196543	-	Bm_scaf30	6832	10079	+	Orphan G protein-coupled receptor (Methuselah 1-like)	http://www.uniprot.org/uniprot/H9J016	http://www.ncbi.nlm.nih.gov/protein/512885183	589	Bmb028835, Bmb028836	-	-	√	√
10	BMgn001910	BGIBMGA001910	XP_004933474	H9IXC7	chr19	6503580	6535972	+	Bm_scaf28	20160	52552	-	Diuretic hormone receptor	http://www.uniprot.org/uniprot/H9IXC7	http://www.ncbi.nlm.nih.gov/protein/XP_004933474	478	Bmb019361	-	-	-	-
11	BMgn000467	BGIBMGA000467	XP_004932061	H9IT87	chr22	5339152	5386810	-	Bm_scaf18	5108734	5156392	+	Similar to Starry night	http://www.uniprot.org/uniprot/H9IT87	http://www.ncbi.nlm.nih.gov/protein/512930410	3333	Bmb012555	-	-	√	√
12	BMgn011318	BGIBMGA011318	XP_004930804	H9JP64	chr23	15755323	15764929	+	Bm_scaf12	1249193	1258799	+	G protein-coupled receptor (125-like)	http://www.uniprot.org/uniprot/H9JP64	http://www.ncbi.nlm.nih.gov/protein/512925297	1622	Bmb012870	-	√ (V-0)	√	√
13	BMgn000089	BGIBMGA000089	XP_004923184	H9IS63	chr24	7176778	7184646	-	Bm_scaf43	1328678	1336546	-	Putative G protein-coupled receptor	http://www.uniprot.org/uniprot/H9IS63	http://www.ncbi.nlm.nih.gov/protein/XP_004923184.1	566	Bmb037577, Bmb002520	-	-	-	-
14	BMgn004952	KAIKOGA082487	XP_004924489	H9J611	chr25	7687120	7695753	+	Bm_scaf65	206120	214753	-	Methuselah-like 2	http://www.uniprot.org/uniprot/H9J611	http://www.ncbi.nlm.nih.gov/protein/512898814	407	Bmb007174	-	-	√	√
15	BMgn004952	BGIBMGA004952	XP_004924490	J7ETB0	chr25	7696839	7702887	+	Bm_scaf65	198986	205034	-	G protein-coupled receptor Methuselah 5-like	http://www.uniprot.org/uniprot/J7ETB0	http://www.ncbi.nlm.nih.gov/protein/512898818	495	Bmb018517	-	-	√	√
16	BMgn005714	BGIBMGA005714	XP_004933901	H9J872	chr27	5839247	5859885	-	Bm_scaf120	279997	293118	-	Latrophilin 2-like receptor	http://www.uniprot.org/uniprot/H9J872	http://www.ncbi.nlm.nih.gov/protein/512938003	611	Bmb015274	-	-	√	√
Class C: Metabotropic glutamate-like
1	BMgn008849	BGIBMGA008849	XP_004931867	H9JH52	chr3	7531668	7549363	+	Bm_scaf17	5866951	5884646	-	Orphan G protein-coupled receptor (CG31760-like)	http://www.uniprot.org/uniprot/H9JH52	http://www.ncbi.nlm.nih.gov/protein/512929622	696	Bmb017941	-	-	-	-
2	BMgn003036	BGIBMGA003036	XP_004931058	H9J0J9	chr4	15291834	15295409	+	Bm_scaf13	3043325	3046900	-	Orphan G protein-coupled receptor (158-like)	http://www.uniprot.org/uniprot/H9J0J9	http://www.ncbi.nlm.nih.gov/protein/512926327	510	Bmb021231	-	-	-	-
3	BMgn005757	BGIBMGA005757	XP_004923923	H9J8B5	chr5	19441674	19463791	+	Bm_scaf54	1454844	1476961	-	Orphan G protein-coupled receptor (158-like)	http://www.uniprot.org/uniprot/H9J8B5	http://www.ncbi.nlm.nih.gov/protein/512896485	960	Bmb031219	-	-	-	-
4	BMgn014256	BGIBMGA014256	XP_004925390	H9JXJ0	chr8	2619	12058	-	Bm_scaf80	2619	12058	-	Metabotropic glutamate receptor 2-like	http://www.uniprot.org/uniprot/H9JXJ0	http://www.ncbi.nlm.nih.gov/protein/512902502	1101	Bmb042145	-	-	-	-
5	BMgn014261	BGIBMGA014261	XP_004925395	H9JXJ4, H9JXJ5, H9JXJ6	chr8	703093	787080	+	Bm_scaf80	703093	787080	+	Metabotropic glutamate receptor 4	http://www.uniprot.org/uniprot/H9JXJ4	http://www.ncbi.nlm.nih.gov/protein/512902520	1012	Bmb026445	-	-	-	-
6	BMgn005482	BGIBMGA005482	XP_004932177	H9J7J0	chr8	11487245	11491207	+	Bm_scaf19	4323128	4327090	+	Metabotropic glutamate receptor 3-like	http://www.uniprot.org/uniprot/H9J7J0	http://www.ncbi.nlm.nih.gov/protein/512930910	530	Bmb021205	-	-	√	√
7	BMgn010460	BGIBMGA010460	XP_004929541	H9JLQ8	chr12	2303428	2334897	-	Bm_scaf6	1145111	1176580	-	GABA-B-R3 receptor	http://www.uniprot.org/uniprot/H9JLQ8	http://www.ncbi.nlm.nih.gov/protein/512920073	1247	Bmb011911	-	-	-	-
8	BMgn007837	BGIBMGA007837	XP_004928760	H9JE90	chr15	6961930	7008694	-	Bm_scaf3	2945570	2992334	+	GABA-B-R1 receptor	http://www.uniprot.org/uniprot/H9JE90	http://www.ncbi.nlm.nih.gov/protein/512916925	998	Bmb007589	-	-	-	-
9	BMgn013368	BGIBMGA013368	XP_004926648	H9JV05	chr27	542850	576326	+	Bm_scaf112	542850	576326	+	GABA-B-R2 receptor	http://www.uniprot.org/uniprot/H9JV05	http://www.ncbi.nlm.nih.gov/protein/512908303	1351	Bmb028465	-	-	-	-
Class D: Frizzled/Smoothened
1	BMgn007383	BGIBMGA007384	XP_004926331	H9JCY7	chr3	25157	33994	+	Bm_scaf55	25157	33994	+	G protein-coupled receptor (Frizzled-10-like)	http://www.uniprot.org/uniprot/H9JCY7	http://www.ncbi.nlm.nih.gov/protein/512896740	347	Bmb032412	-	-	-	-
2	BMgn007492	BGIBMGA007492/AK382226	XP_004926331	H9JD95	chr3	4337106	4384938	+	Bm_scaf102	1121457	1169289	+	Atypical G protein-coupled receptor (GPRfz3: frizzled-5-like/frizzled-4-like)	http://www.uniprot.org/uniprot/H9JD95	http://www.ncbi.nlm.nih.gov/protein/512906986	320	Bmb038471	-	-	-	-
3	BMgn008884	BGIBMGA008885	XP_004931775	H9JH88	chr3	9767634	9776225	+	Bm_scaf17	3640089	3648680	-	Similar to Smoothened	http://www.uniprot.org/uniprot/H9JH88	http://www.ncbi.nlm.nih.gov/protein/512929246	757	Bmb007618	-	-	√	√
4	BMgn005935	BGIBMGA005935	XP_004929280	H9J8U3	chr4	8041472	8043513	-	Bm_scaf5	8041472	8043513	-	Similar to Frizzled	http://www.uniprot.org/uniprot/H9J8U3	http://www.ncbi.nlm.nih.gov/protein/512919047	565	Bmb013739	-	-	√	√
5	BMgn004639	BGIBMGA004639	XP_004927411	H9J549					Bm_scaf164	199184	202092	-	Similar to Frizzled 2	http://www.uniprot.org/uniprot/H9J549	http://www.ncbi.nlm.nih.gov/protein/512911435	485	Bmb032412	-	-	√	√
Unclassified Seven-transmembrane GPCRs
1	BMgn010416	BGIBMGA010416	XP_004929457	H9JLL5	chr12	5128218	5148676	-	Bm_scaf6	3969901	3990359	-	Progestin and adiponectin receptor family member 3-like	http://www.uniprot.org/uniprot/H9JLL5	http://www.ncbi.nlm.nih.gov/protein/512919733	340	Bmb000811	-	-	√	-
2	BMgn009529	BGIBMGA009529	XP_004922851	H9JJ28	chr14	4398962	4410008	+	Bm_scaf40	3551455	3562501	+	Transmembrane 7 superfamily member 3-like	http://www.uniprot.org/uniprot/H9JJ28	http://www.ncbi.nlm.nih.gov/protein/512892118	537	Bmb005749	-		√	√
3	BMgn009418	BGIBMGA009418	NM_001099846	H9JIR7	chr14	10436897	10439966	+	Bm_scaf81	773317	776386	+	Adiponectin receptor	http://www.uniprot.org/uniprot/H9JIR7	http://www.ncbi.nlm.nih.gov/protein/153792512	371	Bmb024505	-	√ (V-0)(V-6)	-	-
Odorant receptors
1	BMgn014699	-	NP_001036875	Q5WA61	chr1	12377437	12385061	+	Bm_scaf8	6779483	6787107	+	Odorant receptor (BmOr-1)	http://www.uniprot.org/uniprot/Q5WA61	http://www.ncbi.nlm.nih.gov/protein/112983558	430	Bmb008036	-	-	-	√
2	BMgn014730	-	NP_001036926	Q5FBD9	chr1	16432650	16437671	-	Bm_scaf26	1368094	1373115	-	Odorant receptor (BmOr-4)	http://www.uniprot.org/uniprot/Q5FBD9	http://www.ncbi.nlm.nih.gov/protein/112982926	424	Bmb008036	-	-	-	-
3	BMgn012274	BGIBMGA012274	NP_001116805	B1B1Q2	chr1	16440806	16447936	-	Bm_scaf26	1376250	1383380	-	Odorant receptor (BmOr-9)	http://www.uniprot.org/uniprot/B1B1Q2	http://www.ncbi.nlm.nih.gov/protein/182509188	414	Bmb008036	-	-	-	-
4	BMgn003879	BGIBMGA003879	NP_001036925	Q5FBE0	chr1	22373371	22378552	+	Bm_scaf72	16643	21824	-	Odorant receptor (BmOr-3)	http://www.uniprot.org/uniprot/Q5FBE0	http://www.ncbi.nlm.nih.gov/protein/112982950	439	Bmb008036	-	-	-	-
5	BMgn007389	BGIBMGA007389	NP_001103476	A7E3H6	chr3	317083	319882	+	Bm_scaf55	317084	319882	+	Odorant receptor (BmOr-35)	http://www.uniprot.org/uniprot/A7E3H6	http://www.ncbi.nlm.nih.gov/protein/158508574	412	Bmb025931	-	-	-	-
6	BMgn007347/BK005944	BGIBMGA007347	NP_001103477	A7E3H9	chr3	1691763	1694164	-	Bm_scaf55	1691763	1694164	-	Odorant receptor (BmOr-38)	http://www.uniprot.org/uniprot/A7E3H9	http://www.ncbi.nlm.nih.gov/protein/158508576	412	Bmb030151	-	-	-	-
7	BMgn007347/BK005945	-	NP_001116807	B1B1Q7	chr3	1687382	1689705	-	Bm_scaf55	1687382	1689705	-	Odorant receptor (BmOr-39)	http://www.uniprot.org/uniprot/B1B1Q7	http://www.ncbi.nlm.nih.gov/protein/182509192	340	Bmb025931	-	-	-	-
8	BMgn015093	AK379250	NP_001166603	A7E3F8	chr5	7697697	7701506	-	Bm_scaf20	882676	886485	+	Odorant receptor (BmOr-13)	http://www.uniprot.org/uniprot/A7E3F8	http://www.ncbi.nlm.nih.gov/protein/290559921	385	Bmb030643	√	-	-	-
9	BMgn015094	-	NP_001104829	B1B1Q5	chr5	7716393	7717150	-	Bm_scaf20	867033	867789	+	Odorant receptor (BmOr-12)	http://www.uniprot.org/uniprot/B1B1Q5	http://www.ncbi.nlm.nih.gov/protein/162462524	393	Bmb030643	-	-	-	-
10	BMgn002663	BGIBMGA002663	NP_001166619	C4B7Y9	chr5	7725336	7729208	-	Bm_scaf20	854974	858846	+	Odorant receptor (BmOr-61)	http://www.uniprot.org/uniprot/C4B7Y9	http://www.ncbi.nlm.nih.gov/protein/290560861	393	Bmb030643	-	-		-
11	BMgn015095	-	NP_001091789	A7E3F9	chr5	7733910	7735951	-	Bm_scaf20	848231	850272	+	Odorant receptor (BmOr-15)	http://www.uniprot.org/uniprot/A7E3F9	http://www.ncbi.nlm.nih.gov/protein/148298756	396	Bmb030643	-	-	-	-
12	BMgn015194	AK377676	NP_001166611	C4B7Y7	chr5	20907140	20913343	+	Bm_scaf54	5292	11495	-	Odorant receptor (BmOr-59)	http://www.uniprot.org/uniprot/C4B7Y7	http://www.ncbi.nlm.nih.gov/protein/290560851	397	Bmb019491	-	-	-	-
13	BMgn015195	-	NP_001091792	Q0EEF2	chr5	20914625	20917808	+	Bm_scaf54	827	4010	-	Odorant receptor (BmOr-26)	http://www.uniprot.org/uniprot/Q0EEF2	http://www.ncbi.nlm.nih.gov/protein/148298762	390	Bmb033046	-	-	-	-
14	BMgn002226	BGIBMGA002226	NP_001106227	B1B1Q0	chr6	17235996	17248365	+	Bm_scaf122	322217	334586	+	Odorant receptor (BmOr-7)	http://www.uniprot.org/uniprot/B1B1Q0	http://www.ncbi.nlm.nih.gov/protein/163838688	419	Bmb008036	-	-	-	-
15	BMgn002227	BGIBMGA002227	NP_001036927	Q5FBD8	chr6	17262739	17272418	+	Bm_scaf122	348960	358639	+	Odorant receptor (BmOr-5)	http://www.uniprot.org/uniprot/Q5FBD8	http://www.ncbi.nlm.nih.gov/protein/112982948	417	Bmb008036	-	-		-
16	BMgn015347	-	NP_001166615	C4B7Y1	chr7	11343890	11347233	+	Bm_scaf15	6155139	6158482	+	Odorant receptor (BmOr-53)	http://www.uniprot.org/uniprot/C4B7Y1	http://www.ncbi.nlm.nih.gov/protein/290559933	348	Bmb003573	-	-	-	-
17	BMgn010296	BGIBMGA010296	NP_001166893	C4B7V8	chr7	11355159	11357460	+	Bm_scaf15	6166408	6168709	+	Odorant receptor (BmOr-27)	http://www.uniprot.org/uniprot/C4B7V8	http://www.ncbi.nlm.nih.gov/protein/290650676	407	Bmb029943	-	-	-	-
18	BMgn015369	-	NP_001166620	C4B7Z2	chr8	1328159	1345773	+	Bm_scaf80	1328159	1345773	+	Odorant receptor (BmOr-63)	http://www.uniprot.org/uniprot/C4B7Z2	http://www.ncbi.nlm.nih.gov/protein/290563364	392	Bmb007914	-	-	-	-
19	BMgn014230	BGIBMGA014230	NP_001104798	A7E3I6	chr8	1349577	1363363	-	Bm_scaf80	1349578	1363363	-	Odorant receptor (BmOr-45)	http://www.uniprot.org/uniprot/A7E3I6	http://www.ncbi.nlm.nih.gov/protein/162461258	390	Bmb030643	-	-	-	-
20	BMgn014229	BGIBMGA014229	NP_001104818	A7E3I8	chr8	1374164	1380912	-	Bm_scaf80	1374165	1380912	-	Odorant receptor (BmOr-47)	http://www.uniprot.org/uniprot/A7E3I8	http://www.ncbi.nlm.nih.gov/protein/162462595	383	Bmb030643	-	-	-	-
21	BMgn014273	BGIBMGA014273	NP_001166618	C4B7Y6	chr8	1390171	1396609	+	Bm_scaf80	1390172	1396609	+	Odorant receptor (BmOr-58)	http://www.uniprot.org/uniprot/C4B7Y6	http://www.ncbi.nlm.nih.gov/protein/290559937	340	Bmb030643	-	-	-	-
22	BMgn012457	BGIBMGA012457	NP_001091786	H9JSE6	chr9	9780279	9787810	-	Bm_scaf56	1963066	1970596	+	Odorant receptor (BmOr-30)	http://www.uniprot.org/uniprot/H9JSE6	http://www.ncbi.nlm.nih.gov/protein/148298744	397	Bmb010453	-	-	-	-
23	BMgn012469	BGIBMGA012469	NP_001155301	C4B7Y8	chr9	10506263	10511236	-	Bm_scaf56	1239640	1244612	+	Odorant receptor (BmOr-60)	http://www.uniprot.org/uniprot/C4B7Y8	http://www.ncbi.nlm.nih.gov/protein/240255406	436	Bmb030643	-	-	-	-
24	KAIKOGA030051	-	BAH66361	C4B7Z5	chr9	13298982	13305924	-	Bm_scaf14	1048108	1055050	-	Odorant receptor (BmOr-66)	http://www.uniprot.org/uniprot/C4B7Z5	http://www.ncbi.nlm.nih.gov/protein/238623774	212	Bmb023750	-	-	-	-
25	BMgn015542	-	NP_001166622	C4B7Z4	chr9	13356336	13360706	-	Bm_scaf14	1105463	1109832	-	Odorant receptor (BmOr-65)	http://www.uniprot.org/uniprot/C4B7Z4	http://www.ncbi.nlm.nih.gov/protein/290560867	239	Bmb023750	-	-	-	-
26	BMgn002472	BGIBMGA002473, BGIBMGA002472	NP_001166621	C4B7Z3	chr9	13661945	13682188	+	Bm_scaf14	1411072	1431314	+	Odorant receptor (BmOr-64)	http://www.uniprot.org/uniprot/C4B7Z3	http://www.ncbi.nlm.nih.gov/protein/290559939	341	Bmb015065	-	-	-	-
27	BMgn002545	BGIBMGA002545	NP_001091785	Q0EEG1	chr9	17905302	17910350	+	Bm_scaf14	5654429	5659476	+	Odorant receptor (BmOr-19)	http://www.uniprot.org/uniprot/Q0EEG1	http://www.ncbi.nlm.nih.gov/protein/148298665	401	Bmb023195	-	-	-	-
28	BMgn015573	-	NP_001166605	C4B7V1	chr9	17912801	17917803	+	Bm_scaf14	5661928	5666929	+	Odorant receptor (BmOr-20)	http://www.uniprot.org/uniprot/C4B7V1	http://www.ncbi.nlm.nih.gov/protein/290563309	400	Bmb023195	-	-	-	-
29	KAIKOGA023608	-	BAH66325	C4B7V9	chr10	4770968	4773161	+	Bm_scaf10	4770968	4773161	+	Odorant receptor (BmOr-28)	http://www.uniprot.org/uniprot/C4B7V9	http://www.ncbi.nlm.nih.gov/protein/238623703	169	Bmb034572	-	-	-	-
30	BMgn006598	BGIBMGA006598	NP_001166616	C4B7Y2/H9JAQ3	chr10	4870098	4874572	-	Bm_scaf10	4870098	4874572	-	Odorant receptor (BmOr-54)	http://www.uniprot.org/uniprot/C4B7Y2	http://www.ncbi.nlm.nih.gov/protein/290560855	387	Bmb030151	-	√ (V-0)	-	-
31	BMgn006597	BGIBMGA006597	NP_001166612	C4B7Y3	chr10	4879782	4883463	-	Bm_scaf10	4879783	4883463	-	Odorant receptor (BmOr-55)	http://www.uniprot.org/uniprot/C4B7Y3	http://www.ncbi.nlm.nih.gov/protein/290559929	388	Bmb015386	-	-	-	-
32	BMgn015849	-	NP_001036928	Q5FBD7	chr12	4418371	4426517	+	Bm_scaf6	3260055	3268200	+	Odorant receptor (BmOr-6)	http://www.uniprot.org/uniprot/Q5FBD7	http://www.ncbi.nlm.nih.gov/protein/112982988	407	Bmb037005	-	-	-	-
33	BMgn010609	BGIBMGA010609	BAH66328	A7E3H3	chr12	12154270	12159901	-	Bm_scaf84	1347360	1352990	-	Odorant receptor (BmOr-32)	http://www.uniprot.org/uniprot/A7E3H3	http://www.ncbi.nlm.nih.gov/protein/238623709	583	Bmb011576, Bmb017455	-	-	-	-
34	BMgn016016	-	NP_001104828	Q0EEF3	chr13	10876196	10882806	+	Bm_scaf1	7108967	7115576	-	Odorant receptor (BmOr-25)	http://www.uniprot.org/uniprot/Q0EEF3	http://www.ncbi.nlm.nih.gov/protein/162462502	404	Bmb010674	-	-	-	-
35	BMgn016295	-	NP_001159625	C7SFP3	chr16	2855007	2873833	+	Bm_scaf4	6245757	6264582	-	Odorant receptor (BmOr-57)	http://www.uniprot.org/uniprot/C7SFP3	http://www.ncbi.nlm.nih.gov/protein/261245111	390	Bmb030643	-	-	-	-
36	BMgn016296	-	NP_001155299	C7SFP2	chr16	2894280	2904271	+	Bm_scaf4	6215319	6225309	-	Odorant receptor (BmOr-46)	http://www.uniprot.org/uniprot/C7SFP2	http://www.ncbi.nlm.nih.gov/protein/240255410	465	Bmb030643	-	-	-	-
37	BMgn013012	BGIBMGA013012	NP_001037060	Q7YT34	chr16	4349215	4359200	-	Bm_scaf4	4760390	4770374	+	Odorant receptor (BmOr-2)	http://www.uniprot.org/uniprot/Q7YT34	http://www.ncbi.nlm.nih.gov/protein/112983084	472	Bmb030643	-	-	-	-
38	BMgn012597	BGIBMGA012597	NP_001104819	B1B1Q3	chr19	355574	364044	-	Bm_scaf100	355575	364044	-	Odorant receptor (BmOr-10)	http://www.uniprot.org/uniprot/B1B1Q3	http://www.ncbi.nlm.nih.gov/protein/162462631	388	Bmb022364	-	-	-	-
39	BMgn004057/BMgn014003	BGIBMGA004057	NP_001166614	C4B7X7	chr19	7056808	7057408	-	Bm_scaf36	678	1277	-	Odorant receptor (BmOr-49)	http://www.uniprot.org/uniprot/C4B7X7	http://www.ncbi.nlm.nih.gov/protein/290563354	199	Bmb030643	-	-	-	-
40	BMgn001505	BGIBMGA001505	NP_001091818	A7E3I3	chr21	7352411	7358135	+	Bm_scaf7	1135221	1140944	+	Odorant receptor (BmOr-42)	http://www.uniprot.org/uniprot/A7E3I3	http://www.ncbi.nlm.nih.gov/protein/148298766	388	Bmb035326	-	-	-	-
41	KAIKOGA016642	-	BAH66362	C4B7Z6	chr21	8544315	8546969	+	Bm_scaf7	2327124	2329778	+	Odorant receptor (BmOr-67)	http://www.uniprot.org/uniprot/C4B7Z6	http://www.ncbi.nlm.nih.gov/protein/238623776	171	Bmb019492	-	-	-	-
42	BMgn001543	BGIBMGA001543	NP_001157209	B1B1Q1	chr21	10612118	10619929	+	Bm_scaf7	4394928	4402738	+	Odorant receptor (BmOr-8)	http://www.uniprot.org/uniprot/B1B1Q1	http://www.ncbi.nlm.nih.gov/protein/254939543	398	Bmb002942	-	-	-	-
43	BMgn001544/BK005929	KAIKOGA017188	NP_001104831	Q0EEF7	chr21	10658516	10680247	+	Bm_scaf7	4441325	4463056	+	Odorant receptor (BmOr-21)	http://www.uniprot.org/uniprot/Q0EEF7	http://www.ncbi.nlm.nih.gov/protein/162462571	378	Bmb002942	-	-		-
44	BMgn001544/BK005930	BGIBMGA001544	NP_001166613	C4B7V3	chr21	10671228	10672728	+	Bm_scaf7	4454037	4455537	+	Odorant receptor (BmOr-22)	http://www.uniprot.org/uniprot/C4B7V3	http://www.ncbi.nlm.nih.gov/protein/NP_001166613.1	401	Bmb002942	-	-		-
45	BMgn016745	-	NP_001166607	C4B7X3	chr21	10945049	10956557	+	Bm_scaf7	4727859	4739366	+	Odorant receptor (BmOr-44)	http://www.uniprot.org/uniprot/C4B7X3	http://www.ncbi.nlm.nih.gov/protein/290563344	323	Bmb030643	-	-	-	-
46	BMgn016771	-	NP_001157210	Q0EEG1	chr21	16538764	16543928	-	Bm_scaf74	3811	8974	-	Odorant receptor (BmOr-17)	http://www.uniprot.org/uniprot/Q0EEG1	http://www.ncbi.nlm.nih.gov/protein/254939545	401	Bmb029299	-	-	-	-
47	KAIKOGA100240	-	BAH66345	C4B7X9	chr22	16169029	16175494	-	Bm_scaf108	743743	750208	+	Odorant receptor (BmOr-50)	http://www.uniprot.org/uniprot/C4B7X9	http://www.ncbi.nlm.nih.gov/protein/238623742	220	Bmb019492	-	-	-	-
48	KAIKOGA106019	-	BAH66346	C4B7Y0	chr22	17977541	17981917	-	Bm_scaf140	558305	562681	-	Odorant receptor (BmOr-51)	http://www.uniprot.org/uniprot/C4B7Y0	http://www.ncbi.nlm.nih.gov/protein/238623744	210	Bmb019491	-	-		-
49	BMgn016872	-	NP_001166892	A7E3H7	chr22	19936506	19939288	+	Bm_scaf68	668990	671771	-	Odorant receptor (BmOr-36)	http://www.uniprot.org/uniprot/A7E3H7	http://www.ncbi.nlm.nih.gov/protein/290650661	395	Bmb003573	-	-	-	-
50	BMgn010882	BGIBMGA010882	NP_001166894	C4B7W0	chr22	23054978	23059645	+	Bm_scaf61	305515	310181	-	Odorant receptor (BmOr-29)	http://www.uniprot.org/uniprot/C4B7W0	http://www.ncbi.nlm.nih.gov/protein/290650771	392	Bmb003573	-	-	-	-
51	BMgn011379	BGIBMGA011379	NP_001166602	B1B1Q7	chr23	18640377	18646106	+	Bm_scaf12	4134248	4139976	+	Odorant receptor (BmOr-14)	http://www.uniprot.org/uniprot/B1B1Q7	http://www.ncbi.nlm.nih.gov/protein/290560836	390	Bmb033046	-	-		-
52	BMgn017181	-	NP_001091787	A7E3I2	chr25	11118136	11124260	+	Bm_scaf32	1663583	1669706	-	Odorant receptor (BmOr-41)	http://www.uniprot.org/uniprot/A7E3I2	http://www.ncbi.nlm.nih.gov/protein/148298822	387	Bmb022364	-	-	-	-
53	BMgn017182	-	NP_001166608	C4B7X1	chr25	11127835	11131624	+	Bm_scaf32	1656219	1660007	-	Odorant receptor (BmOr-40)	http://www.uniprot.org/uniprot/C4B7X1	http://www.ncbi.nlm.nih.gov/protein/290560845	320	Bmb022364	-	-	-	-
54	BMgn017183	-	NP_001104832	B1B1Q9	chr25	11147067	11152233	+	Bm_scaf32	1635610	1640775	-	Odorant receptor (BmOr-16)/Odorant receptor (BmOr-31)	http://www.uniprot.org/uniprot/B1B1Q9	http://www.ncbi.nlm.nih.gov/protein/290566751	388	Bmb022364	-	-	-	-
55	BMgn004759	BGIBMGA004759	NP_001104799	A7E3H8	chr25	16663235	16665975	+	Bm_scaf57	10797	13536	-	Odorant receptor (BmOr-37)	http://www.uniprot.org/uniprot/A7E3H8	http://www.ncbi.nlm.nih.gov/protein/162461284	384	Bmb025931	-	-	-	-
56	BMgn002328	BGIBMGA002328	NP_001166895	C4B7V0	chr26	8491112	8494755	+	Bm_scaf34	3060456	3064098	+	Odorant receptor (BmOr-18)/Odorant receptor (BmOr-43)	http://www.uniprot.org/uniprot/C4B7V0	http://www.ncbi.nlm.nih.gov/protein/290651022	375	Bmb014826	-	-	-	-
57	KAIKOGA073005	-	BAH66363	C4B7Z7	chr27	3291743	3314354	+	Bm_scaf50	1252815	1275426	+	Odorant receptor (BmOr-68)	http://www.uniprot.org/uniprot/C4B7Z7	http://www.ncbi.nlm.nih.gov/protein/238623778	117	Bmb030643	-	-		-
58	BMgn013391	BGIBMGA013391	NP_001103623	A7E3H4	chr27	3314331	3321969	-	Bm_scaf50	1275404	1283041	-	Odorant receptor (BmOr-33)/Highly similar to Odorant receptor (BmOr-68)	http://www.uniprot.org/uniprot/A7E3H4	http://www.ncbi.nlm.nih.gov/protein/158711751	399	Bmb010453	-	-		-
59	BMgn013764	BGIBMGA013764	NP_001166604	B1B1Q4	chr28	6799085	6804757	-	Bm_scaf47	439787	445458	-	Odorant receptor (BmOr-11)	http://www.uniprot.org/uniprot/B1B1Q4	http://www.ncbi.nlm.nih.gov/protein/290563295	396	Bmb020526	-	-	-	-
60	BMgn013763	BGIBMGA013763	NP_001155300	A7E3G7	chr28	6808800	6813999	-	Bm_scaf47	449502	454700	-	Odorant receptor (BmOr-24)	http://www.uniprot.org/uniprot/A7E3G7	http://www.ncbi.nlm.nih.gov/protein/240255412	408	Bmb010675	-	-	-	-
61	BMgn013762	BGIBMGA013762	NP_001166606	Q0EEF5	chr28	6830084	6834845	-	Bm_scaf47	470786	475546	-	Odorant receptor (BmOr-23)	http://www.uniprot.org/uniprot/Q0EEF5	http://www.ncbi.nlm.nih.gov/protein/290563338	327	Bmb010674	-	-	-	-
62	BMgn017332	-	NP_001166617	C4B7Y4	chr28	9237307	9250334	-	Bm_scaf47	2878009	2891035	-	Odorant receptor (BmOr-56)	http://www.uniprot.org/uniprot/C4B7Y4	http://www.ncbi.nlm.nih.gov/protein/290563360	401	Bmb003573	-	-	-	-
63	KAIKOGA115882	-	BAH66357	C4B7Z1					Bm_scaf1600	1986	2847	+	Odorant receptor (BmOr-62)	http://www.uniprot.org/uniprot/C4B7Z1	http://www.ncbi.nlm.nih.gov/protein/BAH66357	214	Bmb010453	-	-		-
64	BMgn017581	-	NP_001103624	A7E3H5					Bm_scaf5327	126	913	-	Odorant receptor (BmOr-34)/Highly similar to Odorant receptor (BmOr-68)	http://www.uniprot.org/uniprot/A7E3H5	http://www.ncbi.nlm.nih.gov/protein/158711753	400	Bmb010453	-	-		-
													Odorant receptor (BmOr-48)
													Odorant receptor (BmOr-52)
Gustatory receptors
1	KAIKOGA075754	KBtr3101202	DAA06392	B7FF45	chr5	20336413	20339996	-	Bm_scaf54	578639	582222	+	Gustatory receptor 58 (BmGr58)	http://www.uniprot.org/uniprot/B7FF45	http://www.ncbi.nlm.nih.gov/protein/217416221	390	Bmb038010	-	-	-
2	KAIKOGA075753	-	-	-	chr5	20341475	20343351	+	Bm_scaf54	575284	577160	-	Gustatory receptor 59 (BmGr59F)	-	-	388	Bmb038010	-	-
3	KAIKOGA024750	-	-	-	chr6	5259050	5272183	+	Bm_scaf11	1559120	1572253	+	Gustatory receptor 52 (BmGr52J)/Highly similar to BmGr50S	-	-	401	Bmb038365	-	-
4	KAIKOGA024756	KBtr3101207	DAA06387	B7FF40	chr6	5278059	5280820	-	Bm_scaf11	1578129	1580890	-	Gustatory receptor 50 (BmGr50S)	http://www.uniprot.org/uniprot/B7FF40	http://www.ncbi.nlm.nih.gov/protein/217416211	401	Bmb038365	-	-
5	KAIKOGA024749	-	-	-	chr6	5253548	5255423	-	Bm_scaf11	1553618	1555493	-	Gustatory receptor 49 (BmGr49SJI)/Highly similar to BmGr51F	-	-	289	Bmb038365	-	-
6	KAIKOGA024753	KBtr3101206	DAA06388	B7FF41	chr6	5287214	5290606	-	Bm_scaf11	1587284	1590676	-	Gustatory receptor 51 (BmGr51F)	http://www.uniprot.org/uniprot/B7FF41	http://www.ncbi.nlm.nih.gov/protein/217416213	402	Bmb038365	-	-
7	BMgn010085	BGIBMGA010085	-	H9JKN4	chr7	3301187	3303579	+	Bm_scaf45	2623092	2625484	+	Gustatory receptor 54 (BmGr54S)	http://www.uniprot.org/uniprot/H9JKN4	-	367	Bmb027971	-	-	-	-
8	KAIKOGA069315	KBtr3101211	DAA06383	B7FF36	chr7	3431647	3434636	+	Bm_scaf45	2753552	2756541	+	Gustatory receptor 27 (Gr27)	http://www.uniprot.org/uniprot/B7FF36	http://www.ncbi.nlm.nih.gov/protein/217416203	362	Bmb027971	-	-	-
9	KAIKOGA069317	-	-	-	chr7	3437205	3438743	-	Bm_scaf45	2759110	2760648	-	Gustatory receptor 28 (BmGr28P)	-	-	373	Bmb027971	-	-	-
10	KAIKOGA069318	-	-	-	chr7	3441022	3442142	+	Bm_scaf45	2762927	2764047	+	Gustatory receptor 31 (BmGr31JI)/Highly similar to BmGr29	-	-	301	Bmb027971	-	-
11	BMgn010087	KBtr3101210	DAA06384	B7FF37	chr7	3535376	3536515	+	Bm_scaf45	2857281	2858420	+	Gustatory receptor 29 (BmGr29)	http://www.uniprot.org/uniprot/B7FF37	http://www.ncbi.nlm.nih.gov/protein/217416205	351	Bmb043365	-	-		-
12	BMgn010087	KBtr3101209	DAA06385	B7FF38	chr7	3535376	3536515	+	Bm_scaf45	2857281	2858420	+	Gustatory receptor 30 (BmGr30S)/Highly similar to BmGr29	http://www.uniprot.org/uniprot/B7FF38	http://www.ncbi.nlm.nih.gov/protein/217416207	351	Bmb027971	-	-		-
13	KAIKOGA069319	KBtr3101214	XP_004923309	B7FF33	chr7	3535376	3547194	+	Bm_scaf45	2857281	2869099	+	Gustatory receptor 17 (BmGr17F)	http://www.uniprot.org/uniprot/B7FF33	http://www.ncbi.nlm.nih.gov/protein/512893947	394	Bmb038608	-	-	-
14	KAIKOGA069322	KBtr3101217	DAA06377	B7FF30	chr7	3552919	3555755	+	Bm_scaf45	2874824	2877660	+	Gustatory receptor 14 (Gr14)	http://www.uniprot.org/uniprot/B7FF30	http://www.ncbi.nlm.nih.gov/protein/217416190	370	Bmb038608, Bmb038609	-	-	-
15	KAIKOGA069324	KBtr3101216	DAA06378	B7FF31	chr7	3558295	3565091	+	Bm_scaf45	2880200	2886996	+	Gustatory receptor 15 (Gr15)	http://www.uniprot.org/uniprot/B7FF31	http://www.ncbi.nlm.nih.gov/protein/217416192	371	Bmb027971	-	-	-
16	KAIKOGA069325	KBtr3101215	DAA06379	B7FF32	chr7	3565106	3566679	+	Bm_scaf45	2887011	2888584	+	Gustatory receptor 16 Bm(Gr16F)	http://www.uniprot.org/uniprot/B7FF32	http://www.ncbi.nlm.nih.gov/protein/217416194	372	Bmb038608	-	-	-
17	BMgn010244	BGIBMGA010244	XP_004931409	H9JL43	chr7	8462036	8465097	+	Bm_scaf15	3273285	3276346	+	Gustatory receptor 3 (BmGr3F)/Gustatory and odorant receptor 24-like	http://www.uniprot.org/uniprot/H9JL43	http://www.ncbi.nlm.nih.gov/protein/827558283	471	Bmb029467	-	-	-	-
18	KAIKOGA038177	-	NP_001233217	F8WPI3	chr8	7494467	7493481	-	Bm_scaf19	330350	329364	-	Gustatory receptor 68 [Bombyx mori]	http://www.uniprot.org/uniprot/F8WPI3	http://www.ncbi.nlm.nih.gov/protein/350536295	381	-		-	-
19	BMgn005420	BGIBMGA005420	XP_004932762	H9JPX4	chr8	8040256	8051849	+	Bm_scaf19	876139	887732	+	Gustatory receptor 2 (BmGr2NJ)/Gustatory and odorant receptor 22-like	http://www.uniprot.org/uniprot/H9JPX4	http://www.ncbi.nlm.nih.gov/protein/827558283	459	Bmb016661	-	-	-	-
20	KAIKOGA023220	-	XP_012549524	-	chr10	3208109	3209322	+	Bm_scaf10	3208109	3209322	+	Gustatory receptor 55 (BmGr55)	-	http://www.ncbi.nlm.nih.gov/protein/827556330	407	-		-	-
21	KAIKOGA023222	KBtr3101204	DAA06390	B7FF43	chr10	3215498	3216190	+	Bm_scaf10	3215498	3216190	+	Gustatory receptor 56 (BmGr56)	http://www.uniprot.org/uniprot/B7FF43	http://www.ncbi.nlm.nih.gov/protein/217416217	390	Bmb002552	-	-	-
22	BMgn006625	KBtr3101203,KAIKOGA023225,BGIBMGA006625	DAA06391	B7FF44	chr10	3227146	3228789	-	Bm_scaf10	3227146	3228789	-	Gustatory receptor 57 (BmGr57)	http://www.uniprot.org/uniprot/B7FF44	http://www.ncbi.nlm.nih.gov/protein/217416219	386	Bmb002552	-	-	-	-
23	BMgn010302	KBtr3101213,BGIBMGA010302	DAA06381	B7FF34	chr12	38080	41630	-	Bm_scaf127	38080	41630	-	Gustatory receptor 18 (BmGr18)	http://www.uniprot.org/uniprot/B7FF34	http://www.ncbi.nlm.nih.gov/protein/217416198	366	Bmb025834	-	-		-
24	KAIKOGA103910	-	-	B7FF34	chr12	58307	59533	+	Bm_scaf127	58307	59533	+	Gustatory receptor 20 (BmGr20J)/Highly similar to BmGr18	http://www.uniprot.org/uniprot/B7FF34	-	366	Bmb025834	-	-
25	BMgn010301	BGIBMGA010301	-	H9JLA0	chr12	121731	123249	-	Bm_scaf127	121731	123249	-	Gustatory receptor 21 (BmGr21)	http://www.uniprot.org/uniprot/H9JLA0	-	404	Bmb034465	-	-	-	-
26	KAIKOGA014742	-	-	-	chr12	4074132	4077112	+	Bm_scaf6	2915815	2918795	+	Gustatory receptor 12 (BmGr12P)	-	-	365	Bmb027971	-	-	-
27	KAIKOGA014744	KBtr3101198	DAA06396	B7FF49	chr12	4087692	4097892	-	Bm_scaf6	2929375	2939575	-	Gustatory receptor 64 (BmGr64F)	http://www.uniprot.org/uniprot/B7FF49	http://www.ncbi.nlm.nih.gov/protein/217416229	359	Bmb027971	-	-	-
28	KAIKOGA014744	-	-	-	chr12	4087692	4097892	-	Bm_scaf6	2929375	2939575	-	Gustatory receptor 24 (BmGr24P)	-	-	365	-		-
29	KAIKOGA014744	-	-	-	chr12	4087692	4097892	-	Bm_scaf6	2929375	2939575	-	Gustatory receptor 65 (BmGr65JI)/Highly similar to BmGr64F	-	-	258	Bmb027971	-	-
30	BMgn005235	BGIBMGA005235	-	H9J6U3	chr12	15045724	15050651	-	Bm_scaf110	393604	398531	+	Gustatory receptor 25 (BmGr25J)	http://www.uniprot.org/uniprot/H9J6U3	-	372	Bmb043128	-	-	-	-
31	KAIKOGA001747	-	XP_004927812, ACD85125	B3GTD9	chr13	11554996	11560197	-	Bm_scaf1	6431575	6436776	+	Gustatory receptor 46 (BmGr46JR)	http://www.uniprot.org/uniprot/B3GTD9	http://www.ncbi.nlm.nih.gov/protein/512913089	377	-		-
32	KAIKOGA001747	-	-	-	chr13	11554996	11560197	-	Bm_scaf1	6431575	6436776	+	Gustatory receptor 44 (BmGr44P)	-	-	131	-		-
33	BMgn016021	EU769121	NP_001124346, ACD85124	B3GTD8	chr13	11569490	11571959	-	Bm_scaf1	6419813	6422282	+	Gustatory receptor 45 (BmGr45JR)	http://www.uniprot.org/uniprot/B3GTD8	http://www.ncbi.nlm.nih.gov/protein/195963347	399	-		-		-
34	KAIKOGA001739	-	-	-	chr13	11576814	11582166	+	Bm_scaf1	6409606	6414958	-	Gustatory receptor 48 (BmGr48F)	-	-	404	-		-	-
35	KAIKOGA000862	KBtr3101208	DAA06386	B7FF39	chr13	14803551	14805903	+	Bm_scaf1	3185869	3188221	-	Gustatory receptor 33 (Gr33)	http://www.uniprot.org/uniprot/B7FF39	http://www.ncbi.nlm.nih.gov/protein/217416209	359	Bmb027971	-	-
36	KAIKOGA000860	-	-	-	chr13	14807949	14808623	+	Bm_scaf1	3183149	3183823	-	Gustatory receptor 32 (BmGr32S)/Highly similar to BmGr33	-	-	359	Bmb027971	-	-
37	KAIKOGA000860	-	-	-	chr13	14807949	14808623	+	Bm_scaf1	3183149	3183823	-	Gustatory receptor 34 (BmGr34J)/Highly similar to Gr33	-	-	359	Bmb027971	-	-
38	KAIKOGA000853	-	-	-	chr13	14824329	14825269	-	Bm_scaf1	3166503	3167443	+	Gustatory receptor 35 (BmGr35S)	-	-	378	Bmb027971	-	-
39	KAIKOGA000852	-	-	-	chr13	14826357	14829038	-	Bm_scaf1	3162734	3165415	+	Gustatory receptor 37 (BmGr37JI)	-	-	328	Bmb027971	-	-	-
40	KAIKOGA000851	-	-	-	chr13	14829861	14831948	+	Bm_scaf1	3159824	3161911	-	Gustatory receptor 36 (BmGr36JP)	-	-	357	Bmb027971	-	-	-
41	EU769123	-	XP_004928010, ACD85126	B3GTE0	chr13	14868168	14871068	-	Bm_scaf1	3120704	3123604	+	Gustatory receptor 47	http://www.uniprot.org/uniprot/B3GTE0	http://www.ncbi.nlm.nih.gov/protein/512913914	324	Bmb014316	-	-	-
42	KAIKOGA000841	-	-	-	chr13	14872178	14873336	+	Bm_scaf1	3118436	3119594	-	Gustatory receptor 40 (BmGr40SP)	-	-	351	-		-
43	BMgn001067	BGIBMGA001067	-	H9IUY7	chr13	17400613	17404106	+	Bm_scaf1	587666	591159	-	Gustatory receptor 39 (BmGr39SI)	http://www.uniprot.org/uniprot/H9IUY7	-	351	-		-	-	-
44	KAIKOGA008392	KBtr3101212	DAA06382	B7FF35	chr15	5168180	5170225	+	Bm_scaf3	4784039	4786084	-	Gustatory receptor 26 (Gr26)	http://www.uniprot.org/uniprot/B7FF35	http://www.ncbi.nlm.nih.gov/protein/217416200	364	-		-	-
45	KAIKOGA066374	-	XP_012552783	-	chr15	14846706	14848403	-	Bm_scaf42	1855103	1856800	-	Gustatory receptor 64a-like, putative	-	http://www.ncbi.nlm.nih.gov/protein/827539222	401	Bmb014699, Bmb024692	-	-	-
46	KAIKOGA066375	-	XP_012552783	-	chr15	14850201	14855274	+	Bm_scaf42	1858598	1863671	+	Gustatory receptor 4 (BmGr4S)/Putative gustatory receptor 64a-like	-	http://www.ncbi.nlm.nih.gov/protein/827539222	396	Bmb024692	-	-	-
47	KAIKOGA066383	-	XP_012552784	-	chr15	14874759	14876806	-	Bm_scaf42	1883156	1885203	-	Gustatory receptor 5 (BmGr5NJF)/Gustatory receptor for sugar taste 64f-like	-	http://www.ncbi.nlm.nih.gov/protein/827539224	327	Bmb024692	-	-	-
48	BMgn003416	BGIBMGA003416	NP_001091788	Q0EEF8	chr15	14917116	14929915	+	Bm_scaf42	1925514	1938312	+	Gustatory receptor 6 (BmGr6P)	http://www.uniprot.org/uniprot/Q0EEF8	http://www.ncbi.nlm.nih.gov/protein/148298675	241	Bmb024692	-	-	-	-
49	BMgn013246	BGIBMGA013246	NP_001091791	Q0EEF4	chr16	13249864	13255016	-	Bm_scaf39	1983705	1988856	+	Gustatory receptor 10 (BmGr10)	http://www.uniprot.org/uniprot/Q0EEF4	http://www.ncbi.nlm.nih.gov/protein/148298681	445	Bmb022528	-	-	-	-
50	BMgn013176	BGIBMGA013176	EU769120,NP_001124345	B3GTD7	chr16	13273539	13283868	+	Bm_scaf39	1954852	1965181	-	Gustatory receptor 9 (BmGr9R)/Ion channel	http://www.uniprot.org/uniprot/B3GTD7	http://www.ncbi.nlm.nih.gov/protein/195963345	449	Bmb010140	-	-	-	-
51	KAIKOGA107421	KBtr3101219	DAA06375	B7FF28	chr17	5237367	5241694	+	Bm_scaf154	310674	315001	+	Gustatory receptor 11 (BmGr11F)	http://www.uniprot.org/uniprot/B7FF28	http://www.ncbi.nlm.nih.gov/protein/217416186	380	-		-	-
52	BMgn008420	BGIBMGA008420	XP_012547033	H9JFX3	chr18	2828260	2838136	+	Bm_scaf2	704005	713881	+	Gustatory receptor 18 (BmGr18)/Highly similar to BmGr18	http://www.uniprot.org/uniprot/H9JFX3	http://www.ncbi.nlm.nih.gov/protein/827549966	366	Bmb025834	-	-		-
53	KAIKOGA106989	KBtr3101200	DAA06394	B7FF47	chr20	8708869	8730023	+	Bm_scaf150	28842	49996	+	Gustatory receptor 62 (BmGr62)	http://www.uniprot.org/uniprot/B7FF47	http://www.ncbi.nlm.nih.gov/protein/217416225	388	Bmb038609	-	-	-
54	KAIKOGA096197	-	DAA06395	B7FF48	chr20	12387673	12387882	-	Bm_scaf96	94237	94446	-	Gustatory receptor 63 (BmGr63F)	http://www.uniprot.org/uniprot/B7FF48	http://www.ncbi.nlm.nih.gov/protein/217416227	416	Bmb029467	-	-	-
55	BMgn004715	-	NP_001233216	F8WPI2	chr22	16359466	16361309	+	Bm_scaf108	557928	559771	+	Gustatory receptor 67	http://www.uniprot.org/uniprot/F8WPI2	http://www.ncbi.nlm.nih.gov/protein/350536275	351	Bmb023566	-	-	-	-
56	KAIKOGA100195	-	BAK52798	F8WPI1	chr22	16367689	16398901	-	Bm_scaf108	520336	551548	+	Gustatory receptor 66	http://www.uniprot.org/uniprot/F8WPI1	http://www.ncbi.nlm.nih.gov/protein/340545032	344	Bmb023566	-	-	-
57	BMgn011447	KBtr3101205,BGIBMGA011447	DAA06389	B7FF42	chr23	12342100	12343344	-	Bm_scaf22	3637682	3638926	-	Gustatory receptor 53 (BmGr53)	http://www.uniprot.org/uniprot/B7FF42	http://www.ncbi.nlm.nih.gov/protein/217416215	413	Bmb038609	-	-	-	-
58	BMgn011579	BGIBMGA011579	XP_004932263	H9J7C8	chr23	12828326	12840074	+	Bm_scaf22	4123908	4135656	+	Gustatory receptor 1 (BmGr1N)/Gustatory and odorant receptor 22-like	http://www.uniprot.org/uniprot/H9J7C8	http://www.ncbi.nlm.nih.gov/protein/512931280	432	Bmb016661	-	-	-	-
59	KAIKOGA027869	KBtr3101218	DAA06376	B7FF29	chr23	20706237	20713846	+	Bm_scaf12	6200107	6207716	+	Gustatory receptor 13 (Gr13)	http://www.uniprot.org/uniprot/B7FF29	http://www.ncbi.nlm.nih.gov/protein/217416188	363	Bmb038609	-	-	-
60	KAIKOGA080894	-	-	-	chr28	10968874	10969672	+	Bm_scaf62	897363	898161	+	Gustatory receptor 38 (BmGr38P)	-	-	346	Bmb027971	-	-
61	KAIKOGA107845	KBtr3101201	DAA06393	B7FF46					Bm_scaf160	79182	80463	+	Gustatory receptor 61 (BmGr61)	http://www.uniprot.org/uniprot/B7FF46	http://www.ncbi.nlm.nih.gov/protein/217416223	390	Bmb038010	-	-	-
62	BMgn014438	BGIBMGA014438	XP_012547033	H9JY20					Bm_scaf212	9261	14258	+	Gustatory receptor 18/Highly similar to BmGr18	http://www.uniprot.org/uniprot/H9JY20	http://www.ncbi.nlm.nih.gov/protein/827549966	305	Bmb025834	-	-		-
63	BMgn014437	BGIBMGA014437	XP_012547033	H9JY19					Bm_scaf212	15929	16093	-	Gustatory receptor 19 (BmGr19J)/Highly similar to BmGr18	http://www.uniprot.org/uniprot/H9JY19	http://www.ncbi.nlm.nih.gov/protein/827549966	366	Bmb025834	-	-		-
64	BMgn014433	BGIBMGA014433	-	H9JY15					Bm_scaf212	70989	75288	-	Gustatory receptor 23 (BmGr23J)	http://www.uniprot.org/uniprot/H9JY15	-	377	Bmb038608	-	-	-	-
65	BMgn014432	BGIBMGA014432	-	H9JY14					Bm_scaf212	77623	81124	-	Gustatory receptor 22 (BmGr22J)	http://www.uniprot.org/uniprot/H9JY14	-	358	Bmb038608	-	-	-	-
66	BMgn000213	KBtr3101220,BGIBMGA000213	DAA06374	B7FF27					Bm_scaf379	5388	6869	+	Gustatory receptor 7 (BmGr7)	http://www.uniprot.org/uniprot/B7FF27	http://www.ncbi.nlm.nih.gov/protein/217416184	439	Bmb009480	-	-	-	-
67	BMgn017471	-	EU769119,NP_001124344	B3GTD6					Bm_scaf379	13009	20005	-	Gustatory receptor 8 (BmGr8R)	http://www.uniprot.org/uniprot/B3GTD6	http://www.ncbi.nlm.nih.gov/protein/195963343	417	Bmb009480	-	-	-	-
68	KAIKOGA112648	-	-	-					Bm_scaf444	4789	5082	+	Gustatory receptor 41 (BmGr41SF)	-	-	404	-		-
69	KAIKOGA112651	-	-	-					Bm_scaf444	10904	19839	+	Gustatory receptor 42 (BmGr42P)	-	-	388	-		-	-
70	KAIKOGA112651	-	-	-					Bm_scaf444	10904	19839	+	Gustatory receptor 43 (BmGr43JI)	-	-	355	-		-	-
71	BMgn017519	KBtr3101199	NP_001124347	B3GTE1					Bm_scaf762	3135	6958	-	Gustatory receptor 60 (BmGr60JR)	http://www.uniprot.org/uniprot/B3GTE1	http://www.ncbi.nlm.nih.gov/protein/195963349	399	Bmb038010	-	-	-	-
RTKs
1	BMgn002079	BGIBMGA002079	XP_004932784	H9IXU6	chr1	497313	501749	+	Bm_scaf23	497313	501749	+	Ephrin type-B receptor-2 like	http://www.uniprot.org/uniprot/H9IXU6	http://www.ncbi.nlm.nih.gov/protein/512933406	1006	Bmb015212	-	-	√	√
2	BMgn000602	BGIBMGA000602	XP_004929799	H9ITM2	chr1	5820614	5825597	-	Bm_scaf8	222660	227643	-	Epidermal growth factor receptor (Torpedo)	http://www.uniprot.org/uniprot/H9ITM2	http://www.ncbi.nlm.nih.gov/protein/512921104	1449	Bmb007948	-	-	√	√
3	BMgn005972	BGIBMGA005972	XP_004929369	H9J8Y0	chr4	5940625	5947929	-	Bm_scaf5	5940625	5947929	-	Receptor tyrosine-protein kinase Ror-like (LOC101741538)	http://www.uniprot.org/uniprot/H9J8Y0	http://www.ncbi.nlm.nih.gov/protein/512919409	521	Bmb003447	-	-	√	-
4	BMgn003800	BGIBMGA003800	XP_004925849	H9J2R3	chr4	20352346	20366934	+	Bm_scaf91	1513613	1528201	+	Venus kinase receptor 2 (insulin-like growth factor 1 receptor-like)	http://www.uniprot.org/uniprot/H9J2R3	http://www.ncbi.nlm.nih.gov/protein/512905053	924	Bmb034094	-	-	√	-
5	BMgn003802	BGIBMGA003802	XP_004925851	H9J2R5	chr4	20389333	20392104	+	Bm_scaf91	1550600	1553371	+	Venus kinase receptor 1 (Insulin receptor-related protein-like)	http://www.uniprot.org/uniprot/H9J2R5	http://www.ncbi.nlm.nih.gov/protein/512905053	1119	Bmb029883	-	-	-	-
6	BMgn002700	BGIBMGA002700	XP_004932451	H9IZL5	chr5	4727204	4732030	-	Bm_scaf20	3852152	3856978	+	Receptor tyrosine kinase (RYK) Dnt-like (Derailed 2)	http://www.uniprot.org/uniprot/H9IZL5	http://www.ncbi.nlm.nih.gov/protein/512932054	596	Bmb013135	-	-	-	-
7	BMgn002597	BGIBMGA002597	XP_004932386	H9IZL5	chr5	5719821	5726335	+	Bm_scaf20	2857847	2864361	-	Receptor tyrosine kinase (RYK) Dnt-like-2 (Doughnut)	http://www.uniprot.org/uniprot/H9IZL5	http://www.ncbi.nlm.nih.gov/protein/512931779	542	Bmb013135	-	-	√	-
8	BMgn003654	BGIBMGA003654	NP_001037011	H9J2B7	chr5	14850844	14921964	-	Bm_scaf9	2803456	2874576	+	Insulin receptor (InR)	http://www.uniprot.org/uniprot/H9J2B7	http://www.ncbi.nlm.nih.gov/protein/112983268	1472	Bmb033362, Bmb016548	-	-	√	√
9	BMgn010090	BGIBMGA010090	NP_001037558	Q1JUB8/H9JKN9	chr7	3750016	3856308	+	Bm_scaf45	3071921	3178213	+	Fibroblast growth factor receptor 1 (Heartless)	http://www.uniprot.org/uniprot/Q1JUB8	http://www.ncbi.nlm.nih.gov/protein/98960839	856	Bmb004950, Bmb027612	-	√ (V-0)(V-6)	√	-
10	BMgn008036	BGIBMGA008036	XP_004922880	H9JET9	chr9	64319	75212	-	Bm_scaf41	64319	75212	-	Receptor tyrosine kinase Cad96Ca-like	http://www.uniprot.org/uniprot/H9JET9, http://www.uniprot.org/uniprot/H9JET7	http://www.ncbi.nlm.nih.gov/protein/512892230	587	Bmb025225	-	-	√	-
11	BMgn010342	BGIBMGA010343	XP_004926549	H9JLE2	chr12	13418015	13490346	+	Bm_scaf109	478399	550730	+	Receptor tyrosine kinase Ror-like 2	http://www.uniprot.org/uniprot/H9JLE2	http://www.ncbi.nlm.nih.gov/protein/512907865	414	Bmb009091	-	-	√	-
12	BMgn001183	BGIBMGA001183	XP_004928047	H9IVA3	chr13	10067295	10076714	-	Bm_scaf1	7904094	7922865	+	Vascular endothelial growth factor receptor	http://www.uniprot.org/uniprot/H9IVA3	http://www.ncbi.nlm.nih.gov/protein/512914060	1158	Bmb002147, Bmb026077	-	-	√	√
13	BMgn000999	BGIBMGA000999	XP_004928029	H9IUR9	chr13	11633650	11642809	+	Bm_scaf1	6348963	6358122	-	Receptor tyrosine kinase Off-track (Otk)	http://www.uniprot.org/uniprot/H9IUR9	http://www.ncbi.nlm.nih.gov/protein/512913988	403	Bmb024133	-	-	-	-
14	BMgn008597	BGIBMGA008597	XP_004925605	H9JGF0	chr18	16299333	16315982	-	Bm_scaf85	376718	393367	+	Insulin-like receptor	http://www.uniprot.org/uniprot/H9JGF0	http://www.ncbi.nlm.nih.gov/protein/512903380	833	Bmb001212	-	-	√	√
15	BMgn003976	BGIBMGA003976	NP_001164049	D2IYS2	chr19	10815472	10835225	-	Bm_scaf36	3759341	3779094	-	Torso	http://www.uniprot.org/uniprot/D2IYS2	http://www.ncbi.nlm.nih.gov/protein/NP_001164049.1	807	Bmb009410	-	-	√	√
16	BMgn000354	BGIBMGA000354	NP_001186538	E3VLC1, H9ISX6	chr22	10332224	10334147	+	Bm_scaf18	161397	163320	-	Neurospecific receptor kinase (Nrk/HOP)	http://www.uniprot.org/uniprot/E3VLC1	http://www.ncbi.nlm.nih.gov/protein/NP_001186538.1	638	Bmb003545	-	-	√	-
17	BMgn010869	BGIBMGA010869	XP_004924316	H9JMW6	chr22	23167125	23172280	+	Bm_scaf61	198034	192879	-	Receptor tyrosine kinase Cad96Ca-like 2	http://www.uniprot.org/uniprot/H9JMW6	http://www.ncbi.nlm.nih.gov/protein/512898100	511	Bmb037129	-	-	√	-
18	BMgn011535	BGIBMGA011535	XP_004932747	H9JPT0	chr23	10106580	10130411	+	Bm_scaf22	1402162	1425993	+	Proto-oncogene tyrosine kinase ROS-like (Sevenless)	http://www.uniprot.org/uniprot/H9JPT0	http://www.ncbi.nlm.nih.gov/protein/512933260	2462	Bmb001260	-	-	√	-
19	BMgn000152	BGIBMGA000152	XP_004923194	H9ISC5	chr24	8104061	8127733	+	Bm_scaf43	2255961	2279633	+	Receptor tyrosine kinase (Alk/Jeb)	http://www.uniprot.org/uniprot/H9ISC5	http://www.ncbi.nlm.nih.gov/protein/512893489	1232	Bmb016104, Bmb016103	-	-	-	-
20	BMgn000770	BGIBMGA000770	XP_004925752	H9IU40	chr25	605184	607370	-	Bm_scaf89	605184	607370	-	Receptor tyrosine kinase (Wsck)	http://www.uniprot.org/uniprot/H9IU40	http://www.ncbi.nlm.nih.gov/protein/512903989	739	Bmb009950	-	-	√	√
RTSKs
1	BMgn000601	BGIBMGA000601	XP_004929802	H9ITM1	chr1	6127527	6143377	-	Bm_scaf8	529573	545423	-	Transforming Growth Factor beta receptor type 1-like	http://www.uniprot.org/uniprot/H9ITM1	http://www.ncbi.nlm.nih.gov/protein/512921116	482	Bmb036899	-	-	√	√
2	BMgn009697	BGIBMGA009697	XP_004933349	H9JJJ6	chr2	4329363	4343148	-	Bm_scaf27	628860	642645	-	Similar to wishful thinking	http://www.uniprot.org/uniprot/H9JJJ6	http://www.ncbi.nlm.nih.gov/protein/512935744	452	Bmb029077, Bmb011078	-	-	√	-
3	BMgn007355	BGIBMGA007355	XP_004923953	H9JCV8	chr3	1426424	1434700	-	Bm_scaf55	1426424	1434700	-	Bone morphogenetic protein receptor type 1B-like	http://www.uniprot.org/uniprot/H9JCV8	http://www.ncbi.nlm.nih.gov/protein/512896614	501	Bmb022900	-	-	√	√
4	BMgn013608	BGIBMGA013608	XP_004925283	H9JVP5	chr6	3112320	3120844	-	Bm_scaf78	79087	87611	+	Activin receptor type 2B-like (Punt)	http://www.uniprot.org/uniprot/H9JVP5	http://www.ncbi.nlm.nih.gov/protein/512902065	402	Bmb036746	-	-	√	√
5	BMgn009134	BGIBMGA009134	XP_004926032	H9JHY6	chr20	13126814	13137650	-	Bm_scaf96	833378	844214	-	Activin type I receptor (Saxophone)	http://www.uniprot.org/uniprot/H9JHY6	http://www.ncbi.nlm.nih.gov/protein/512905788	566	Bmb037859	-	-	√	√
RTPs
1	BMgn006582	BGIBMGA006582	XP_004930429	H9JAN7	chr10	5232246	5253410	-	Bm_scaf10	5232246	5253410	-	Receptor tyrosine phosphatase N2-like	http://www.uniprot.org/uniprot/H9JAN7	http://www.ncbi.nlm.nih.gov/protein/512923755	1056	Bmb000509	-	√ (V-6)	√	√
2	BMgn006817	BGIBMGA006817	XP_004924859	H9JBC2	chr10	9572372	9593648	-	Bm_scaf70	1114981	1136257	-	Receptor tyrosine phosphatase Sidekick-like (Sdk-P1/LAR)	http://www.uniprot.org/uniprot/H9JBC2	http://www.ncbi.nlm.nih.gov/protein/512900304	2165	Bmb008168,Bmb030703,Bmb030702	-	-	√	√
3	BMgn001079	BGIBMGA001079	XP_004927990	H9IUZ9	chr13	17855758	17874630	+	Bm_scaf1	117142	136014	-	Receptor tyrosine phosphatase 10D	http://www.uniprot.org/uniprot/H9IUZ9	http://www.ncbi.nlm.nih.gov/protein/512913835	1182	Bmb039867	-	-	√	√
4	BMgn001962	BGIBMGA001962	XP_004933501	H9IXH9	chr19	3231121	3243197	-	Bm_scaf28	3312935	3325011	+	Receptor tyrosine phosphatase kappa-like	http://www.uniprot.org/uniprot/H9IXH9	http://www.ncbi.nlm.nih.gov/protein/XP_004933501.1	689	Bmb031557	-	-	-	-
5	BMgn004514	BGIBMGA004513	XP_004926084	H9J4S3, H9J4S4	chr27	14178917	14202729	-	Bm_scaf97	1093835	1117647	-	Receptor tyrosine phosphatase 69D-like (Ptp69D)	http://www.uniprot.org/uniprot/H9J4S3, http://www.uniprot.org/uniprot/H9J4S4	http://www.ncbi.nlm.nih.gov/protein/512905989	1379	Bmb029644	√	√ (V-0)(V-6)	√	-
RTGCs
1	BMgn010091	BGIBMGA010091	NP_001036870	Q9BPR0	chr7	11414173	11492005	-	Bm_scaf15	6225422	6303254	-	Bm-GCY, Receptor type guanylyl cyclase	http://www.uniprot.org/uniprot/Q9BPR0	http://www.ncbi.nlm.nih.gov/protein/112983652	1126	Bmb034544	-	-	√	√
2	BMgn009867	BGIBMGA009867	XP_004923691	H9JK16	chr8	16328527	16338073	-	Bm_scaf51	220367	229913	-	Receptor type guanylate cyclase	http://www.uniprot.org/uniprot/H9JK16	http://www.ncbi.nlm.nih.gov/protein/XP_004923691.1	705	Bmb036166	-	-	-	-
3	BMgn009865	BGIBMGA009865	XP_004923693	H9JK14	chr8	16437982	16446631	-	Bm_scaf51	329822	338471	-	Αtrial natriuretic peptide receptor 2-like/Guanylate cyclase	http://www.uniprot.org/uniprot/H9JK14	http://www.ncbi.nlm.nih.gov/protein/512895528	435	Bmb014334	-	-	-	-
4	BMgn006801	BGIBMGA006801	XP_004924883	H9JBA6	chr10	10291050	10306675	-	Bm_scaf70	1833659	1849284	-	Receptor type guanylate cyclase 32E-like isoform X1	http://www.uniprot.org/uniprot/H9JBA6	http://www.ncbi.nlm.nih.gov/protein/512900403	833	Bmb011438	√	-	√	-
5	BMgn006891	BGIBMGA006891	XP_004924901	H9JBJ6	chr10	10338758	10361144	+	Bm_scaf70	1881367	1903753	+	Guanylate cyclase 32E-like	http://www.uniprot.org/uniprot/H9JBJ6	http://www.ncbi.nlm.nih.gov/protein/512900475	1284	Bmb024084	-	-	√	√
6	BMgn006799	BGIBMGA006799	XP_004924886	H9JBA4	chr10	10361144	10402918	-	Bm_scaf70	1903753	1945527	-	Guanylate cyclase 32E-like	http://www.uniprot.org/uniprot/H9JBA4	http://www.ncbi.nlm.nih.gov/protein/512900415	1219	Bmb036173	-	√ (V-0)	-	-
7	BMgn002197	BGIBMGA002197	XP_004924483	H9IY64	chr15	19498061	19508229	+	Bm_scaf64	2183886	2194054	+	Guanylate cyclase	http://www.uniprot.org/uniprot/H9IY64	http://www.ncbi.nlm.nih.gov/protein/512898790	1244	Bmb038518	-	-	-	-
8	BMgn005583	BGIBMGA005583	XP_004921955	H9J7U1	chr17	3155262	3159104	+	Bm_scaf33	1267590	1271432	-	Receptor type guanylate cyclase, putative	http://www.uniprot.org/uniprot/H9J7U1	http://www.ncbi.nlm.nih.gov/protein/512887622	439	Bmb024275	-	-	√	√
9	BMgn003982	BGIBMGA003982	XP_004922512	H9J395	chr19	10634033	10644505	-	Bm_scaf36	3577902	3588374	-	Atrial natriuretic peptide receptor 1-like/Guanylate cyclase	http://www.uniprot.org/uniprot/H9J395	http://www.ncbi.nlm.nih.gov/protein/512890419	1093	Bmb008875	-	-	-	-
Integrins
1	BMgn008986	BGIBMGA008986	AII79417	H9JHI8	chr3	11026672	11036389	-	Bm_scaf17	2379925	2389642	+	Integrin beta 5	http://www.uniprot.org/uniprot/H9JHI8	http://www.ncbi.nlm.nih.gov/protein/AII79417.1	812	Bmb009864	-	-	√	√
2	Bmgn006002	BGIBMGA006002	AII79414	H9J910	chr4	4502310	4508762	-	Bm_scaf5	4502310	4508762	-	Integrin beta 2	http://www.uniprot.org/uniprot/H9J910	http://www.ncbi.nlm.nih.gov/protein/AII79414.1	747	Bmb015289	-	-	-	-
3	Bmgn006150	BGIBMGA006150	AII79415	A0A076JP59	chr4	4511433	4519070	+	Bm_scaf5	4511433	4519070	+	Integrin beta 3	http://www.uniprot.org/uniprot/A0A076JP59	http://www.ncbi.nlm.nih.gov/protein/671697729	723	Bmb015290	-	-	√	√
4	Bmgn006151	BGIBMGA006151	AII79416	H9J9F7	chr4	4565144	4578007	+	Bm_scaf5	4565144	4578007	+	Integrin beta 4	http://www.uniprot.org/uniprot/H9J9F7	http://www.ncbi.nlm.nih.gov/protein/AII79416.1	471	Bmb016189	-	-	-	-
5	BMgn005477	BGIBMGA005477	AII79408	H9J7I5	chr8	11271031	11280379	+	Bm_scaf19	4106914	4116262	+	Integrin alpha 1	http://www.uniprot.org/uniprot/H9J7I5	http://www.ncbi.nlm.nih.gov/protein/AII79408.1	1112	Bmb001625	-	-	√	√
6	BMgn006655	BGIBMGA006655	XP_004930486	H9JAW0	chr10	1575436	1587281	-	Bm_scaf10	1575436	1587281	-	Integrin alpha 2	http://www.uniprot.org/uniprot/H9JAW0	http://www.ncbi.nlm.nih.gov/protein/512923982	1378	Bmb012546	√	√ (V-0)(V-6)	√	√
7	BMgn006624	BGIBMGA006624	AII79412	H9JAS9	chr10	3368228	3394489	-	Bm_scaf10	3368228	3394489	-	Integrin alpha PS3	http://www.uniprot.org/uniprot/H9JAS9	http://www.ncbi.nlm.nih.gov/protein/671697723	964	Bmb004435	-	-	-	-
8	BMgn006716	BGIBMGA006716	AII79410	H9JB21	chr10	3404604	3417571	+	Bm_scaf10	3404604	3417571	+	integrin alpha PS1	http://www.uniprot.org/uniprot/H9JB21	http://www.ncbi.nlm.nih.gov/protein/AII79410.1	957	Bmb017025	-	-	-	-
9	BMgn006717	BGIBMGA006717	AII79411	H9JB22	chr10	3435605	3445591	+	Bm_scaf10	3435605	3445591	+	integrin alpha PS2	http://www.uniprot.org/uniprot/H9JB22	http://www.ncbi.nlm.nih.gov/protein/AII79411.1	862	Bmb009004	-	-	-	-
10	BMgn006878	BGIBMGA006878	AII79413	H9JBI3	chr10	9935971	9950582	+	Bm_scaf70	1478580	1493191	+	integrin beta 1	http://www.uniprot.org/uniprot/H9JBI3	http://www.ncbi.nlm.nih.gov/protein/AII79413.1	833	Bmb001064	√	√ (V-0)	√	√
11	BMgn010454	BGIBMGA010454	AII79409	H9JLQ2	chr12	2561262	2592387	-	Bm_scaf6	1402945	1434070	-	Integrin alpha 3	http://www.uniprot.org/uniprot/H9JLQ2	http://www.ncbi.nlm.nih.gov/protein/AII79409.1	945	Bmb027722	-	-	-	-
Immunity-related receptors
1	BMgn000586	BGIBMGA000586	XP_004929948	H9ITK6	chr1	6843454	6848041	-	Bm_scaf8	1245500	1250087	-	BmPGRP-L5	http://www.uniprot.org/uniprot/H9ITK6	http://www.ncbi.nlm.nih.gov/protein/512921740	322	Bmb009532	-	-	-	-
2	BMgn000585	BGIBMGA000585	XP_012549076	H9ITK5	chr1	6854249	6862549	-	Bm_scaf8	1256295	1264595	-	BmPGRP-L4	http://www.uniprot.org/uniprot/H9ITK5	http://www.ncbi.nlm.nih.gov/protein/827555157	304	Bmb009531	-	-	-	-
3	BMgn000584	BGIBMGA000584	XP_004929814	H9ITK4	chr1	6889662	6898559	-	Bm_scaf8	1291708	1300605	-	BmPGRP-L2	http://www.uniprot.org/uniprot/H9ITK4	http://www.ncbi.nlm.nih.gov/protein/512921169	303	Bmb028875	-	-	√	√
4	BMgn000583	BGIBMGA000583	XP_004929813	H9ITK3	chr1	6907975	6919833	-	Bm_scaf8	1310021	1321879	-	BmPGRP-L1	http://www.uniprot.org/uniprot/H9ITK3	http://www.ncbi.nlm.nih.gov/protein/512921165	304	Bmb016321	-	-	-	-
5	BMgn000673	BGIBMGA000673	XP_004929966	H9ITU3	chr1	9414935	9415375	+	Bm_scaf8	3816981	3817421	+	BmPGRP-L6	http://www.uniprot.org/uniprot/H9ITU3	http://www.ncbi.nlm.nih.gov/protein/512921811	374	Bmb026277	-	-	-	√
6	BMgn008840	BGIBMGA008840	XP_012546905	H9JH43	chr3	16723113	16730102	+	Bm_scaf174	148468	155457	+	BmToll 9-2	http://www.uniprot.org/uniprot/H9JH43	http://www.ncbi.nlm.nih.gov/protein/827549644	854	Bmb008968	-	-	-	-
7	BMgn006244	BGIBMGA006244	XP_004925675	H9J9Q1	chr6	11216171	11233908	+	Bm_scaf88	23031	40768	+	BmToll 12	http://www.uniprot.org/uniprot/H9J9Q1	http://www.ncbi.nlm.nih.gov/protein/512903663	801	Bmb020537	-	-	-	-
8	BMgn012538	BGIBMGA012538	XP_012545055	H9JSM7	chr9	7381037	7388923	+	Bm_scaf77	721075	728961	-	BmDraper	http://www.uniprot.org/uniprot/H9JSM7	http://www.ncbi.nlm.nih.gov/protein/827544923	639	Bmb009823	-	-	√	√
9	BMgn002532	BGIBMGA002532	XP_012550215	H9IZ47	chr9	17479172	17486927	+	Bm_scaf14	5228298	5236053	+	Nimrod BmNimA	http://www.uniprot.org/uniprot/H9IZ47	http://www.ncbi.nlm.nih.gov/protein/827558070	853	Bmb035248	-	-	√	√
10	BMgn002535	BGIBMGA002535	-	H9IZ50	chr9	17556728	17562430	+	Bm_scaf14	5305854	5311556	+	Nimrod BmNimC2	http://www.uniprot.org/uniprot/H9IZ50	-	399	Bmb012866	-	-	-	-
11	BMgn010304	BGIBMGA010304	XP_012546473	H9JLA3	chr12	48838	54743	+	Bm_scaf127	48838	54743	+	BmToll 3-1	http://www.uniprot.org/uniprot/H9JLA3	http://www.ncbi.nlm.nih.gov/protein/827548562	882	Bmb017959	-	-	-	-
12	BMgn014370	BGIBMGA014370	XP_012546804	H9JXV2	chr14	50598	59265	-	Bm_scaf155	50598	59265	-	BmToll 3-2	http://www.uniprot.org/uniprot/H9JXV2	http://www.ncbi.nlm.nih.gov/protein/827549374	939	Bmb025122	-	-	√	√
13	BMgn014373	BGIBMGA014373	XP_012546802	H9JXV5	chr14	80301	88173	+	Bm_scaf155	80301	88173	+	BmToll 3-3	http://www.uniprot.org/uniprot/H9JXV5	http://www.ncbi.nlm.nih.gov/protein/827549369	1210	Bmb025122	-	-	√	√
14	BMgn005642	BGIBMGA005642	XP_012546276	H9J800	chr17	2333254	2336859	-	Bm_scaf33	2089835	2093440	+	BmDomeless	http://www.uniprot.org/uniprot/H9J800	http://www.ncbi.nlm.nih.gov/protein/827537216	1254	Bmb022637	-	√ (V-0)	√	√
15	BMgn011038	BGIBMGA011038	XP_004921727	H9JND5	chr23	5235078	5238929	-	Bm_scaf31	1589730	1593581	-	BmToll 7-3	http://www.uniprot.org/uniprot/H9JND5	http://www.ncbi.nlm.nih.gov/protein/512886248	1283	Bmb022334	-	√ (V-0)(V-6)	-	-
16	BMgn011037	BGIBMGA011037	NP_001116821	Q8T0X1	chr23	5685577	5689464	-	Bm_scaf31	2040229	2044116	-	BmToll 7-2	http://www.uniprot.org/uniprot/Q8T0X1	http://www.ncbi.nlm.nih.gov/protein/182511220	1295	Bmb008699	-	-	-	-
17	BMgn011034	BGIBMGA011034	XP_004921732	H9JND1	chr23	6042059	6046407	+	Bm_scaf31	2396711	2401059	+	BmToll 7-1	http://www.uniprot.org/uniprot/H9JND1	http://www.ncbi.nlm.nih.gov/protein/XP_004921732.1	1251	Bmb022334	-	√ (V-0)(V-6)	√	-
18	BMgn011082	BGIBMGA011082	XP_004921738	H9JNH9	chr23	6214699	6219217	+	Bm_scaf31	2569351	2573869	+	BmToll 10-3	http://www.uniprot.org/uniprot/H9JNH9	http://www.ncbi.nlm.nih.gov/protein/827536587	1341	Bmb007564	-	-	√	√
19	BMgn011025	BGIBMGA011025	XP_004921739	H9JNC2	chr23	6658347	6661946	-	Bm_scaf31	3012999	3016598	-	BmToll 10-2	http://www.uniprot.org/uniprot/H9JNC2	http://www.ncbi.nlm.nih.gov/protein/512886322	1343	Bmb007564	-	-	-	-
20	BMgn011084	BGIBMGA011084	XP_012553339	H9JNI1	chr23	7288521	7292438	+	Bm_scaf31	3643173	3647090	+	BmToll 6	http://www.uniprot.org/uniprot/H9JNI1	http://www.ncbi.nlm.nih.gov/protein/827536516	1278	Bmb013936	-	-	-	-
21	BMgn011085	BGIBMGA011085	XP_004921742	H9JNI2	chr23	7698223	7702050	+	Bm_scaf31	4052875	4056702	+	BmToll 8	http://www.uniprot.org/uniprot/H9JNI2	http://www.ncbi.nlm.nih.gov/protein/512886350	1275	Bmb000389	-	-	-	-
22	BMgn011216	BGIBMGA011216	XP_012549875	H9JNW2	chr23	18953868	18963731	-	Bm_scaf12	4447738	4457601	-	BmToll 9-1	http://www.uniprot.org/uniprot/H9JNW2	http://www.ncbi.nlm.nih.gov/protein/827557201	755	Bmb018093	-	-	-	-
Other cell membrane receptors
1	BMgn002024	BGIBMGA002024	XP_004932802	H9IXP1	chr1	1917390	1935700	-	Bm_scaf23	1917390	1935700	-	Semaphorin receptor-like (plexin domain-containing protein 2)	http://www.uniprot.org/uniprot/H9IXP1	http://www.ncbi.nlm.nih.gov/protein/512933483	534	Bmb013398, Bmb013397	-	√ (V-0)(V-6)	√	√
2	BMgn002138	BGIBMGA002138	XP_004932837	H9IY05	chr1	3765095	3884662	+	Bm_scaf23	3765095	3884662	+	Furrowed/Selectin/Sushi, von Willebrand factor type A, EGF and pentraxin domain-containing protein 1	http://www.uniprot.org/uniprot/H9IY05	http://www.ncbi.nlm.nih.gov/protein/512933623	1111	Bmb027738	-	-	√	-
3	BMgn000488	BGIBMGA000488	XP_004929932	H9ITA8	chr1	12910742	12946282	-	Bm_scaf8	7312788	7348328	-	Grindelwald homologue	http://www.uniprot.org/uniprot/H9ITA8	http://www.ncbi.nlm.nih.gov/protein/512921670	239	Bmb013727, Bmb013725	-		-	-
4	BMgn012270	BGIBMGA012270	XP_004933150	H9JRW0	chr1	16602163	16629324	-	Bm_scaf26	1537607	1564768	-	Transmembrane protein 198-like (Co-activator of Arrow)	http://www.uniprot.org/uniprot/H9JRW0	http://www.ncbi.nlm.nih.gov/protein/512934926	334	Bmb001531	-	-	√	√
5	BMgn003286	BGIBMGA003286	XP_004925038	H9J199/H9J1A0	chr2	105931	119434	-	Bm_scaf73	1784481	1797984	+	Neogenin-like (similar to Frazzled)	http://www.uniprot.org/uniprot/H9J199	http://www.ncbi.nlm.nih.gov/protein/512901040	1515	Bmb010196	-	-	-	-
6	BMgn009049	BGIBMGA009049	XP_004924425	H9JHQ1	chr3	14344053	14368351	+	Bm_scaf63	1706295	1730593	-	Similar to Patched (Hedgehog receptor)/Niemann-Pick C1 protein-like isoform X1	http://www.uniprot.org/uniprot/H9JHQ1	http://www.ncbi.nlm.nih.gov/protein/512898549	1199	Bmb016744, Bmb016745	√	√ (V-6)	√	√
7	BMgn005985	BGIBMGA005985	XP_004929364	H9J8Z3	chr4	5613622	5619464	-	Bm_scaf5	5613622	5619464	-	Plexin-B	http://www.uniprot.org/uniprot/H9J8Z3	http://www.ncbi.nlm.nih.gov/protein/512919393	1893	Bmb034313, Bmb019852	√	-	√	√
8	BMgn002714	BGIBMGA002714	XP_004932396	H9IZM9	chr5	3709579	3716706	-	Bm_scaf20	4867476	4874603	+	Syndecan	http://www.uniprot.org/uniprot/H9IZM9	http://www.ncbi.nlm.nih.gov/protein/512931825	295	Bmb022132	-	-	-	-
9	BMgn002661	BGIBMGA002661	NP_001104808	H9IZH6	chr5	7773000	7806699	-	Bm_scaf20	777483	811182	+	Lipophorin receptor (LpR/VLDLR)	http://www.uniprot.org/uniprot/H9IZH6	http://www.ncbi.nlm.nih.gov/protein/BAE71406.1	908	Bmb019659	-	-	√	√
10	KAIKOGA021014	-	XP_004930076	-	chr5	15059404	15074374	-	Bm_scaf9	2651046	2666016	+	Patched-like	-	http://www.ncbi.nlm.nih.gov/protein/512922258	1308	Bmb001409	-	-	√	√
11	BMgn006532	BGIBMGA006532	XP_004930629	H9JAI7	chr6	10191951	10193969	+	Bm_scaf11	6492021	6494039	+	Roundabout-like protein 2	http://www.uniprot.org/uniprot/H9JAI7	http://www.ncbi.nlm.nih.gov/protein/XP_004930629.1	870	Bmb026667	-	-	-	-
12	BMgn006348	BGIBMGA006348	XP_004930630	H9JA03	chr6	10327171	10334217	-	Bm_scaf11	6627241	6634287	-	Roundabout homolog 1	http://www.uniprot.org/uniprot/H9JA03	http://www.ncbi.nlm.nih.gov/protein/XP_004930630.1	977	Bmb002628	-	-	√	√
13	BMgn005365	BGIBMGA005365	XP_004932270	H9J773	chr8	9014759	9030757	-	Bm_scaf19	1850642	1866640	-	Cubilin	http://www.uniprot.org/uniprot/H9J773	http://www.ncbi.nlm.nih.gov/protein/512931308	1067	Bmb032856	-	-	-	-
14	BMgn012488	BGIBMGA012488	XP_004924009	H9JSH7	chr9	11549702	11570909	-	Bm_scaf56	179966	201173	+	Uninflatable-like protein	http://www.uniprot.org/uniprot/H9JSH7	http://www.ncbi.nlm.nih.gov/protein/512896847	3504	Bmb025867	-	√ (V-0)	√	√
15	BMgn002495	BGIBMGA002495	XP_004931159	H9IZ10	chr9	14540336	14576082	+	Bm_scaf14	2289462	2325208	+	Similar to lipocalin-1 interacting membrane receptor (limr) (LMBR1L)	http://www.uniprot.org/uniprot/H9IZ10	http://www.ncbi.nlm.nih.gov/protein/512926732	516	Bmb029778	-	-	√	-
16	BMgn002547	BGIBMGA002547	XP_004931219	H9IZ62	chr9	17963125	17985718	+	Bm_scaf14	5712251	5734844	+	Neurexin 4	http://www.uniprot.org/uniprot/H9IZ62	http://www.ncbi.nlm.nih.gov/protein/512926973	1564	Bmb028338	-	-	√	√
17	BMgn006572	BGIBMGA006572	XP_004930521	H9JAM7	chr10	5638905	5646813	-	Bm_scaf10	5638905	5646813	-	Patched domain-containing protein 3-like	http://www.uniprot.org/uniprot/H9JAM7	http://www.ncbi.nlm.nih.gov/protein/512924122	1016	Bmb004372	-	-	√	-
18	BMgn002771	BGIBMGA002771	NP_001116809	H9IZT6	chr10	14770732	14779827	+	Bm_scaf30	4423548	4432643	-	Low density lipoprotein receptor-related protein (LRPL)	http://www.uniprot.org/uniprot/H9IZT6	http://www.ncbi.nlm.nih.gov/protein/169643681	1087	Bmb010153	-	-	-	-
19	BMgn011982	BGIBMGA011982	XP_004924215	H9JR22	chr11	5782622	5822289	-	Bm_scaf59	1392001	1431668	+	LRP/A2M receptor 2-like	http://www.uniprot.org/uniprot/H9JR22	http://www.ncbi.nlm.nih.gov/protein/512897693	4332	Bmb025466	-	-	√	√
20	BMgn011852	BGIBMGA011852	XP_004931588	H9JQP6	chr11	9691904	9734750	-	Bm_scaf16	4228217	4271063	+	Cueball protein-like	http://www.uniprot.org/uniprot/H9JQP6	http://www.ncbi.nlm.nih.gov/protein/512928479	594	Bmb030195	√	-	√	√
21	BMgn010453	BGIBMGA010453	XP_004929431	H9JLQ1	chr12	2643037	2657291	-	Bm_scaf6	1484720	1498974	-	Dachsous homologue	http://www.uniprot.org/uniprot/H9JLQ1	http://www.ncbi.nlm.nih.gov/protein/512919630	2764	Bmb007814	-	-	-	-
22	BMgn000888	BGIBMGA000888	XP_004928091	H9IUF8	chr13	6104101	6110365	+	Bm_scaf1	11881407	11887671	-	Roundabout/protein sax-3-like	http://www.uniprot.org/uniprot/H9IUF8	http://www.ncbi.nlm.nih.gov/protein/XP_004928091.1	1234	Bmb026570	-	-	-	-
23	BMgn001256	BGIBMGA001256	XP_004928085	H9IVH6	chr13	6549595	6569328	-	Bm_scaf1	11422444	11442177	+	Low density lipoprotein receptor-related protein 4 (LRPL)	http://www.uniprot.org/uniprot/H9IVH6	http://www.ncbi.nlm.nih.gov/protein/512914209	2049	Bmb000236	-	-	-	-
24	KAIKOGA001526	-	XP_004927798	-	chr13	12357006	12377701	-	Bm_scaf1	5614071	5634766	+	TNFR (wengen)	-	http://www.ncbi.nlm.nih.gov/protein/512913017	224	Bmb011865	-	-	√	√
25	BMgn001048	BGIBMGA001048	XP_004928006	H9IUW8	chr13	15419661	15442680	+	Bm_scaf1	2549092	2572111	-	Low density lipoprotein receptor-related protein 6 (arrow)	http://www.uniprot.org/uniprot/H9IUW8	http://www.ncbi.nlm.nih.gov/protein/512913899	1355	Bmb030421	-	-	√	√
26	BMgn007929	BGIBMGA007929	NP_001157370	H9JEI2	chr15	2350150	2409987	-	Bm_scaf3	7544277	7604114	+	Similar to Notch	http://www.uniprot.org/uniprot/H9JEI2	http://www.ncbi.nlm.nih.gov/protein/255652901	2463	Bmb005389	-	-	√	-
27	BMgn008348	BGIBMGA008348	XP_004928401	H9JFQ1	chr18	6408148	6403602	-	Bm_scaf2	4283893	4279347	-	Similar to Patched/Niemann-Pick C1-like protein	http://www.uniprot.org/uniprot/H9JFQ1	http://www.ncbi.nlm.nih.gov/protein/512915487	1050	Bmb016367	-	-	-	-
28	BMgn008348	BGIBMGA008348	XP_004928402	H9JFQ1	chr18	6413723	6410127	-	Bm_scaf2	4289468	4285872	-	Similar to Patched/Niemann-Pick C1 protein	http://www.uniprot.org/uniprot/H9JFQ1	http://www.ncbi.nlm.nih.gov/protein/XP_004928402.1	1199	Bmb016367	-	-	-	-
29	KAIKOGA006265	-	XP_004928322	-	chr18	10135587	10141677	-	Bm_scaf2	8011332	8017422	-	Fasciclin-2-like	-	http://www.ncbi.nlm.nih.gov/protein/XP_004928322.1	876	Bmb022142	√	-	√	√
30	BMgn008552	BGIBMGA008552	XP_004928445	H9JGA5	chr18	11888109	11902975	+	Bm_scaf2	9763854	9778720	+	Interference hedgehog	http://www.uniprot.org/uniprot/H9JGA5	http://www.ncbi.nlm.nih.gov/protein/512915666	701	Bmb022846, Bmb022847	-	-	√	-
31	BMgn008238	BGIBMGA008238	XP_004926833	H9JFE1	chr18	14532990	14538866	+	Bm_scaf121	626984	632860	+	Plexin A3-like	http://www.uniprot.org/uniprot/H9JFE1	http://www.ncbi.nlm.nih.gov/protein/512909073	1898	Bmb034313	√	√ (V-6)	√	√
32	BMgn014160	BGIBMGA014161	ADK94452	H9JX96	chr20	10644739	10717781	-	Bm_scaf99	220853	293895	-	Vitellogenin receptor	http://www.uniprot.org/uniprot/H9JX96	http://www.ncbi.nlm.nih.gov/protein/ADK94452.1	1809	Bmb002356	-	-	√	√
33	BMgn009172	BGIBMGA009172	XP_004927339	H9JI24	chr20	14529175	14581622	-	Bm_scaf156	265920	318367	-	LRP1/LDLR-related protein 1	http://www.uniprot.org/uniprot/H9JI24	http://www.ncbi.nlm.nih.gov/protein/512911130	3840	Bmb030581	-	-	-	-
34	BMgn012735	BGIBMGA012735	XP_004925911	H9JT73	chr22	183461	191893	-	Bm_scaf93	183461	191893	-	Netrin receptor UNC5C-like	http://www.uniprot.org/uniprot/H9JT73	http://www.ncbi.nlm.nih.gov/protein/XP_004925911.1	512	Bmb018853	-	-	-	-
35	BMgn012667/BMgn012668	BGIBMGA012667	XP_004924806	H9JT06	chr22	2254574	2256606	+	Bm_scaf69	1834638	1836670	-	Netrin receptor UNC5B-like	http://www.uniprot.org/uniprot/H9JT06	http://www.ncbi.nlm.nih.gov/protein/XP_004924806.1	1015	Bmb030182	-	-	-	-
36	BMgn000468	BGIBMGA000468	XP_004932062	H9IT88	chr22	5316655	5320011	-	Bm_scaf18	5175533	5178889	+	Dispatched	http://www.uniprot.org/uniprot/H9IT88	http://www.ncbi.nlm.nih.gov/protein/512930414	1122	Bmb024870	-	-	√	√
37	BMgn011512	BGIBMGA011512	XP_004932627	H9JPQ7	chr23	8832874	8840133	+	Bm_scaf22	128456	135715	+	TAPT1/CMV receptor-like	http://www.uniprot.org/uniprot/H9JPQ7	http://www.ncbi.nlm.nih.gov/protein/512932764	341	Bmb026572	-	-	√	√
38	BMgn000783	BGIBMGA000783	XP_004925743	H9IU53	chr25	3574	11539	-	Bm_scaf89	3574	11539	-	Bm8 interacting protein m-9/Serrate-like protein	http://www.uniprot.org/uniprot/H9IU53	http://www.ncbi.nlm.nih.gov/protein/512903954	1106	Bmb025917	-	√ (V-0)	√	√
39	BMgn005119	BGIBMGA005119	XP_004921896	H9J6H7	chr25	11294801	11315447	-	Bm_scaf32	1472395	1493041	+	Neurogenic locus notch homolog protein 3-like	http://www.uniprot.org/uniprot/H9J6H7	http://www.ncbi.nlm.nih.gov/protein/XP_004921896.1	1387	Bmb007422	-	√ (V-0)	√	√
40	BMgn004778	BGIBMGA004778	XP_004924116	H9J5I8	chr25	14445282	14482700	-	Bm_scaf57	2194071	2231489	+	Nephrin-like	http://www.uniprot.org/uniprot/H9J5I8	http://www.ncbi.nlm.nih.gov/protein/XP_004924116.1	998	Bmb031381	-	√ (V-0)(V-6)	√	-
41	BMgn004748	BGIBMGA004748	XP_004924111	H9J5F8	chr25	15330623	15366865	+	Bm_scaf57	1309906	1346148	-	Neurexin 3alpha-like	http://www.uniprot.org/uniprot/H9J5F8	http://www.ncbi.nlm.nih.gov/protein/512897265	1637	Bmb030301	-	-	-	-
42	BMgn010828	BGIBMGA010828	XP_004933050	H9JMS5	chr26	3427632	3445048	+	Bm_scaf25	3427632	3445048	+	Similar to xenotropic and polytropic murine leukemia virus receptor xpr1	http://www.uniprot.org/uniprot/H9JMS5	http://www.ncbi.nlm.nih.gov/protein/512934506	670	-	-	-	√	√
43	BMgn010599	BGIBMGA010599	XP_012547076	H9JM47					Bm_scaf234	1486	11038	+	Fat homologue	http://www.uniprot.org/uniprot/H9JM47	http://www.ncbi.nlm.nih.gov/protein/827550091	2970	Bmb036661, Bmb023190	-	-	-	-
Reference genes
1	BMgn007490	BGIBMGA007490	NP_001037386	Q1EPM0	chr3	4325605	4327945	+	Bm_scaf102	1109956	1112296	+	Glyceraldehyde-3-phosphate dehydrogenase (GAPDH)	http://www.uniprot.org/uniprot/Q1EPM0	http://www.ncbi.nlm.nih.gov/protein/112983816	332	Bmb006175	√	√ (V-0)(V-6)	√	√
2	BMgn006724	BGIBMGA006724, BGIBMGA006725	NP_001036921	H9JB30	chr10	3794075	3846643	+	Bm_scaf10	3794075	3846643	+	Extracellular regulated MAP kinase (ERK)	http://www.uniprot.org/uniprot/H9JB30	http://www.ncbi.nlm.nih.gov/protein/NP_001036921	364	Bmb022002	-	√ (V-0)(V-6)	√	√
3	BMgn012922	BGIBMGA012922	XP_004928833	-	chr16	8800071	8814198	-	Bm_scaf4	305391	319518	+	Beta adaptin	-	http://www.ncbi.nlm.nih.gov/protein/512917216	914	Bmb029030	√		√	√
4	BMgn005576	BGIBMGA005576	NP_001119726	P04829	chr17	2923668	2925825	+	Bm_scaf33	1500869	1503026	-	Cytoplasmic actin A3	http://www.uniprot.org/uniprot/P04829	http://www.ncbi.nlm.nih.gov/protein/187281837	376	Bmb027728, Bmb012614, Bmb012212	√	√ (V-0)(V-6)	√	√
5	BMgn009133	BGIBMGA009133	NP_001036888	Q8T8B2	chr20	13147111	13184196	-	Bm_scaf96	853675	890760	-	Beta-tubulin	http://www.uniprot.org/uniprot/Q8T8B2	http://www.ncbi.nlm.nih.gov/protein/112983456	457	Bmb016941	√	√ (V-0)(V-6)	√	√
6	BMgn000066	BGIBMGA000066	NP_001091752	Q5UAQ6					Bm_scaf1114_contig45323	1477	4354	+	Ribosomal protein L32 (RPL32)	http://www.uniprot.org/uniprot/Q5UAQ6	http://www.ncbi.nlm.nih.gov/protein/NP_001091752	132	Bmb040351	-	√ (V-0)(V-6)	√	√
