# Supplementary material for: Reassessing ecdysteroidogenic cells from the cell membrane receptors’ perspective
Source: Sci Rep. 2016 Feb 5;6:20229. doi: 10.1038/srep20229 (PMC4742824; doi:10.1038/srep20229)
Supplement: Supplementary Table S5 [file srep20229-s7.xls]

## Sheet: Primers list
No:	public ID	Forward 5' − 3'	Reverse 5' − 3'	Forward 5' − 3'	Reverse 5' − 3'
1	BMgn002137	AACTTCAGACGTGCGTTTGC	TGCCGTTGTTTTCGCGAATC
2	BMgn001998	GTCCGATCGCGATAAGAAACTG	AAGATTGATGGCCGCTTTGC
3	BMgn000697	TGCTGGGACCTAGCGTTATTTC	AGCCAAACCATGCCGAAATG
4	BMgn003863	ATGAAGGAGGAGATGGAGAGG	CCGAAGTTGGTGTTGAAGAAC
5	BMgn003878	GGAATCACCATGGAACCTGATG	AACAAAGATGCCGGTTTCGC
6	BMgn008802	TTTGTCTCCGACTTCGCTACTC	TTGTTGGGTTCCTGTTGCAC
7	BMgn008933	AGGATCGCGGCCTTAGTATTG	AGTGCAAACGCAACACCATG
8	BMgn009039	TTGTCCAACGGCCGAAAATG	TTCCACACCGACAGAGACAAG
9	BMgn015101	TTACGTCGCGTGTATTGCTG	CATGCTGTTGATGCCAGTACG
10	BMgn006361	TGAAGCCATTGCAACACAGG	TACGTACGTTACCGACAGGAAC
11	BMgn002733	CGCATTCAATACGCGCTTTG	CAGCAATCACGAAGCAGTTCC
12	BMgn010037	TGCAGTCTATGAACCACAACG	TGACACAGAGTGGAGGGAGATAC
13	BMgn010241	TTTGCCGCTTTTCGTGATGG	GTCACGTTTGTTAGACGCGTAG
14	BMgn014128	TCAAAGCACTTCGACGGTTG	AAGCCAGCAGAACACAAACG
15	BMgn009886	AACGTTTGGATGAGCATGCG	TGTATCTCCGGGAACTTGAACG
16	BMgn008039	AACTCCTGGATCTGCGTCTTC	TCACGTTCGCGATGAAGTTG
17	BMgn008065	AGTCCATCCATTTCGGAGAG	TTCGGAGGTGAAGATGGTTC
18	BMgn012539	GACCAGCTTTAGGCAAAACTGG	AGCTTGTCAGGAATCCTTCGG
19	BMgn002458	TGGCGGTGTTTGTAGTTTGC	TCGTTGACAGGAACGCTTTG
20	BMgn002442	TGCGACATTCCAAACATGCG	CACTGAAACCGCTTGTGAGAAG
21	BMgn002506	CCCGACGGAACTATCAGATG	ACAGCGAAGATGACGACCAC
22	BMgn006675	TTCGTTCGCTCTCGGTTTTG	TGGTTCACACATTGCGATGG
23	BMgn006593	CCGAGTGGTTGTTAAGCAGTTG	ACGTAAGAGGGTTCGGAATGTC
24	BMgn006544	AACAGTTGGGCCAAATGAGC	GCAGTACAGCACGAAGTTCAC
25	BMgn015621	CCACTACTGAGGGAGAGAAGG	GAATTGTCGGCTCATGCTG
26	BMgn006929	ACGAGCCCCGAAAAACAATC	CTTCACAATCACACGTCGGAAC
27	BMgn011918	AAACTGCTACGTTGCAAGCG	AATCACCCCTCTCCGAATCAAC
28	BMgn011934	CCTCAGCTGTGTCAACTTTTCG	TCGTGCACGAAAACGTGTTC
29	BMgn011685	TTCTGTAATGGGAGCCTACAGC	AATATTCACCCCCGGAGTCAAG
30	BMgn012114	GAAGATGCGGAAAGAGAACG	TCGTTGAGCCAAGCATAGAG
31	BMgn012041	CCGTATGCACAAGGAACAAGTG	TCTGTCTGAGGGCCAACTTTC	GCCACCCCACAAAACTAACAAG	GTGATCGCTGAAATGTGACTCC
32	BMgn012112	ACCGGCAAGAACAATGAACG	TGTCTGCATCGCCTTGTTTC
33	BMgn012104	GGCCATCACAAATGCGGTTATC	TGCAGGCAACGAACACTTTC
34	BMgn010435	ACGCTTTCACTCCGCTTTTG	AATGATCTCTTCGTCCGAGTCC
35	BMgn010397	TCGTCCTGGGATTACGTAACAC	ATTGTTCTGAGCGTGTTGGC
36	BMgn010612	TCAAGATGACCCTGTGCTG	TTCGGCTGTCTGGTTTGC
37	BMgn015908	CAATTACCGACCTGTTCATGGC	AAAAGCTGCAGGACACGAAC
38	BMgn010605	TGGCGCTGTCGTTTTTCATC	ACTGTATGACCGACCCATGC
39	BMgn001300	TCTGTGGACGTGTGGACATTAG	TGAAAGCACGTTCCAGTTCG	ACGTCTGCTGCAACAAAACG	TGTCCAGCACACGAAGAACTC
40	BMgn009499	AAGCGCAGTCCAAGAAAACC	CGAGTCGCTTTCTTGCAGAAG
41	BMgn016059	TACGCTGCTTCGCATTTCAG	GAACTACTCGAAGCGAAACAGC
42	BMgn009306	ACGTGTGGTCGCAATTGAAC	CAGATGAGCACGAACACCAC
43	BMgn007980	ACCATGTCCGTCTATCTAACGC	TGGATGTACACCACGATGTAGG
44	BMgn007930	TCCTTCGCCGAAGCATTTTC	CCACATTTACCACGACAGCATC
45	BMgn007787	TGTTTACTTTGCCCCGTTGC	GGAGCGCTTTCCAATATTCCTG
46	BMgn007786	TGGGCATTTTCGCTAGCTTG	TTCGCTTGTTCCCTCATTGC
47	KAIKOGA066364	TGTGGTTGAGACTGCCTGATAC	AGACAAACGGCCAAACACAC
48	BMgn003418	ACCTGTCCCTATTTTGGCTCAG	TTGTTCTTGCGCCACCAAAG
49	BMgn012826	ACGATGCCGCATTTCAAACG	TTCTCAGGCACGAACAGACG
50	BMgn008272	ACCACAGCAAAAACCGCATG	AAGTCTTCCTCCGAACGTATGG
51	BMgn008273	ACATGGCGCAAACTCAAAGG	TGTGTTCGGGTCCACCATTG
52	BMgn008437	GAGCCGTCAACGAAAAATCTCC	CGCTTGAATACCGTGGGAAATC
53	KAIKOGA006380	AGCTGCTTTATCCTGCCCTTAG	ATCGGCAGCAACCAAATGAC
54	BMgn008322	TGTTTGTCGGCGCTTTCATG	GCAAGTAACGCTCGTTTAGGTG
55	BMgn008534	GCACCGTAGACAAAAGATCCAC	ACTGCGCGTTCATTATCACG
56	BMgn004083	TGGCGTCGTCATCAAATTGC	TGCCTTGAGGTAGTTCTGTGAC
57	BMgn004033	GGCAGCCTATCTTCTATTCCAC	AAGGATCATCGGACCTGTTG
58	BMgn004032	CTCACTATAATCAGCGCTTGGC	AAGCATCGCCCCAAAATTCC
59	BMgn004428	ACACCGCTTTGGAAATTCGG	TCGAAGTGAAACAGCGAACG
60	BMgn004424	AACTCGTTTGGCACATCCTC	GGAAATAGCATACGGCGAAC
61	BMgn001531	TCGTTTGCTGTCCAGTGGTAC	TCAAAGAACGGGCCTTTTGC
62	BMgn001412	TTGGGCGTTCGCTTTATTGC	TTTGACGGCGGTTCCTTTTC
63	BMgn007166	AATGACGCATTTGGCTCTGG	ACTTCTGCGTTTTGCTTCCG
64	BMgn012745	ACGCGAATTCGGCAATCAAC	ACCCTTCTCTAGCCTTCGAAAC
65	BMgn012730	AGTCTACGCAATACCAGGTTCC	TTCGCGTTGACAACACTGAC
66	BMgn000313	AGTTATGAGGACGGCCAATCC	TTTCTTGCGTTTGGGTGTCG
67	BMgn010894	GTTCCGGACACACAAGTAAACG	TTCTTCGATGTGAGGACGTGAG
68	BMgn010893	ATAAGCAACGCCACAACACC	CGCGTACCAAGCAATGATGATC
69	BMgn010995	TAGCTTCGATCGGTACTTCAGC	TGTCACCGGCACATAAAACG
70	BMgn011067	AACTTCGCAACCAGGGTTTG	TCGTTTTCCGCAACAAGACG
71	BMgn011554	TTCGCTGTTCGCAATCATGG	TTCGTGATCGCCATGTGTTG
72	BMgn000093	TACATCGCACCGTTTCTGC	AACATCGCTGGAATGACCTC
73	BMgn017127	TAGCGTTCACAGGAGTTCTTCG	CGTCAGCAAGCGATGAGTTTC
74	BMgn010821	AGGACAAGCTATCGTGCATCC	AGCGTCGGGTTGTGTTTTTG
75	BMgn002287	TGAGAAACGTGCTCAATCGC	ACCGCAGCTTCTTTTGATGC
76	BMgn002275	AGCTGCCCTAGTTAGCTTTCTG	ATTGTCCGGCATTTGAACCG
77	BMgn002316	ATCCGTCTCTTATCCGTCAACG	TTAAAGCGCTTCACCTGTGC
78	BMgn002325	TGTGTGACACGTGCAAATGC	AATCTGATGCCCTCCTAGAAGC
79	BMgn002248	TTTGGGCGATGTGCTTCAAC	CTGCACCAAACTACAGCCAAC
80	BMgn002244	AGCGGAAACCAACAGCAAAG	TTACGGCGCAACGAATTAGC
80	BMgn002244	CATATGCGGACTCGTTTGGTTC	TGGTGTTTTTGCTGCTCTGC
81	BMgn000016	TCATGGAACTCCTGACCAAGC	TTGTGCGTTTTGAGGCTTCG
82	BMgn005707	CAGAATGGTTGTTGTGGTCGTC	CAGAAAAGCCATCGTTGTACGG
83	BMgn002767	TGGTCTCGACGCTTTATTGC	AATAGCCACATCGCCTTCTG
84	BMgn005910	ACAAACGATTTGGGCAACGG	AGCAGTGCGAGGTTTTTCAG
85	BMgn014506	TTGCTGTTGCTGCAGTATGG	CCACTCCAGCAACGATGATAAC
86	BMgn000547	TCCTTCCTATTTCTGGTGAACG	CTTGTGAGCAACGCTGAAAC
87	BMgn012241	AGCTATCTGTCTTGCTGCTTCC	CACCATGTGCAATTCGAGAC
88	KAIKOGA021124	GCATAGCCGGTATTTGGATCAC	AACAGCCGCAATTAGCATCC
89	KAIKOGA039395	ATGAACAAGCGCCGTGAAAC	TCTAATACGATACGCCGTCACG
90	BMgn009810	GCGTTTGGTATACCTACTGTGC	ATTTGAGCACCGACGTTTGC
91	BMgn009926	ACAAGGAATGCACTGCGAAC	TTGTTCACCGCAAACGAAC
92	BMgn012453	AGGCCGAACACAACAGATTG	TTCTACCGGAACTAGGGTCAAC
93	BMgn015623	AGTAAAGAGGACATGGCCGTAC	AAGCCAGAGAGAAGACCGAAC
94	BMgn002824	GTTCCTGAACAACATCGTCACG	ATTGCGCAGGTACACTTGTG
95	BMgn002851	TGCAAGGAGCTCCAGATCATTC	AATTTCCGCAGTTCCGCAAG
96	BMgn001910	AGGTGGACTGGATACACAAAGC	TGTTGATAGCATGAGGGCTCTC
97	BMgn000467	AACGTGCGACGAAACGAAAG	TCCATGAGCTCGAGCAGTATTC
98	BMgn011318	AGCAACGGCAGAACATGAAG	TTCGTCTTCCAGAAGGTTCGG
99	BMgn000089	AACAAGCGGAAATGCTGACG	CGGATCGCTCAATCGGATTTTC
100	BMgn004952	AAATCGCCAGTTTCGCTCAC	GGTTTCATCGCCCAGTATGTTC
101	BMgn004952	ATGACCGCAATGGCAATGTG	GGTGAAGCATCCCTTGAGTTTG
102	BMgn005714	ACAGTGGAAGGCTTCAGAAGAC	TAAGCTCGCGGATATCACCTTC
103	BMgn008849	GCCTGATGCCGAAGTCATAATG	AGGACCGGCTTGTGGTAATATC
104	BMgn003036	ACGCCAATGTTCCGTTTCAG	TTCTGCGCCAAAACCTTCTG
105	BMgn005757	AAGCGTCGAAACAAGCAACG	AGTCTCAACACTACCGGGATTC
106	BMgn014256	TCCTGGTGTGTACAGTATACGC	ACCTTGTTCGCCAACTTTCG
107	BMgn014261	AATGTCGACCGATCCCTGAAG	AAACCGGTGCCGAATCTTTG
108	BMgn005482	GGGGCCATGTTCTCAAATTCG	TTTGGTTTGTCAGCGCTCAG
109	BMgn010460	TACATTCCGGAGAACAGCGTAC	TGCCAGACACGCTCAAAATG
110	BGIBMGA007837	CAAGCAGACAACCTTACTTGGC	AGCATTACGGTGTTGCAAGC
111	BMgn013368	TCCAATTGCGAAACCCAAGC	TCCGCATCTCGATAACCTTCTG
112	BMgn007383	AGAGGTTACAATGGCTCGGATC	ACAACAAGAAGCGAGCTTGG
113	BMgn007492	GGAATTGAAGGACGCTTATGCC	ATTGATTGCCGACGAAGCAC
114	BMgn008884	TACGAGTTCAGGAATGCAGACC	TGTGCGCGACGAGTTATTTC
115	BMgn005935	GCAATGGGGAAAGTAGATGGTG	ACACCAAACACACCAATGCG
116	BMgn004639	TACTTGTCGGCCTGCTACTTC	AGGTGGTAGTACTGTGCGTAAC
117	BMgn010416	GTTGCTCGCCATATACACATCG	TATCACACGGGGGAAGAACATC
118	BMgn009529	TTATTGTGCCCGCAATGTCG	GAAACAGTCCGACGAACACAAG
119	BMgn009418	GGCTCCTTTGTTCCATGGTTG	AGCCCAATGATGCTTTGCTG
120	BMgn014699	ATGTCATCACAACGCCCAAC	TCAAGGTTAAGGGTCCGTAACG
121	BMgn014730	AGTCGCTATGGGCCATTGAC	ATCGACGCCATGGTTTGAAC
122	BMgn012274	AGGGGGATTCTAATAGCAACGG	TTGCGTGCTGAAATGTCACG
123	BMgn003879	ACCTGCAGAAATGTGGCAAG	TGAGCTGCTGATACAGTACCAC
124	BMgn007389	CGTTAAGTTTCGCCTCACTGAG	AACAGCTTGCTCGAACAACG
125	BMgn007347/BK005944	TTAATAGGTCGGGTGGAGAACG	AGCACGATCTTCATGTTGCG
126	BMgn007347/BK005945	TCCTACTTCACACGTGCAGAC	AGAAAATTACGCCGCGCTTC
127	BMgn015093	TCCGAAAATAAGCCGCATCG	GTATCCGTCTGAAATGCGTCAC
128	BMgn015094	CCTCGCAAGCTGGAAACTTTAG	CAACGGACCAATAACCAGCATG
129	BMgn015095	TGCGATGTTTGTGCAGTTCG	AAAGACTGACACCGTGGTATCC
130	BMgn015194	TTGTGGTGGGACTCGATGATG	AACCACTGCGAACTGAAACG
131	BMgn015195	AATCTTCTCAGGAGGTCGCATC	TCCTGTATGTCTCGTGAAACGG
132	BMgn002226	ACCTCGGCCACACTATCATAAC	GTGACCACACAGACGAAAATGG
133	BMgn015347	TAGGATGCCAGGCTACTTTTGG	ACAGCAGCGAGTTGAACATG
134	BMgn010296	GGGCGGGATTAAACGGATTTTG	TGGCGGCATCATTTTTCGAC
135	BMgn015369	TTTCGAAGCCAACCTTTGCG	ACTGAGCCCAAATACCAAGGG
136	BMgn014230	TCTTGGCGGAATGTCTACTGAG	TTGCAGAACGGTGAAGAAGC
137	BMgn014229	AGGGACGAACCTAGCATTGTC	TCGCATGGATACCAAGTAGCG
138	BMgn014273	GACGAACCTAGCATTGTCAGC	CCGCTGTTATTGCCAGTGATG
139	BMgn012457	AGGAGCTGTACGGCTTTGTG	CCCAACCGCATGAATATATGGC
140	BMgn012469	CCGCAACCGATTTTCATACCG	AGAACGCCACTTTGCAAAGC
141	KAIKOGA030051	GCGTTTCGGTCTGAAGGTTTAC	GACACTGCTTCGACTGCTTTG
142	BMgn015542	TGTTCAAAGCAGTCGAAGCG	ACTGTTCCAACATGCTTCGC
143	BMgn002472	AATTGCGGGCCATATTGAGC	TGAACAGTACACCGCATTGC
144	BMgn002545	GTCATCTTGATGTTGGCGATGG	GTGCCCACATCAGTATTGGTTG
145	BMgn015573	AAATTGCCGCGCACTTTACC	TACGTGAGCATCGACAGAACG
146	KAIKOGA023608	AATACCAGGGGCAGAACCAAG	CGAGGTAGCGAACATTTTTCCC
147	BMgn006598	GCAATAACAGCTGGTGGTTCC	ACGGCGTCATGGCATAATTG
148	BMgn006597	TGTTTGCCGATTCACGAGTG	ATTGCAGCGCTTCCACATAC
149	BMgn015849	AAGGTGCTTGCCCATGTTTC	AGCTTTGATCCCAACAAGCG
150	BMgn010609	TGGCGGTTCGATTGAAAACG	AGCAACACGATGGGACGATAC
151	BMgn016016	ACGTTGCCGGTGAAATTACG	GAATTTCAGGCGCTCCTTAACG
152	BMgn016295	TTATCCGGAGCTCTGTTGGTAC	TTTCAAGGGTCGAGTGAGAGTG
153	BMgn016296	GATATTGCGGACGCGGTATATG	TCCAAGTCGCAACCACAATG
154	BMgn013012	TTCAGCACGATCGGATATCTCG	AGCACCGAAGCGAACAAATC
155	BMgn012597	TTCAGCACGATCGGATATCTCG	AGCACCGAAGCGAACAAATC
156	BMgn004057/BMgn014003	CAGCAGTTACAGGGATAATGCC	AACGACCTGAGCGATACCAC
157	BMgn001505	TCCATCTTCTGTGGGTTCACG	TGCGCAAATTTCGACGGATC
158	KAIKOGA016642	GGCAACTGTCATCGATGCTG	GCTGATCCAACCACGGAATTG
159	BMgn001543	AAATTCGGCCGTCATGTTCG	GTGCACCTTCGACAATAGTTCG
160	BMgn016745	ACGCAAAAGGGCCATTAGTG	TTGCCATCCAAACCATCTGC
161	BMgn016771	TTTCTGGTCGAGTTCCACTGG	TTTTCGGCACACCACAAAGC
162	KAIKOGA100240	CCTTTTTACGTCCCGTTCACG	TCTCGTAGCTGACAACGTTACC
163	BMgn016872	AGTACGCGCCATTTCACATG	GGTAACAGTGCCGTTAACGTC
164	BMgn010882	TGCATTCGTCATTGGTCAGC	CATTACCGTGCCAGCAGAATAC
165	BMgn017181	TGAATGTCTGGGGAGATATGGC	CCCACAGCGAACATGTTGTAAC
166	BMgn017182	GTTTTGAACCCTTCGGAGGTTC	TTGTGAGTTGCCCGACATTG
167	BMgn017183	GGAAGCAGTTTCTCAAGCTTCG	CATCGTCGAACAACGGCTTC
168	BMgn004759	CGAAATAGCGTCAACCCTGATG	ATTTGCTTCGTGTGGATCGC
169	BMgn002328	CATTCAGAACATGGCCGTGAC	TTTTGGGCAGCCGTGATTAC
170	BMgn013764	AGCATAGCCACTTCGAGACATC	AAACGGTCATTGCCACACAC
171	BMgn013763	GTTCCGACTTTTGGGACATAGC	ACGACCGCAACGTTAAATCC
172	BMgn013762	TTGGACGCGAACATTTGTGG	GCAGTTTCTTCGATCTCATCCG
173	BMgn017332	TGCTTTGTGTGACGGCTTAC	CCCGCGGAAAAGACAATAACC
174	KAIKOGA075754	TTTGCGGTACACTGGCAATG	CATTCCAATCCGGCTTTGATCC
175	BMgn010085	TGAACGTGTCGCTATTCCTGAG	TGTCGTATCGTTCTCGTCGATC
176	KAIKOGA069315	ATCCCTGGAAGCTATGACTGTG	TTTCCGTGGGATCTACGATGTC
177	KAIKOGA069317	GAGCACATCACAATCCATTCCG	ATCGGCAAAGAAGCGTTGAG
178	KAIKOGA069319	ACGACGACGACTTATTGTCTCC	ATCAAATGGCGCTCTTGCTC
179	KAIKOGA069322	GTTTGACTATCAGCGTCGTGTG	GGACAAGACCATTCTGTTGGC
180	KAIKOGA069324	TGTTGCTAAGATTCGACGCTAAG	ACGCTGGAAATTTGGTTATCCG
181	KAIKOGA069325	GCGGCCTGTGTCTCTTTAATC	ACAGCACACAAGAAAAGTCTGC
182	BMgn010244	ACGGTTTTCCTGTGCAAACG	TTCACCCCTGAAGTCGTTCTG
183	KAIKOGA038177	TATACTAACGCGGTCTGTGCTC	ACCATACAGCCACTGTGTTCAG
184	BMgn005420	TTAACTGCAACGCGTTTGGC	TAGGCCGTGCTCTAAGATTTCC
185	KAIKOGA023220	TCCTCGGATCAATAGCAACGG	TTCTTGACGACCATGCGTTG
186	KAIKOGA023222	ATGGGAATTCTCCGCTCTGAAG	CGTCGAACTCACTGTCCAAATC
187	BMgn006625	TGCGCTTTCAGTCTTCGTTG	CCTTTCGCCTTCGTCATGAAC
188	BMgn010301	TTCTAGCGGTTCACTCAGTGAC	AATCCCCGCATTTGAACGTG
189	KAIKOGA014742	AGGGTCCTGTGCTTATTGAAGG	TGCATCAGTTGGACCGTTTG
190	KAIKOGA014744	GTTTGCCTGCTGTATGATGGAC	GCCAATGGTTCTAGCGAATTCC
191	BMgn005235	TCTTCGAGATGGTGACGTTCAG	TGGCGCGGAGTATCGTTATC
192	KAIKOGA001739	ACGAGAGAAGCTGACATCGATC	ATGCAGTCACAAGAACATCCAC
193	KAIKOGA000852	TTGGTCAGCAACTTGGATTCG	AGCCACGCTCAATACAATTGC
194	KAIKOGA000851	GAGGCGAACAACACTTCTACAC	CGGCACTTTCGGATTTCTCTC
195	EU769123	TTGAGCACTAAGGACCGGTAC	AGCAAACCGATCCAAAGCAG
196	BMgn001067	GCTCGAATCATGCTGATCAGTG	ACGGTGTAAGTAGCGGTAAGTG
197	KAIKOGA008392	TTGCCGCATGAGAACTATTCG	GGTCAAACTGAGTTCCCCTTTC
198	KAIKOGA066375	AGAACAGAAACGGATCCAGGAC	TTCCACAAAGCGGTTGCAAG	*
199	KAIKOGA066383	GTTGAAGGAGATGTGCCCAAAC	AAAACGAAGACCGCTCAACG
200	BMgn003416	CAGCCTCACAGATTTGCTATCC	TTTCCTTGTGCAGGCAACAG
201	BMgn013246	TGAACAACACACGGCGAATG	AGTACGGAGTCACGACCAAATG
202	BMgn013176	TGCACGATATATGGGCTGGTG	TTTTCGTTCCGTTGCAGCAG
203	KAIKOGA107421	CGAATTCAGTACCGCTTGTGTG	TAGTTGTGCGCGAAAAACGG
204	KAIKOGA106989	AATGATCGGTGACAGCCTGAC	TCATCAAGATTGCCAACTGAACG
205	KAIKOGA096197	ACGGATTGCGTTCAAATGGTG	AGGCGTGATCCATCCATAGTTC
206	BMgn004715	ACAACATCGTCGAAGCGTTG	GAAGTCATCGCCATAACGCTTC
207	KAIKOGA100195	TCACTGATGCCTTGTCCCTTC	CAGCACTAAGGCAAAACCGTAC
208	BMgn011447	ATTGACCGACGACGAGATAGTG	TCATGTTGTTCGGGGATGGAC
209	BMgn011579	TGTTTACGGTGCGTTGTCTG	ACGAACGCCGGATTCATTTC
210	KAIKOGA027869	GCTTTGGCAATAGTCCTAAGCG	TGTCATTGCAAAGGCCGTTG
211	KAIKOGA107845	GAAGAAGTGCGCTAGTCGTTG	CAGACTCGACAAACCGTAAGTTG
212	BMgn014433	TCACTTGGTGACTTGTCTGGAC	TTCCGCGCATGATGATTTCG
213	BMgn014432	TCTGTGCACGTCCAAGTAGTG	TTTCGCGCGAATTGTCCATC
214	BMgn000213	GCAAACCAATCCTGATGACGTC	TTTCGGTCACGCTTTGTTCG
215	BMgn017471	AGGCTGGGTCGACTCATTTATC	TCAGTCGTAGCGTGAACTGTAG
216	KAIKOGA112651-1	CGAAAGACGCTGTAACCATGAAC	GGGCATTCCGTTTGATTTAGCC
217	KAIKOGA112651-2	TCGCTGCACAAACACATGAC	AAAGGCAAAGTCGCATGGAC
218	BMgn017519	TGCACCACAACATGTTCACG	TTTTCGCACTCCACGTTGTG
219	BMgn002079	GCTAGTTGTGGCCCAGAAATTG	ACCAACCAATTGCAGCACTC
220	BMgn000602	TCCCCACAACATACTCAGAACG	ACGCTGCGGCATATAATTGC
221	BMgn005972	TTTGCTTGCGAGTTGATGCG	CGGGCTCATGATTTTCATCACC
222	BMgn003800	AAACCGGACTCTACGACTGAG	TTGGCTTTCGTTGCGTCTTC
223	BMgn003802	ACTCAGGAGCTAACACGTTTCC	GCGTATAATGTGCTCGTGATCG
224	BMgn002700	AACACCAATGGCTGCATGTG	CGTCCACCACACAATTTCTGG
225	BMgn002597	GTTAGCATTGAGGACCAAACGG	ATCCACTATGCAGTTCCTAGCG
226	BMgn003654	TTGTCGAACGAGCAGGTG	AGCTCTTGTTCCTCATCTAGC
227	BMgn010090	TTTGGTCGTTTGGCGTGTTG	GTTGGCTGTGACCGTAAGAATC
228	BMgn008036	ACCCTGAAAGAGAATGCCTCAG	AGATCACGCGAGGTAAGGAAC
229	BMgn010342	GCAGCAATATAAGCGCGTACAG	TCTCCCTTGTACTCATGTTGCC
230	BMgn001183	AAGACAACGAACGCAATCGC	GCCATGTACTTCGTTTGATCCG
231	BMgn000999	AAGATCGACATGAGCCAGGTC	ATAGAGGTGACGTGTCGAGTTG
232	BMgn008597	GAAACTGTTTGCCGGAGTGTC	ACGCACCGCTCAACTAATTG
233	BMgn003976	AGAGTGATGTTTGGTCCTTCG	ACGCACTATGCAGCAGGTC
234	BMgn000354	CACCGTGAAGATCTACGATTGC	TCCACCTTACTGGGATTGCATC
235	BMgn010869	GTGTTGGCAGGATTGGGTTTC	TTGGCCCAGTAACGTCTGTAG
236	BMgn011535	TGGTATGAGGAAACGGGTCATC	ATTTGCAGCCACTCATGTCG
237	BGIBMGA000152	AAGCTTCCTACCTCAAGGGATC	TGTTGGCGTGGTTGAACTTG
238	BMgn000770	AAATGCGGCGGTAACAATGC	ACCCAGGATGCAGGTTTAAGAG
239	BMgn000601	TGTCGGCACAAAAGGAAAGC	CGAACGCTTGTAAGGATCGAAC
240	BMgn009697	CAGGGCCAGTATCAATTTGGAG	AGCGGTTGTGGTTCTTGTTG
241	BMgn007355	TATTCTTCACGACCGAGGAAGC	AGGCCGCTCACTATCGAATAC
242	BMgn013608	TCGGAACAAGACGGTACATGG	CGGAGTTTCCTTTGCACGAC
243	BMgn009134	AACCAGCACATGAACAACGC	TCGCGAGAAGAAGATCTTGACC
244	BMgn006582	TTCGCAACAAGGATCGCTTG	CAGCTGATGCGATGTATGCAG
245	BMgn006817	AGCGACCCGTACGTAATTACTC	TGCAGATGCGTCAATATGGC
246	BMgn001079	AGTACATCTGCATCCACCAGTG	TAAAGTTGCACGCACACGAG
247	BMgn001962	AACAATACCCGCCGTTTTGG	GTGAATTGGTCGATGACGGAAC
248	BMgn004514	CTCCACATACATCAACGCTTCC	GACTCGCTGTCCTCGTACTG
249	BMgn010091	TAACCAGACGCTACAGCACTG	ATTCGGTCAACAAGCAGCAG
250	BMgn009867	GTACTGGTCTGCGTTGTTTCAC	AGCTGCAATGGCTGTAAAGC
251	BMgn009865	TCTGGTCTGCCACAGAAGAAC	TTCGCCAGTAGACTCCATTCTG
252	BMgn006801	CGGCGAAGAGTTGTTTCGTC	TCAGCACGTGACCAATAAATGC
253	BMgn006891	GGGTTGAACCGGAATCGTTTG	AACGTGGCGATCGTCATTTC
254	BMgn006799	ACGGTTTTTGCGTGAACTGG	TGTTGGCTCGCTGTTCTTTG
255	BMgn002197	ATCATGCAGGAGGTCATAGTGC	GAGCATTTCGAACATGGAGTCG
256	BMgn005583	GCGATCTGCTTACAGTTGCTAC	TTTGCATGCTCAACGGTCAC
257	BMgn003982	TCGGACTTAATGCGCTTTGC	GGCACAAACACGTGTCACTATC
258	BMgn008986	ACGTTTTGCGAGACATGTGC	AATCTCCATGGCGACTATGGAC
259	Bmgn006002	AAACGTGGCCGAAGATTTGG	AACCTCATTCTCGTCTGACCAC
260	Bmgn006150	TTGCTTATGCGGCAAGTGTG	CGTATAGCAGCCGTTTTCCATC
261	Bmgn006151	TCAAGCGGAATTTGCGACTG	CTGTTCAACAGTCATGCACAGG
262	BMgn005477	GAATTGCACTCTGGGAAGAAGC	TTTGCCCTGTGCGTTTTCAG
263	BMgn006655	GTCAATACAGCGGAGGTCAAAC	TTGTGCGAAGGCTTCAAGAC
264	BMgn006624	AGAACGCCAGTGTTTCGAAC	CATCAACAGCACTGGAACCTTC
265	BMgn006716	TCGAGAGAACAACGGTAGCC	TCACATCGCTGGGCATTTTC
266	BMgn006717	ATTGCACAGCGGACAAACTG	AGCAGTAGACCCAATAGCGATG
267	BMgn006878	ACGAGCACTTGTGCAGTTTC	TTTTCGAAGCGTGCGAACTC
268	BMgn010454	AGAAGGCGCAAGAAGCTTTG	TTAACGTGTCGCCACAAAGG
269	BMgn000586	TGCGACACCTTCCAAACATG	TAACTCTGGTGTGTGGGTCAAG
270	BMgn000585	ACGCGCAAAATTCGCTGTAG	GCAATATTGGGTAACGGTGTGG
271	BMgn000584	AATGTGTTCGGTGCAATGGC	GTTTTCAGAGCTCCAGTGCTTC
272	BMgn000583	AACAATACGCAGCGCACAAC	ACAAATCCTAGGCCCAGTGTAC
273	BMgn000673	CAGAGCCAATGTGTTCTTCGTG	TTCCGGCAAGCTTCCAATTG
274	BMgn008840	TGGCAACCATTGTTCCTTGC	TCTAAGAACCTCGCTACCGTTC
275	BMgn006244	GTACACAAACGCGATCAGGTG	TTGTGTTCGTATCGCGTTGG
276	BMgn012538	AGGCTTCACTGGGCCTTTATG	AAAGCCTGCTTCACATTGGC
277	BMgn002532	TTACCTTCAACGGGACTGTCG	TTCGTCGGTCATGCAATGTG
278	BMgn002535	GGCAGACTTGTCATGATGCAC	TTTGACACATTGCCGTCCTG
279	BMgn010304	ATTTGCGCAGGAACACAGAC	TGTAATGGAGAGGCACCGTTG
280	BMgn014370	AGTTGCGCGAGTTTCGAATG	CAACTCCGTCAGCGCTTTTAG
281	BMgn014373	AACAATTCGCTGGACTGCAC	ACCTTAACTCTCAGCCGCATC
282	BMgn005642	TGGCGAATCATGCAATTCCG	TACGCAAGGTTGAGCAACAC
283	BMgn011038	ACCACCCTCGGACCATATTTAC	TTGGTAAAGCGCGTGTTACG
284	BMgn011037	ACAACCGCTTGCACACATTG	TTCCCGTCCACTCTTGTTAGTG
285	BMgn011034	AGGGCTCAGGAATAACACTCTC	TGTGTCTTTGCCGGTTTGTC
286	BMgn011082	GCGTGTCTCTGTAGATGGAAAC	ATTTTCGACGCCGTCATTCG
287	BMgn011025	ATGGCGGGAAAGCGAATTTG	AGCCCCAAAGTCATTACCATCC
288	BMgn011084	ACCGCGATTTTAACGCTTCG	TCTATCACCCCATTCGATGCAC
289	BMgn011085	ACGCTTTTGTGTGCTACAGC	ATCAGTCTTTTCCGTCGGTCTC
290	BMgn011216	ATTGCAACATCAGCGTCTGC	TCGTCAGCATCAGATAGTGGAG
291	BMgn002024	CAAACAATGCAACGCGTCTG	GATTCTTGAACGCGTACACCAC
292	BMgn002138	GTTTGCAATAGGGACGGCAAG	TTGGCAATTTCCCGCAATCG
293	BMgn000488	AAAAGTCAAGGCGCAACCAC	GGCCTCGATTTACCATTCGATC
294	BMgn012270	TGCGTATTGGATGTGCGTTG	AACGTCAACCAAGACATGCG
295	BMgn003286	TGGCATGTTCCAATGCTTCG	TGTAGGCCGAGGATGTTTCAC
296	BMgn009049	TCTGAACCGCTACCTGAACATC	ACTGGAAGTAGAAGCAGCACTC
297	BMgn005985	AAGTGTGTGTTTGGCAACGC	ATGCCCACTCGCTCGTAATAC
298	BMgn002714	CAATAGTTGGACGCCGCATG	TTGATTGACGGCGATTCAGC
299	BMgn002661	TTCAAATGCGATGGGTGTGC	TGCGATCGTTGCATTCGAAC
300	KAIKOGA021014	TGTGCTTGAAGTTCGAAGCG	GACAGCTTAATGCCAAGTAGCG
301	BMgn006532	TTGCGTCGCTGTGAATTCTG	CACCAACGCGAACTTCGATATC
302	BMgn006348	TACCGCAGAACTCCATTCAAGG	ACAACAAGTCGAGCATTCGC
303	BMgn005365	TAAAACCTCACGCACGAAGC	TTCGTCGTAACCTGAAGGACAG
304	BMgn012488	AACGTGACACTGAACACGTG	TGCCGTTGAATCCAGGTTTG
305	BMgn002495	AAAGAAGAATGCCGCATCGC	ACCGCTTTGATCCCGATGAG
306	BMgn002547	ACATCACGGAGAAGGAGTTCC	TTGGAATGCAGCAGAACAGC
307	BMgn006572	AAATGACAACGGACGCAAGC	TGTCACTGGTTTTGCGTGTTG
308	BMgn002771	TGTGGCCGAGCTGAAATTTG	ATGATTGATCCGCGCACTTG
309	BMgn011982	CATTGGAAAGATGGGCATGGAC	AATGCAGCGACCATTCTTGC
310	BMgn011852	AACGTCTTATGCCGTGTTGC	TGAGACTGAACAGCCCCTATTG
311	BMgn010453	TTGCAGCAGCGTTTCTGTTC	GGAATTCGAGCTTGCTGTGTG
312	BMgn000888	TCGCACCCGTTAACAAGTTG	GTCACAGAAGCATAAGCAGCTG
313	BMgn001256	TTCCGTTGTGGTTGCATGAC	TTGCGCAACACGGATAACTC
314	KAIKOGA001526	ATCTGCCAGTCCATCTACGAAC	ACCTTCCATTGCTTGGCATG
315	BMgn001048	TATCAAACGCGCCGCAATG	TCCGTTTTTCTCGCTTGCTG
316	BMgn007929	AACTGTGCGACGTCGAAATG	AACCTTTGGCGCATTGACAC
317	BMgn008348	ACGTTCACTGCGTTGGTTTC	TTGTGCCGCACGGTAAAAAG
318	BMgn008348	ACGCAAATCACCTGTTTCGC	ATACTGACGTGTGGAGGATCG
319	KAIKOGA006265	AACGCGCGAAGAAACACAAC	TGTCCATCGAATTCCACTGAGG
320	BMgn008552	GGAAACGCCGAAAACTTTGC	TATGTGGGGAGGGATTTCTTGC
321	BMgn008238	AAACGCCGGCAGCAATATAC	ATGCCTTTGGGTTGTTTGCG
322	BMgn014160	GTGCTTGTCCAGACGAAATGG	TTTGCCGTGAGTGAAATCGC
323	BMgn009172	CGCTCAAGTGCATCTGTAACC	TTGACATTCCGTGGTGTTGC
324	BMgn012735	ACCTTGCAACATGCCACTTG	CTGCATCCAATACTCGTTGCAG
325	BMgn012667	TTTACGTGCACTTGCTACGC	AAACCAGCACGTTGTGATCC
326	BMgn000468	CCCTAAGCTACACAAACGCATC	TCGAACTCCTACCGACAATGTG
327	BMgn011512	CGAGTTTTGGTACACGCTGTC	TTTTGCGGTTCCACGACAAC
328	BMgn000783	GTAACGCATGTTGGTGTAGTGG	GGTGCGAGATCACAAAGTAACG
329	BMgn005119	AGCCAAGTGCAAACCTGATG	TTGGGGCAGCAAACATTTGG
330	BMgn004778	AGATGTAAGAGCAGCCTTCACC	ACAGCGTTTCTTTGGCGTTG
331	BMgn004748	GATGGCGTGGTCACAATGAAG	TGCAACCTTCGAAACCTTGC
332	BMgn010828	TAGCGGCAATTTTCGGTGTC	CCGTGAACGAATTCCATTGGTC
333	BMgn007490	TTCATGCCACAACTGCTACAC	CCTCCTTGACCTTTTGCTTG
334	BMgn006724	ATTTTGGGAGTGCTCGGTTC	GGCTACGGGCTCATCATTC
335	BMgn012922	AGAGCTGATCCAGACCAAAGTG	ACCTGTGCGTTTTCATCGTG
336	BMgn005576	ACCTTCCAACAGATGTGGATCTC	ACGGCAACAACAACATTCCG
337	BMgn009133	CAGATGTTCGACGCCAAGAAC	TGTCGTGTTGCCGATAAACG
338	BMgn000066	TTAAGAGGAATTGGCGTAAACC	TCTTTCCACGATCAGCTTCC
339	BMgn010599	TCAAACAACGCCACTTGCAC	TAGCACTGGGTGTCTTTCTTCC
