# Supplementary material for: Reassessing ecdysteroidogenic cells from the cell membrane receptors’ perspective
Source: Sci Rep. 2016 Feb 5;6:20229. doi: 10.1038/srep20229 (PMC4742824; doi:10.1038/srep20229)
Supplement: Supplementary Table S6 [file srep20229-s8.xls]

## Sheet: Goodness-of-fit analysis
No:	Gene description	Goodness-of-fit test (r2)	p value	Hypothesis test (p ≥ 0.05)
	GPCRs
1	BmGlutR-3	0.9473	0.0001	Deviation from zero?: Significant
2	BNGR-A18	0.9279	0.0001	Deviation from zero?: Significant
3	BNGR-B3	0.8348	0.0002	Deviation from zero?: Significant
4	BNGR-B1	0.7899	0.0006	Deviation from zero?: Significant
5	BmGPCR145-like	0.7896	0.0006	Deviation from zero?: Significant
6	BNGR-B2	0.732	0.0016	Deviation from zero?: Significant
7	BNGR-A10	0.731	0.0016	Deviation from zero?: Significant
8	Bm5HTR-1A	0.7165	0.002	Deviation from zero?: Significant
9	BmGPCR52-like	0.7035	0.0024	Deviation from zero?: Significant
10	BmFrizzled-1	0.7034	0.0024	Deviation from zero?: Significant
11	BmAdipoQR-3	0.6967	0.0027	Deviation from zero?: Significant
12	BmGPCR-7S-M3	0.6864	0.0031	Deviation from zero?: Significant
13	BmFrizzled-2	0.6317	0.006	Deviation from zero?: Significant
14	BmOrphanGPCR2	0.6109	0.0076	Deviation from zero?: Significant
15	BmSmoothened	0.5912	0.0093	Deviation from zero?: Significant
16	BmMethuselah-2	0.584	0.0101	Deviation from zero?: Significant
17	DpHR	0.5752	0.011	Deviation from zero?: Significant
18	BmLatrophilinR	0.5439	0.0149	Deviation from zero?: Significant
19	BmTrehaloseR	0.4087	0.0466	Deviation from zero?: Significant
20	BmGPCR87A-like	0.4039	0.0483	Deviation from zero?: Significant
21	BmOrphanGPCR	0.3974	0.0507	Deviation from zero?: Not significant
22	BmMethuselah-5	0.3718	0.0612	Deviation from zero?: Not significant
23	BmMoody-1	0.3407	0.0765	Deviation from zero?: Not significant
24	BmGPCR125-like	0.295	0.1047	Deviation from zero?: Not significant
25	BmPR-like	0.2916	0.1071	Deviation from zero?: Not significant
26	BmGPCR107-like	0.1444	0.2787	Deviation from zero?: Not significant
27	SPR	0.09831	0.3777	Deviation from zero?: Not significant
28	Bm5HTR-4	0.06956	0.4616	Deviation from zero?: Not significant
29	BmMethuselah-1	0.06912	0.463	Deviation from zero?: Not significant
30	BmGPCR143-like	0.06767	0.4679	Deviation from zero?: Not significant
31	BmMoody-2	0.04526	0.5551	Deviation from zero?: Not significant
32	BmStarry Night	0.03152	0.6236	Deviation from zero?: Not significant
33	BNGR-B4	0.01153	0.7678	Deviation from zero?: Not significant
34	MSPR	0.007738	0.8091	Deviation from zero?: Not significant
35	BNGR-A3	0.00313	0.878	Deviation from zero?: Not significant
	RTKs
1	BmDoughnut	0.9266	0.0001	Deviation from zero?: Significant
2	BmWsck	0.8554	0.0001	Deviation from zero?: Significant
3	BmNRK	0.8524	0.0001	Deviation from zero?: Significant
4	BmTorso	0.7566	0.0011	Deviation from zero?: Significant
5	BmEphrinR-2B	0.7388	0.0014	Deviation from zero?: Significant
6	BmInR	0.729	0.0017	Deviation from zero?: Significant
7	BmRor-2	0.7182	0.002	Deviation from zero?: Significant
8	BmTorpedo	0.5235	0.018	Deviation from zero?: Significant
9	BmHeartless	0.3963	0.0511	Deviation from zero?: Not significant
10	BmCad96Ca-1	0.2274	0.1635	Deviation from zero?: Not significant
11	BmSevenless	0.07521	0.4432	Deviation from zero?: Not significant
12	BmRor-1	0.04892	0.5392	Deviation from zero?: Not significant
13	BmInR-like	0.0428	0.5663	Deviation from zero?: Not significant
14	BmVKR	0.03037	0.6301	Deviation from zero?: Not significant
15	BmCad96Ca-2	0.02047	0.6934	Deviation from zero?: Not significant
16	BmVEGFR	0.01431	0.742	Deviation from zero?: Not significant
	RTSKs
1	BmActivinR-2B	0.8325	0.0002	Deviation from zero?: Significant
2	BmActivinR-1	0.5476	0.0144	Deviation from zero?: Significant
3	BmBMPR-1B	0.3464	0.0734	Deviation from zero?: Not significant
4	Bmwit	0.2695	0.1241	Deviation from zero?: Not significant
5	BmTGFβR-1	0.1906	0.2071	Deviation from zero?: Not significant
	RTPs
1	BmSdk-P1	0.8204	0.0003	Deviation from zero?: Significant
2	Bm10D	0.7902	0.0006	Deviation from zero?: Significant
3	BmIA2	0.7482	0.0012	Deviation from zero?: Significant
4	Bm69D	0.02227	0.6807	Deviation from zero?: Not significant
	RTGCs
1	BmERGC32E	0.7149	0.0021	Deviation from zero?: Significant
2	BmGCY	0.4795	0.0265	Deviation from zero?: Significant
3	BmRTGC32E-like	0.474	0.0277	Deviation from zero?: Significant
4	BmRTGC	0.2528	0.1386	Deviation from zero?: Not significant
	Integrins
1	BmIntegrin-B1	0.3642	0.0647	Deviation from zero?: Not significant
2	BmIntegrin-A1	0.2752	0.1196	Deviation from zero?: Not significant
3	BmIntegrin-B4	0.1714	0.2343	Deviation from zero?: Not significant
4	BmIntegrin-A2	0.131	0.304	Deviation from zero?: Not significant
5	BmIntegrin-B5	0.002158	0.8986	Deviation from zero?: Not significant
	Immunity-related receptors
1	BmPGRP-L2	0.8168	0.0003	Deviation from zero?: Significant
2	BmDraper	0.6527	0.0047	Deviation from zero?: Significant
3	BmNimrodA	0.7254	0.0018	Deviation from zero?: Significant
4	BmToll3-2	0.6557	0.0045	Deviation from zero?: Significant
5	BmToll3-3	0.7211	0.0019	Deviation from zero?: Significant
6	BmDomeless	0.9142	0.0001	Deviation from zero?: Significant
7	BmToll7-1	0.5504	0.014	Deviation from zero?: Significant
8	BmToll10-3	0.04682	0.5482	Deviation from zero?: Not significant
	Other cell membrane receptors
1	BmXpr1	0.8475	0.0002	Deviation from zero?: Significant
2	BmFurrowed	0.7791	0.0007	Deviation from zero?: Significant
3	BmNephrin	0.7464	0.0013	Deviation from zero?: Significant
4	BmTAPT1	0.7431	0.0013	Deviation from zero?: Significant
5	bmPatched	0.7262	0.0017	Deviation from zero?: Significant
6	BmPlexin-A3	0.7234	0.0018	Deviation from zero?: Significant
7	BmNeurexin-4	0.7141	0.0021	Deviation from zero?: Significant
8	BmLIMR	0.7115	0.0022	Deviation from zero?: Significant
9	BmNotch	0.6762	0.0035	Deviation from zero?: Significant
10	BmLipophorinR	0.6615	0.0042	Deviation from zero?: Significant
11	BmArrow	0.6479	0.005	Deviation from zero?: Significant
12	BmVitellogeninR	0.635	0.0058	Deviation from zero?: Significant
13	BmInterfer. Hh	0.6014	0.0084	Deviation from zero?: Significant
14	BmDispatched	0.5786	0.0106	Deviation from zero?: Significant
15	BmPlexin-B	0.5734	0.0112	Deviation from zero?: Significant
16	BmSerrate	0.4982	0.0226	Deviation from zero?: Significant
17	BmUninflatable	0.4606	0.031	Deviation from zero?: Significant
18	BmPatched-like	0.4218	0.0421	Deviation from zero?: Significant
19	BmRoundabout-1	0.3878	0.0545	Deviation from zero?: Not significant
20	BmPlexin dcp2	0.338	0.0779	Deviation from zero?: Not significant
21	BmCueball	0.3059	0.0973	Deviation from zero?: Not significant
22	BmFasciclin-2	0.3028	0.0993	Deviation from zero?: Not significant
23	BmTMP198-like	0.2829	0.1136	Deviation from zero?: Not significant
24	BmPatched dcp3	0.1737	0.2309	Deviation from zero?: Not significant
25	BmLRP/A2M	0.1144	0.3391	Deviation from zero?: Not significant
26	BmTNFR	0.0487	0.5401	Deviation from zero?: Not significant
27	BmNotch homol.	0.04449	0.5586	Deviation from zero?: Not significant
	Reference genes
1	BmERK	0.832	0.0002	Deviation from zero?: Significant
2	BmβTubulin	0.7498	0.0012	Deviation from zero?: Significant
3	BmActinA3	0.7059	0.0023	Deviation from zero?: Significant
4	BmRPL32	0.6727	0.0037	Deviation from zero?: Significant
5	BmβAdaptin	0.4767	0.0271	Deviation from zero?: Significant
6	BmGAPDH	0.4504	0.0336	Deviation from zero?: Significant
